# Supplementary material for: Evidence for accelerated aging in mammary epithelia of women carrying germline BRCA1 or BRCA2 mutations
Source: Nat Aging. Author manuscript; Available in PMC 2022 Mar 1. (PMC8849557; doi:10.1038/s43587-021-00104-9)
Supplement: Supplementary Tables 1–12 [file NIHMS1772753-supplement-Supplementary_Tables_1_12.xlsx]

## Sheet: Legends of supplementary tables
Table S1. Specimens used in this study. Information listed includes: Specimen ID, age of individual at time of surgery or acquisition of tissue, menstrual status of the individual at time of surgery, tissue source (reduction mammoplasty (RM), prophylactic mastectomy (PM), contralateral to cancer (C), peripheral to cancer(P)), germline mutation carried by the woman and its specific site, and the f…
Table S2. Differentially expressed genes between high-risk (HR) and average-risk (AR) luminal epithelial cells (LEps). Information included in the following order are: the Ensemble ID and gene symbol of each gene; the mean of normalized gene counts for all samples; the log2 fold change difference of HR compared to AR LEps; the standard error of the log2 fold change; the Wald statistic; the P valu…
Table S3. Common risk genes in LEps due to both aging and underlying genetic risk. This table includes the list of genes that are upregulated in HR LEps and in AR Older LEps described by their Ensemble ID and gene symbols.
Table S4. MEp specific genes. This table lists MEp specific genes that were defined by selecting the upregulated genes in AR younger and older MEps compared to AR younger and older LEps (adjusted P value < 0.001 and log2 fold change >=1).
Table S5. MEp-specific gene matrix of overlap with genes upregulated in HR LEPs. This table lists: the MEp specific genes that overlapped with genes upregulated in HR LEps compared to AR LEps; the MEp specific genes that overlapped with genes upregulated in HR LEps compared to AR younger LEps; the MEp specific genes that overlapped with genes upregulated in BRCA1mut LEps compared to AR LEps from …
Table S6. LEp aging signature. This table lists the genes that are upregulated in AR older LEps compared to AR younger LEps (BH-adjusted P value < 0.05).
Table S7. MEp aging signature. This table lists the genes that are upregulated in AR older MEps compared to AR younger MEps (BH-adjusted P value < 0.05).
Table S8. The matrix of overlap between aging and senescence related gene signatures with genes upregulated in HR LEps and MEps. This table lists: the MSigDB senescence signature genes that overlapped with genes upregulated in HR LEps compared to AR younger LEPs; the aging signature genes in LEps that overlapped with genes upregulated in HR LEps compared to AR younger LEps; the MSigDB senescence …
Table S9. Differentially expressed genes between high-risk and average-risk myoepithelial cells (MEps). Information included in the following order are: the Ensemble ID and gene symbol of each gene; the mean of normalized gene counts for all samples; the log2 fold change difference of HR compared to AR MEps; the standard error of the log2 fold change; the Wald statistic; the P value; and the BH (…
Table S10. Differentially expressed genes between HR MEps and AR older MEps. Information included in the following order are: the Ensemble ID and gene symbol of each gene; the mean of normalized gene counts for all samples; the log2 fold change difference of HR compared to AR older MEps; the standard error of the log2 fold change; the Wald statistic; the P value; and the BH (Benjamini-Hochberg) a…
Table S11. LEp-specific genes. This table lists LEp specific genes that were defined by selecting the upregulated genes in AR younger and older LEps compared to AR younger and older MEps (adjusted P value < 0.001 and log2 fold change >=1).
Table S12. LEp-specific gene matrix of overlap with genes upregulated in HR MEps. This table lists: the LEp specific genes that overlapped with genes upregulated in HR MEps compared to AR MEps; the LEp specific genes that overlapped with genes upregulated in HR MEps compared to AR younger MEps; and the LEp specific genes that overlapped with genes upregulated in BRCA1mut MEps compared to AR MEps.

## Sheet: Table S1
Table S1
Specimen ID	Age	Menstrual Status	Tissue source	Mutation	Mutation site	Used in Figure	Gravidity	Parity	Time since last birth in years	Immuno-fluroscence	FACS Analysis	cKit Differntiation	RNA seq
C001SCR	52	menopause	PM	BRCA2	c.1642C>T (p.GLN548*)	1,supp1,2,4,5	3	2	20	Yes	Yes	No	Yes
C002SCR	50	menopause	PM	BRCA1	c.68_69delAG (p.Glu23Valfs*17)	1,2,supp2,3,4,5	3	3	22	Yes	Yes	Yes	Yes
C003SCR	33	premenopause	PM	BRCA2	9480delAACAinsTT	1,2,supp2,3,4,5	1	1	6	Yes	Yes	Yes	Yes
C004SCR	40	menopause	PM	BRCA1	duplication of exon 13 in BRCA1 gene	1,2,supp2,3,4,5	3	3	11	Yes	Yes	Yes	Yes
C008CR	53	menopause	C	BRCA1	p.R1751* (c.5251C>T)	1,2,supp2,3,4,5	3	2	19	Yes	Yes	Yes	Yes
C009SCL	40	premenopause	PM	BRCA1	NA	1,2,4,5	5	0	NA	Yes	Yes	No	Yes
C014SCL	52	menopause	PM	PALB2	Factor V Leiden deficiency (R506Q) , Factor II deficiency aka Prothrombin mutation (G20201), MTHFR mutations (C677T and A1298C), PALB2+ (c.1966_1967ins19), 2 VUS: RAD50 (p.I698V) and TSC (p.N1731K)	1,2,supp2,3,4,5	0	0	NA	Yes	Yes	Yes	Yes
C017L	36	premenopause	PM	Non	NA	1,2,4,5	0	3	4	Yes	Yes	No	Yes
C018CR	40	premenopause	C	Non	NA	1,2,4,5	3	0	NA	Yes	Yes	No	Yes
C019CDR	54	premenopause	C to DCIS	Non	NA	1,2,4,5	3	2	11	Yes	Yes	No	Yes
C020CL	44	premenopause	C	BRCA2	c.99dupA(p.Glu34Argfs*10).	1,supp1,2,supp2,3,4,5	2	2	19	Yes	Yes	Yes	Yes
C023SCR	35	premenopause*	PM	BRCA1	c.5266dupC	1,2,supp2,3,4,5	4	2	5	Yes	Yes	Yes	Yes
C028CL	41	premenopause	C	Non	NA	1	1	1	20	Yes	No	No	No
C036CL	51	premenopause	C	Non	NA	1	3	3	21	Yes	No	No	No
C039CL	55	menopause	C	PALB2 VUS and APC VUS	APC deletion c. 7822G>A (p.Ala2608Thr), PALB2 deletion c.1540G>A (p.Gly514Arg	1,2,supp2,3,supp3,4,5	7	4	24	Yes	Yes	Yes	Yes
C041CDR	44	premenopause	C to DCIS	TP53, BAP1 VUS	TP53 p.R273H (c.818G>A), BAP1 VUS p.V4471 (c.1339G>A)	1	4	1	10	Yes	No	No	No
C044CR	44	premenopause	C	BRCA2	c.658-659del (p.Val220llefs*4)	1, supp1,2,supp2,3	2	1	12	Yes	Yes	Yes	No
C046SCR	52	menopause	PM	BRCA2	6495del3insC	1,2,supp2,3	2	2	21	Yes	Yes	Yes	No
C048PDR	43	premenopause	P to DCIS	Non	NA	1	2	2	12	Yes	No	No	No
C049CR	55	premenopause	C	PALB2	ex12_3'UTRdelT	1,supp2,3	3	2	21	Yes	No	Yes	No
C051CDR	33	premenopause	C to DCIS	Non	NA	1	4	3	NA	Yes	No	No	No
C052CL	59	menopause	C	PMS2	EX8del	1	1	1	31	Yes	No	No	No
C053CL	31	premenopause	C	BRCA1 and BRCA2	BRCA1: c.5123C>A (A1708E); BRCA2: c.5073dupA aka 5301insA (p.Trp1692Metfs*3)	1	0	0	NA	Yes	No	No	No
C057CL	57	menopause	C	BRCA1 and BRCA2 VUS	BRCA1 (2594delC), VUS: BRCA2 gene (IVS16-6delG)	1,2,supp2,3,supp3	4	3	27	Yes	Yes	Yes	No
C063CR	36	premenopause*	C	BRCA1	delEXON1-18	1,2,supp2,3,4,5	2	1	3	Yes	Yes	Yes	Yes
C067CDR	69	menopause	C to DCIS	Non	NA	1	3	3	39	Yes	No	No	No
C071PDL	71	menopause	P to DCIS	Non	NA	1	2	0	NA	Yes	No	No	No
C073CDR	33	premenopause	C to DCIS	Non	NA	1	0	0	NA	Yes	No	No	No
C075PDR	44	premenopause	P to DCIS	CHEK2	c.1283C>T (p.S428F)	1	2	2	9	Yes	No	No	No
C078SCL	24	premenopause	PM	BRCA1	c.3646dupA (p.S1217Ifs*2)	1,2, supp1,supp2,3	0	0	NA	Yes	Yes	Yes	No
C081CL	54	menopause	C	PALB2	delEXON13	1,supp2,3	2	2	15	Yes	No	Yes	No
C083CR	40	premenopause	C	BRCA1	NA	1	4	3	3	Yes	No	No	No
C085CR	39	premenopause	C	BRCA1	p.Ala1708Glu	1	1	1	22	Yes	No	No	No
C103CL	59	menopasue	C	BRCA1	NA	supp2,3	2	2	NA	No	No	Yes	No
C108SCL	52	menopause	PM	BRCA2	c.4648G >T (p.Glu1550X)	supp2,3	2	1	18	No	No	Yes	No
C128CR	59	menopause	C	BRCA2	NA	supp2,3	4	2	21	No	No	Yes	No
2	46	premenopause*	RM	Non	NA	2	NA	NA	NA	No	Yes	No	No
6	40	premenopause*	RM	Non	NA	2,supp2,3	NA	NA	NA	No	Yes	Yes	No
29	68	menopause*	RM	Non	NA	2,4,5	NA	NA	NA	No	Yes	No	Yes
30	49	perimenopause*	RM	Non	NA	2,4,5	NA	NA	NA	No	Yes	No	Yes
122	66	menopause*	RM	Non	NA	2,supp2,3,4,5	NA	NA	NA	No	Yes	Yes	No
123	27	premenopause*	RM	Non	NA	2	NA	NA	NA	No	Yes	No	No
124	29	premenopause*	RM	Non	NA	2,4,5	NA	NA	NA	No	Yes	No	Yes
153	60	menopause*	RM	Non	NA	2,4,5	NA	NA	NA	No	Yes	No	Yes
160	16	menopause*	RM	Non	NA	2,4,5	NA	NA	NA	No	Yes	No	Yes
208	45	premenopause*	RM	Non	NA	2	NA	NA	NA	No	Yes	No	No
237	66	menopause*	RM	Non	NA	2,supp2,3,4,5	NA	NA	NA	No	Yes	Yes	Yes
101P	43	premenopause*	P	Non	NA	4,5	NA	NA	NA	No	No	No	Yes
112R	61	menopause*	RM	Non	NA	2,4,5	NA	NA	NA	No	Yes	No	Yes
117R	56	menopause*	RM	Non	NA	2,4,5	NA	NA	NA	No	Yes	No	Yes
159R	15	premenopause*	RM	Non	NA	2	NA	NA	NA	No	Yes	No	No
168R	19	premenopause*	RM	Non	NA	2,4,5	NA	NA	NA	No	Yes	No	Yes
169L	35	premenopause*	RM	Non	NA	2,supp2,3,4,5	NA	NA	NA	No	Yes	Yes	Yes
172L	28	premenopause*	RM	Non	NA	2,4,5	NA	NA	NA	No	Yes	No	Yes
178R	51	perimenopause*	RM	Non	NA	2	NA	NA	NA	No	Yes	No	No
184D	21	premenopause*	RM	Non	NA	2,4,5	NA	NA	NA	No	Yes	No	Yes
191L	56	menopause*	RM	Non	NA	2,4,5	NA	NA	NA	No	Yes	No	Yes
195L	27	premenopause*	RM	Non	NA	2	NA	NA	NA	No	Yes	No	No
210C	42	premenopause*	C	Non	NA	4,5	NA	NA	NA	No	No	Yes	Yes
211C	64	menopause*	C	Non	NA	4,5	NA	NA	NA	No	No	Yes	Yes
215C	44	premenopause*	C	Non	NA	4,5	NA	NA	NA	No	No	Yes	Yes
240L	19	premenopause*	RM	Non	NA	2,4,supp2,3,5	NA	NA	NA	No	Yes	Yes	Yes
247C	25	premenopause*	C	Non	NA	4,5	NA	NA	NA	No	No	No	Yes
249P	31	premenopause*	P	BRCA1	NA	1, 4,5	NA	NA	NA	No	No	No	Yes
256NP	35	premenopause*	RM	Non	NA	2	NA	NA	NA	No	Yes	No	No
262L	66	menopause*	RM	Non	NA	2	NA	NA	NA	No	Yes	No	No
353P	72	menopause*	P	Non	NA	4,5	NA	NA	NA	No	No	No	Yes
356E	21	premenopause*	RM	Non	NA	2,4,5	NA	NA	NA	No	Yes	No	Yes
399E	20	premenopause*	RM	Non	NA	2	NA	NA	NA	No	Yes	No	No
429R	72	menopause*	RM	Non	NA	2,4,5	NA	NA	NA	No	Yes	No	Yes
48R	16	premenopause*	RM	Non	NA	2,4,5	NA	NA	NA	No	Yes	No	Yes
51L	27	premenopause*	RM	Non	NA	2,4,5	NA	NA	NA	No	Yes	No	Yes
59L	23	premenopause*	RM	Non	NA	4,5	NA	NA	NA	No	No	No	Yes
60R	47	perimenopause*	RM	Non	NA	2	NA	NA	NA	No	Yes	No	No
71C	65	menopause*	C	Non	NA	4,5	NA	NA	NA	No	No	No	Yes
90P	35	premenopause*	P	BRCA1	185delAG	1,4,5	NA	NA	NA	No	No	No	Yes
96R	62	menopause*	RM	Non	NA	2	NA	NA	NA	No	Yes	No	No
BR-001	17	premenopause*	RM	Non	NA	1	NA	NA	NA	Yes	No	No	No
BR-002	29	premenopause*	RM	Non	NA	1	NA	NA	NA	Yes	No	No	No
BR-003	36	premenopause*	RM	Non	NA	1	NA	NA	NA	Yes	No	No	No
BR-004	58	menopause*	RM	Non	NA	1	NA	NA	NA	Yes	No	No	No
BR-005	56	menopause*	RM	Non	NA	1	NA	NA	NA	Yes	No	No	No
BR-006	40	premenopause*	RM	Non	NA	1	NA	NA	NA	Yes	No	No	No
BR-007	42	premenopause*	RM	Non	NA	1	NA	NA	NA	Yes	No	No	No
BR-009	52	menopause*	RM	Non	NA	1	NA	NA	NA	Yes	No	No	No
BR-010	38	premenopause*	RM	Non	NA	1	NA	NA	NA	Yes	No	No	No
BR-013	27	premenopause*	RM	Non	NA	1	NA	NA	NA	Yes	No	No	No
BR-015	32	premenopause*	RM	Non	NA	1	NA	NA	NA	Yes	No	No	No
BR-017	43	premenopause*	RM	Non	NA	1	NA	NA	NA	Yes	No	No	No
BR-026	38	premenopause*	RM	Non	NA	1	NA	NA	NA	Yes	No	No	No
BR-030	53	menopause*	RM	Non	NA	1	NA	NA	NA	Yes	No	No	No
BR-031	26	premenopause*	RM	Non	NA	1	NA	NA	NA	Yes	No	No	No
BR-032	16	premenopause*	RM	Non	NA	1	NA	NA	NA	Yes	No	No	No
BR-037	20	premenopause*	RM	Non	NA	1	NA	NA	NA	Yes	No	No	No
BR-038	41	premenopause*	RM	Non	NA	1	NA	NA	NA	Yes	No	No	No
BR-039	50	perimenopause*	RM	Non	NA	1	NA	NA	NA	Yes	No	No	No
BR-041	25	premenopause*	RM	Non	NA	1	NA	NA	NA	Yes	No	No	No
BR-045	44	premenopause*	RM	Non	NA	1	NA	NA	NA	Yes	No	No	No
BR-050	64	menopause*	RM	Non	NA	1	NA	NA	NA	Yes	No	No	No
BR-052	NA	NA	RM	Non	NA	1	NA	NA	NA	Yes	No	No	No
BR-053	NA	NA	RM	Non	NA	1	NA	NA	NA	Yes	No	No	No
BR-057	NA	NA	RM	Non	NA	1	NA	NA	NA	Yes	No	No	No
BR-058	NA	NA	RM	Non	NA	1	NA	NA	NA	Yes	No	No	No
DCIS-21-E09	36	premenopause*	DCIS	NA	NA	1	NA	NA	NA	Yes	No	No	No
DCIS-21-E11	54	premenopause*	DCIS	NA	NA	1	NA	NA	NA	Yes	No	No	No
DCIS-21-F01	21	Premenopause*	DCIS	NA	NA	1	NA	NA	NA	Yes	No	No	No
DCIS-21-F02	53	perimenopause*	DCIS	NA	NA	1	NA	NA	NA	Yes	No	No	No
DCIS-81-C04	37	premenopause*	DCIS	NA	NA	1	NA	NA	NA	Yes	No	No	No
IDC-81-C01	50	perimenopause*	IDC	NA	NA	1	NA	NA	NA	Yes	No	No	No
IDC-81-C02	43	premenopause*	IDC	NA	NA	1	NA	NA	NA	Yes	No	No	No
IDC-81-C03	47	perimenopause*	IDC	NA	NA	1	NA	NA	NA	Yes	No	No	No
IDC-81-C05	34	perimenopause*	IDC	NA	NA	1	NA	NA	NA	Yes	No	No	No
IDC-81-D01	47	perimenopause*	IDC	NA	NA	1	NA	NA	NA	Yes	No	No	No
IDC-81-D02	51	perimenopause*	IDC	NA	NA	1	NA	NA	NA	Yes	No	No	No

## Sheet: Table S2
Table S2
Ensembl ID_Gene Symbol	baseMean	log2FoldChange	lfcSE	stat	pvalue	padj
ENSG00000004139_SARM1	47.2194	-1.96688	0.403991	-4.86862	1.12e-06	0.00101064
ENSG00000006432_MAP3K9	3485.9	0.595011	0.160171	3.71484	0.000203329	0.0197987
ENSG00000007216_SLC13A2	10.2578	-1.8727	0.520422	-3.59842	0.000320151	0.0260959
ENSG00000007264_MATK	9.14854	-2.74342	0.714955	-3.83719	0.000124449	0.0143706
ENSG00000010017_RANBP9	2246.99	0.288673	0.0590016	4.89264	9.95e-07	0.000943289
ENSG00000010818_HIVEP2	2143.41	0.405273	0.104007	3.89658	9.76e-05	0.0125244
ENSG00000011422_PLAUR	1608.29	0.600682	0.174592	3.44048	0.000580679	0.036703
ENSG00000013375_PGM3	1739.23	0.273427	0.0750394	3.64378	0.000268665	0.0234939
ENSG00000017483_SLC38A5	653.003	1.24972	0.35316	3.53869	0.000402119	0.0291816
ENSG00000018869_ZNF582	52.2524	0.554912	0.160547	3.4564	0.000547449	0.035731
ENSG00000026751_SLAMF7	8.54489	2.94589	0.632747	4.65572	3.23e-06	0.00146896
ENSG00000050820_BCAR1	2080.98	0.405842	0.117891	3.44252	0.00057633	0.0366211
ENSG00000053747_LAMA3	55232	0.905718	0.237851	3.80793	0.000140136	0.0152995
ENSG00000062282_DGAT2	59.0462	-1.27584	0.271191	-4.70458	2.54e-06	0.00127292
ENSG00000066697_MSANTD3	1492	0.328538	0.0951653	3.45228	0.000555861	0.0358899
ENSG00000067798_NAV3	707.956	1.16129	0.272874	4.25577	2.08e-05	0.00568629
ENSG00000069020_MAST4	3348.92	0.581762	0.156242	3.72346	0.000196513	0.0193442
ENSG00000070404_FSTL3	1840.15	1.0393	0.26855	3.87003	0.000108823	0.0128712
ENSG00000071054_MAP4K4	14877.3	0.54269	0.11284	4.80938	1.51e-06	0.00101258
ENSG00000071205_ARHGAP10	970.588	0.320343	0.0910531	3.5182	0.000434491	0.030455
ENSG00000071282_LMCD1	123.198	-1.36062	0.364208	-3.73584	0.000187089	0.0187819
ENSG00000072786_STK10	2374.11	0.349065	0.100237	3.48241	0.000496919	0.0329099
ENSG00000073150_PANX2	41.6462	1.07897	0.283309	3.80846	0.000139832	0.0152995
ENSG00000073756_PTGS2	1078.26	1.79553	0.454625	3.94948	7.83e-05	0.0115644
ENSG00000074706_IPCEF1	2.83074	-2.36154	0.640548	-3.68675	0.000227133	0.0210906
ENSG00000075426_FOSL2	6217.99	0.458822	0.101308	4.52899	5.93e-06	0.00252187
ENSG00000077238_IL4R	2927.64	0.450959	0.116718	3.86365	0.000111706	0.0130667
ENSG00000079337_RAPGEF3	600.726	1.0164	0.251692	4.03828	5.38e-05	0.00962229
ENSG00000081041_CXCL2	1259.6	1.38103	0.379267	3.64131	0.000271257	0.0236059
ENSG00000081692_JMJD4	538.926	-0.229149	0.0672511	-3.40736	0.000655953	0.040606
ENSG00000081760_AACS	2582.52	-0.351786	0.102161	-3.44344	0.000574354	0.0366211
ENSG00000084070_SMAP2	1256.98	-0.182803	0.0537	-3.40414	0.00066372	0.0409461
ENSG00000084636_COL16A1	2427.09	0.611127	0.137836	4.43373	9.26e-06	0.00333682
ENSG00000085662_AKR1B1	3742.03	0.792954	0.156592	5.06381	4.11e-07	0.000696165
ENSG00000086205_FOLH1	7.07789	-2.69752	0.74448	-3.62336	0.000290801	0.0245939
ENSG00000087074_PPP1R15A	2088.95	1.39593	0.376556	3.70711	0.00020964	0.0200875
ENSG00000087086_FTL	3124.61	0.753414	0.194117	3.88123	0.000103928	0.0126497
ENSG00000087116_ADAMTS2	5.00117	4.19119	1.03806	4.03753	5.4e-05	0.00962229
ENSG00000088726_TMEM40	725.607	0.828103	0.229199	3.61303	0.000302636	0.025123
ENSG00000088833_NSFL1C	3166.5	0.216472	0.0548535	3.94637	7.93e-05	0.0116203
ENSG00000089159_PXN	12709.3	0.330327	0.0777039	4.2511	2.13e-05	0.00571952
ENSG00000090661_CERS4	66.5265	-1.35139	0.347531	-3.88855	0.000100843	0.0125244
ENSG00000091490_SEL1L3	2129.66	0.960435	0.26304	3.65129	0.000260931	0.0229288
ENSG00000091831_ESR1	48.0346	-2.31486	0.466526	-4.96191	6.98e-07	0.000909704
ENSG00000095380_NANS	1619.29	0.224029	0.0676654	3.31084	0.000930161	0.0498688
ENSG00000096433_ITPR3	8823.25	0.337835	0.100397	3.36498	0.000765505	0.0452125
ENSG00000100065_CARD10	2388.62	0.282072	0.0811501	3.47592	0.0005091	0.033486
ENSG00000100105_PATZ1	421.919	-0.429638	0.109411	-3.92683	8.61e-05	0.012209
ENSG00000100106_TRIOBP	384.636	0.362493	0.102104	3.55022	0.000384902	0.0288005
ENSG00000100292_HMOX1	323.701	1.82479	0.441253	4.13549	3.54e-05	0.00768751
ENSG00000100979_PLTP	485.934	-0.947804	0.224599	-4.21999	2.44e-05	0.00628725
ENSG00000101213_PTK6	153.37	-0.94319	0.283443	-3.32762	0.000875921	0.0488405
ENSG00000101230_ISM1	187.664	1.53023	0.34917	4.38248	1.17e-05	0.0039025
ENSG00000101417_PXMP4	178.746	-0.376934	0.105435	-3.57505	0.000350166	0.0271892
ENSG00000101457_DNTTIP1	972.992	-0.335909	0.0948933	-3.53986	0.000400343	0.0291816
ENSG00000101665_SMAD7	309.246	0.720698	0.164575	4.37914	1.19e-05	0.0039025
ENSG00000102024_PLS3	15868.7	0.260633	0.0744755	3.49958	0.000466	0.0315614
ENSG00000104368_PLAT	6199.6	1.00895	0.304256	3.31613	0.000912738	0.0497451
ENSG00000104490_NCALD	61.0939	-1.48812	0.404752	-3.67663	0.000236337	0.0214583
ENSG00000104728_ARHGEF10	1532.55	0.300728	0.0731144	4.11312	3.9e-05	0.0082726
ENSG00000105388_CEACAM5	8.59215	2.42215	0.675869	3.58376	0.000338687	0.0268771
ENSG00000105516_DBP	58.2541	-0.833596	0.199633	-4.17564	2.97e-05	0.00704326
ENSG00000105518_TMEM205	412.087	-0.382975	0.109438	-3.49948	0.000466172	0.0315614
ENSG00000105649_RAB3A	45.7026	-0.498279	0.135308	-3.68255	0.000230913	0.0213316
ENSG00000105889_STEAP1B	37.9884	1.90104	0.519082	3.6623	0.000249957	0.0222907
ENSG00000105976_MET	13687.8	0.417145	0.111684	3.73506	0.000187673	0.0187819
ENSG00000107438_PDLIM1	6462.01	0.457175	0.107985	4.23369	2.3e-05	0.0060018
ENSG00000108342_CSF3	160.453	2.67459	0.801995	3.33492	0.000853245	0.0484325
ENSG00000108602_ALDH3A1	50.5959	1.59686	0.425162	3.75589	0.000172725	0.0179468
ENSG00000108984_MAP2K6	60.3292	-1.14244	0.281132	-4.06371	4.83e-05	0.00943292
ENSG00000109103_UNC119	535.367	-0.321271	0.0951121	-3.37782	0.000730635	0.0435816
ENSG00000109321_AREG	308.959	1.03354	0.297353	3.4758	0.000509335	0.033486
ENSG00000109881_CCDC34	456.826	-0.387718	0.089682	-4.32325	1.54e-05	0.00461594
ENSG00000110203_FOLR3	12.7164	3.12873	0.712468	4.3914	1.13e-05	0.00382793
ENSG00000110811_P3H3	19.8773	-1.7888	0.4019	-4.45086	8.55e-06	0.00327351
ENSG00000110876_SELPLG	15.7069	1.49865	0.397651	3.76874	0.00016407	0.0171835
ENSG00000110881_ASIC1	160.846	-0.786557	0.214957	-3.65914	0.000253066	0.022392
ENSG00000111145_ELK3	3751.49	0.398007	0.0953871	4.17255	3.01e-05	0.00704678
ENSG00000111642_CHD4	11861.4	-0.216139	0.055558	-3.89033	0.000100106	0.0125244
ENSG00000111728_ST8SIA1	42.7751	-1.71508	0.453343	-3.7832	0.000154827	0.0163102
ENSG00000111817_DSE	4993.78	0.390042	0.0960331	4.06153	4.88e-05	0.00943292
ENSG00000112559_MDFI	1659.49	0.37379	0.112334	3.3275	0.000876296	0.0488405
ENSG00000113070_HBEGF	2625.78	1.40621	0.239393	5.87406	4.25e-09	3.83e-05
ENSG00000113811_SELK	678.458	0.235908	0.0605651	3.89511	9.82e-05	0.0125244
ENSG00000114473_IQCG	180.664	-0.796294	0.214966	-3.70427	0.000212001	0.0202063
ENSG00000114547_ROPN1B	19.7663	-1.91629	0.391021	-4.90074	9.55e-07	0.000943289
ENSG00000115042_FAHD2A	241.396	-0.438051	0.102422	-4.27691	1.9e-05	0.00544557
ENSG00000115593_SMYD1	3.66611	-1.20373	0.338414	-3.55696	0.000375169	0.0286368
ENSG00000116701_NCF2	72.012	1.53893	0.378733	4.06335	4.84e-05	0.00943292
ENSG00000116774_OLFML3	33.2909	-1.60886	0.483745	-3.32585	0.000881486	0.0488405
ENSG00000117461_PIK3R3	2451.63	-0.565748	0.166889	-3.38997	0.000699002	0.0423967
ENSG00000117834_SLC5A9	3.86601	-2.10913	0.582986	-3.61781	0.000297107	0.0248138
ENSG00000118200_CAMSAP2	4466.68	0.269175	0.0728973	3.69253	0.000222034	0.020941
ENSG00000118257_NRP2	3494.84	0.898221	0.215671	4.16477	3.12e-05	0.00713147
ENSG00000118402_ELOVL4	403.96	-1.10344	0.206136	-5.35297	8.65e-08	0.00031173
ENSG00000118503_TNFAIP3	2413.2	1.99671	0.379084	5.26719	1.39e-07	0.000415916
ENSG00000118707_TGIF2	702.5	-0.438159	0.0941548	-4.6536	3.26e-06	0.00146896
ENSG00000119787_ATL2	2617.21	-0.546231	0.114207	-4.78281	1.73e-06	0.00103797
ENSG00000119866_BCL11A	132.666	-0.662127	0.186488	-3.55051	0.00038449	0.0288005
ENSG00000120129_DUSP1	3571.89	1.27855	0.327115	3.90857	9.28e-05	0.0125244
ENSG00000120217_CD274	542.308	1.05861	0.275013	3.84931	0.000118452	0.0137664
ENSG00000120314_WDR55	1623.17	-0.147235	0.0363755	-4.04765	5.17e-05	0.00957602
ENSG00000120899_PTK2B	2399.43	0.322829	0.0975027	3.31098	0.000929701	0.0498688
ENSG00000121766_ZCCHC17	1549.96	-0.201296	0.0584816	-3.44204	0.000577351	0.0366211
ENSG00000121858_TNFSF10	620.259	-1.09299	0.29184	-3.74517	0.000180271	0.0185566
ENSG00000122591_FAM126A	2636.21	0.430699	0.100769	4.27411	1.92e-05	0.00544557
ENSG00000122861_PLAU	8295.37	1.05707	0.287271	3.67969	0.000233518	0.0214507
ENSG00000123496_IL13RA2	52.4155	1.31946	0.383005	3.44502	0.000571012	0.0366058
ENSG00000124785_NRN1	3.80967	3.06722	0.854901	3.58781	0.000333469	0.0266982
ENSG00000125434_SLC25A35	93.8846	-0.679628	0.144068	-4.71742	2.39e-06	0.00122934
ENSG00000125775_SDCBP2	421.413	0.871915	0.223231	3.90588	9.39e-05	0.0125244
ENSG00000125864_BFSP1	117.25	-0.652862	0.161871	-4.03322	5.5e-05	0.00962229
ENSG00000126773_PCNX4	1732.71	0.290972	0.0820905	3.54453	0.000393318	0.0291435
ENSG00000126821_SGPP1	649.812	0.267714	0.0728304	3.67586	0.000237049	0.0214583
ENSG00000127616_SMARCA4	6525.09	-0.181139	0.0474324	-3.81888	0.000134062	0.0151551
ENSG00000127946_HIP1	615.792	-1.36043	0.248589	-5.47258	4.44e-08	0.000266324
ENSG00000128285_MCHR1	19.6975	-1.77621	0.512821	-3.4636	0.000533	0.0349144
ENSG00000128641_MYO1B	21148	0.622371	0.160841	3.86948	0.00010907	0.0128712
ENSG00000129116_PALLD	11489.3	0.385227	0.104886	3.67281	0.000239893	0.0215711
ENSG00000129194_SOX15	1064.62	1.06935	0.23574	4.53615	5.73e-06	0.00251711
ENSG00000129474_AJUBA	3277.41	0.566079	0.105266	5.37763	7.55e-08	0.00031173
ENSG00000130066_SAT1	12909.4	-0.821311	0.226113	-3.6323	0.000280909	0.0242078
ENSG00000131089_ARHGEF9	878.525	-0.45429	0.0959157	-4.73635	2.18e-06	0.00118783
ENSG00000131686_CA6	15.0517	-2.0525	0.581548	-3.52938	0.000416534	0.0297208
ENSG00000131746_TNS4	24364.6	0.705102	0.168641	4.18109	2.9e-05	0.0069681
ENSG00000132746_ALDH3B2	188.229	-1.35536	0.332895	-4.07145	4.67e-05	0.00935171
ENSG00000132846_ZBED3	92.4758	-0.945111	0.23993	-3.93912	8.18e-05	0.0117857
ENSG00000132932_ATP8A2	97.6845	1.35802	0.409835	3.31357	0.000921114	0.0497451
ENSG00000133067_LGR6	14.4398	1.76578	0.506486	3.48633	0.000489691	0.0326714
ENSG00000133313_CNDP2	5058.15	-0.29025	0.0742763	-3.9077	9.32e-05	0.0125244
ENSG00000134109_EDEM1	5001.95	0.195493	0.0587962	3.32492	0.00088443	0.0488405
ENSG00000134247_PTGFRN	11906	-0.256935	0.0733347	-3.50359	0.000459029	0.0315608
ENSG00000134352_IL6ST	5178.55	0.372003	0.0782453	4.75431	1.99e-06	0.00112095
ENSG00000134686_PHC2	4074.51	0.321559	0.0861601	3.73211	0.000189881	0.0188037
ENSG00000135047_CTSL	2251.63	0.394001	0.106753	3.69078	0.000223566	0.0209756
ENSG00000135052_GOLM1	3858.91	-0.214855	0.0599135	-3.58608	0.000335686	0.0267569
ENSG00000135269_TES	5287.38	0.307136	0.0903823	3.39819	0.000678339	0.0414224
ENSG00000135318_NT5E	6928.6	0.978621	0.243343	4.02158	5.78e-05	0.00989679
ENSG00000135823_STX6	2134.23	-0.249178	0.0635109	-3.92339	8.73e-05	0.0122879
ENSG00000136231_IGF2BP3	582.722	0.654254	0.195836	3.34082	0.000835303	0.0481723
ENSG00000136738_STAM	1386.51	0.202607	0.0542895	3.73198	0.000189979	0.0188037
ENSG00000136810_TXN	6410.19	0.344022	0.0887568	3.87601	0.000106183	0.0128375
ENSG00000137558_PI15	512.785	-1.08836	0.258953	-4.20291	2.64e-05	0.00641464
ENSG00000137802_MAPKBP1	1635.22	0.365848	0.102939	3.55403	0.000379381	0.028715
ENSG00000137880_GCHFR	42.1109	-0.673299	0.196756	-3.422	0.000621622	0.0391374
ENSG00000137936_BCAR3	3917.42	0.376042	0.106563	3.52882	0.000417418	0.0297208
ENSG00000138074_SLC5A6	2242.85	-0.461633	0.121962	-3.78506	0.000153672	0.0162839
ENSG00000138356_AOX1	1174.87	1.45919	0.232108	6.28667	3.24e-10	5.84e-06
ENSG00000138378_STAT4	79.8343	1.07511	0.267873	4.0135	5.98e-05	0.0100718
ENSG00000138439_FAM117B	329.378	-0.292424	0.0882508	-3.31356	0.000921177	0.0497451
ENSG00000138944_KIAA1644	330.726	1.85804	0.511589	3.6319	0.000281339	0.0242078
ENSG00000140382_HMG20A	1160.61	-0.220785	0.0627176	-3.5203	0.000431057	0.0303323
ENSG00000140836_ZFHX3	693.834	0.841195	0.241549	3.48249	0.000496766	0.0329099
ENSG00000140941_MAP1LC3B	2626.7	0.446836	0.126233	3.53979	0.000400451	0.0291816
ENSG00000141258_SGSM2	688.077	-0.6822	0.168105	-4.05818	4.95e-05	0.00943292
ENSG00000141428_C18orf21	526.729	-0.248699	0.0746357	-3.33218	0.000861691	0.0485078
ENSG00000141510_TP53	2735.77	-0.2967	0.0839224	-3.5354	0.000407154	0.0293379
ENSG00000141644_MBD1	2512.54	0.207126	0.0545468	3.79722	0.000146328	0.0156655
ENSG00000141682_PMAIP1	660.945	0.796121	0.227025	3.50675	0.000453615	0.0313081
ENSG00000142002_DPP9	4067.77	0.328588	0.0940786	3.4927	0.000478171	0.0320214
ENSG00000142178_SIK1	3289	0.708287	0.177255	3.99586	6.45e-05	0.0101098
ENSG00000142627_EPHA2	6281.35	0.414377	0.100934	4.10541	4.04e-05	0.00845396
ENSG00000142632_ARHGEF19	159.468	-0.826211	0.243929	-3.3871	0.000706358	0.0424144
ENSG00000143013_LMO4	742.735	-0.516409	0.124018	-4.16398	3.13e-05	0.00713147
ENSG00000143376_SNX27	1513.68	-0.180483	0.0536152	-3.36627	0.000761933	0.0451495
ENSG00000143632_ACTA1	25.1698	2.66997	0.793964	3.36284	0.000771455	0.045415
ENSG00000143819_EPHX1	804.22	0.56431	0.157194	3.5899	0.000330807	0.0266982
ENSG00000144802_NFKBIZ	1690.03	1.13848	0.324406	3.50943	0.000449067	0.0311134
ENSG00000144824_PHLDB2	6662.91	0.513466	0.135002	3.8034	0.000142722	0.0154879
ENSG00000145147_SLIT2	174.896	1.74101	0.436114	3.99209	6.55e-05	0.0101705
ENSG00000145882_PCYOX1L	357.856	-0.67025	0.156883	-4.2723	1.93e-05	0.00544557
ENSG00000145996_CDKAL1	548.555	-0.298435	0.0866041	-3.44597	0.000569007	0.0366058
ENSG00000147606_SLC26A7	12.6462	1.07855	0.32553	3.31321	0.000922331	0.0497451
ENSG00000148344_PTGES	7088.8	0.720769	0.217515	3.31365	0.000920855	0.0497451
ENSG00000148426_PROSER2	1237.88	0.574143	0.132486	4.33361	1.47e-05	0.00447855
ENSG00000148798_INA	108.191	1.14014	0.282643	4.03386	5.49e-05	0.00962229
ENSG00000148925_BTBD10	1657.01	0.270962	0.0811283	3.33992	0.000838027	0.0481723
ENSG00000149289_ZC3H12C	1373.59	0.464114	0.115859	4.00586	6.18e-05	0.0100908
ENSG00000149948_HMGA2	1844.91	0.654844	0.19699	3.32425	0.000886579	0.0488405
ENSG00000150593_PDCD4	3308.65	-1.01073	0.195918	-5.15895	2.48e-07	0.000559187
ENSG00000150630_VEGFC	1420.14	0.677419	0.181099	3.74061	0.000183577	0.0186833
ENSG00000151012_SLC7A11	2466.14	0.815129	0.209387	3.89292	9.9e-05	0.0125244
ENSG00000151388_ADAMTS12	104.94	2.81803	0.738714	3.81478	0.000136302	0.0152506
ENSG00000151422_FER	3035.99	0.34337	0.0772369	4.44568	8.76e-06	0.00327351
ENSG00000151502_VPS26B	2107.1	-0.126882	0.0326362	-3.88776	0.000101174	0.0125244
ENSG00000151632_AKR1C2	437.013	1.73468	0.448363	3.86892	0.00010932	0.0128712
ENSG00000151651_ADAM8	1206.71	0.982001	0.27288	3.59865	0.000319875	0.0260959
ENSG00000151693_ASAP2	5382.27	0.482298	0.0981922	4.91177	9.03e-07	0.000943289
ENSG00000151914_DST	29168.5	0.40734	0.121896	3.34169	0.000832699	0.0481723
ENSG00000152952_PLOD2	13469.3	0.673339	0.151578	4.4422	8.9e-06	0.00327351
ENSG00000153250_RBMS1	2132.89	0.282541	0.084191	3.35595	0.000790938	0.0464103
ENSG00000153404_PLEKHG4B	20.6774	-3.02155	0.728474	-4.14778	3.36e-05	0.00752597
ENSG00000153531_ADPRHL1	38.026	-0.998188	0.254938	-3.91542	9.02e-05	0.0125056
ENSG00000154642_C21orf91	573.612	-0.391165	0.0985916	-3.96753	7.26e-05	0.0110352
ENSG00000154764_WNT7A	330.158	1.46692	0.438606	3.34451	0.00082429	0.0480542
ENSG00000154928_EPHB1	22.4958	-2.82261	0.558039	-5.05809	4.23e-07	0.000696165
ENSG00000154978_VOPP1	482.351	0.832919	0.224565	3.70903	0.000208054	0.0200421
ENSG00000155254_MARVELD1	3112.28	0.464224	0.138982	3.34017	0.000837282	0.0481723
ENSG00000155304_HSPA13	1152.01	0.194965	0.0543242	3.58891	0.000332066	0.0266982
ENSG00000156253_RWDD2B	1025.13	-0.292608	0.0807544	-3.62343	0.000290727	0.0245939
ENSG00000156687_UNC5D	49.5612	3.41581	0.786173	4.34486	1.39e-05	0.00440445
ENSG00000157557_ETS2	2549.55	0.374379	0.112309	3.33348	0.000857664	0.0484325
ENSG00000158125_XDH	1752.62	1.0445	0.224297	4.65677	3.21e-06	0.00146896
ENSG00000159263_SIM2	59.8356	1.74481	0.468796	3.72189	0.000197734	0.0193586
ENSG00000160199_PKNOX1	779.982	0.266811	0.0698847	3.81787	0.000134607	0.0151551
ENSG00000160211_G6PD	2767.73	0.352507	0.089084	3.95702	7.59e-05	0.0112983
ENSG00000160678_S100A1	26.4606	-1.97538	0.476961	-4.14159	3.45e-05	0.00757698
ENSG00000161326_NA	1724.49	0.33774	0.0789431	4.27827	1.88e-05	0.00544557
ENSG00000162599_NFIA	1401.81	-0.354192	0.0910278	-3.89103	9.98e-05	0.0125244
ENSG00000162616_DNAJB4	461.194	0.477524	0.134881	3.54034	0.000399607	0.0291816
ENSG00000162981_FAM84A	297.961	-1.33282	0.33601	-3.96662	7.29e-05	0.0110352
ENSG00000163430_FSTL1	8712.22	0.526965	0.154939	3.40111	0.000671131	0.0411216
ENSG00000163659_TIPARP	4833.72	0.443287	0.11183	3.96392	7.37e-05	0.0110678
ENSG00000163661_PTX3	104.68	1.41626	0.424111	3.33937	0.000839687	0.0481723
ENSG00000163734_CXCL3	895.412	1.30864	0.263869	4.95943	7.07e-07	0.000909704
ENSG00000163736_PPBP	40.334	3.90766	0.87944	4.44335	8.86e-06	0.00327351
ENSG00000163762_TM4SF18	63.1499	-3.53391	0.833939	-4.23761	2.26e-05	0.00598454
ENSG00000163874_ZC3H12A	1074.2	0.718495	0.203811	3.5253	0.000423004	0.0298827
ENSG00000164171_ITGA2	12472.9	0.721361	0.212071	3.4015	0.000670175	0.0411216
ENSG00000164400_CSF2	15.7898	3.11869	0.620409	5.02684	4.99e-07	0.000748524
ENSG00000164543_STK17A	4828.44	0.499493	0.115213	4.33538	1.46e-05	0.00447855
ENSG00000164741_DLC1	190.072	2.09784	0.536064	3.91341	9.1e-05	0.0125138
ENSG00000164796_CSMD3	117.937	1.08372	0.303109	3.57535	0.000349754	0.0271892
ENSG00000164930_FZD6	3166.29	0.218669	0.0602209	3.63111	0.000282204	0.0242078
ENSG00000165046_LETM2	190.186	0.872896	0.182409	4.78538	1.71e-06	0.00103797
ENSG00000165125_TRPV6	37.8228	-2.03716	0.421874	-4.82884	1.37e-06	0.00101258
ENSG00000165752_STK32C	105.65	-0.387314	0.0954725	-4.05682	4.97e-05	0.00943292
ENSG00000165799_RNASE7	107.712	2.06875	0.504253	4.1026	4.09e-05	0.0084591
ENSG00000166025_AMOTL1	8178.71	0.257001	0.0771653	3.33053	0.000866808	0.0486439
ENSG00000166147_FBN1	531.092	2.0359	0.5628	3.61744	0.000297534	0.0248138
ENSG00000166387_PPFIBP2	113.482	-1.03425	0.289456	-3.57308	0.00035281	0.0272769
ENSG00000166401_SERPINB8	2345.58	0.312566	0.0832402	3.75499	0.000173351	0.0179468
ENSG00000166575_TMEM135	783.783	-0.372394	0.106435	-3.49879	0.000467372	0.0315614
ENSG00000166619_BLCAP	3256.44	0.26914	0.0788283	3.41425	0.000639573	0.0400044
ENSG00000167614_TTYH1	6.44008	-2.78308	0.794952	-3.50094	0.000463617	0.0315614
ENSG00000167644_C19orf33	110.791	0.91044	0.273701	3.32641	0.000879726	0.0488405
ENSG00000167772_ANGPTL4	5785.68	1.03062	0.290842	3.54357	0.00039475	0.0291435
ENSG00000167889_MGAT5B	43.5642	1.17912	0.322286	3.65862	0.000253579	0.022392
ENSG00000168309_FAM107A	45.4171	-1.91999	0.539991	-3.5556	0.000377114	0.0286638
ENSG00000168807_SNTB2	1601.81	0.425337	0.106452	3.99557	6.45e-05	0.0101098
ENSG00000168918_INPP5D	944.77	-1.58348	0.337901	-4.68622	2.78e-06	0.00135493
ENSG00000169403_PTAFR	845.897	0.757347	0.194843	3.88696	0.000101508	0.0125244
ENSG00000169429_CXCL8	1780.28	1.43312	0.409632	3.49855	0.000467797	0.0315614
ENSG00000169554_ZEB2	8.35982	1.32311	0.398434	3.32076	0.000897715	0.0492833
ENSG00000171130_ATP6V0E2	336.048	-0.956512	0.246011	-3.88808	0.000101039	0.0125244
ENSG00000171310_CHST11	2044.07	0.834684	0.174117	4.79382	1.64e-06	0.00103797
ENSG00000171812_COL8A2	153.396	0.990325	0.276533	3.58121	0.000342002	0.0269032
ENSG00000172175_MALT1	2569.59	0.345056	0.0715322	4.82379	1.41e-06	0.00101258
ENSG00000172828_CES3	19.3613	-2.24837	0.455432	-4.93679	7.94e-07	0.000938962
ENSG00000173432_SAA1	1160.46	1.0015	0.250354	4.00034	6.33e-05	0.0100908
ENSG00000173530_TNFRSF10D	1717.82	0.345384	0.0977876	3.53198	0.000412454	0.0296014
ENSG00000174804_FZD4	154.59	-0.517641	0.127938	-4.04602	5.21e-05	0.00957602
ENSG00000175390_EIF3F	2268.53	-0.264779	0.0742686	-3.56515	0.000363643	0.0278752
ENSG00000175556_LONRF3	18.0296	1.99656	0.414945	4.81163	1.5e-06	0.00101258
ENSG00000175874_CREG2	168.473	1.08437	0.270864	4.00337	6.24e-05	0.0100908
ENSG00000177494_ZBED2	1385.95	1.30178	0.270702	4.80889	1.52e-06	0.00101258
ENSG00000178209_PLEC	35480.6	0.548519	0.133886	4.09691	4.19e-05	0.00847478
ENSG00000179826_MRGPRX3	251.242	1.16295	0.33993	3.42116	0.000623538	0.0391374
ENSG00000179869_ABCA13	53.1508	-1.43284	0.300469	-4.76868	1.85e-06	0.00107757
ENSG00000180263_FGD6	2237.54	0.370648	0.103588	3.57809	0.000346117	0.0271085
ENSG00000180530_NRIP1	6197.17	0.742517	0.185157	4.01021	6.07e-05	0.0100908
ENSG00000181019_NQO1	7304.56	0.677351	0.191457	3.53787	0.000403365	0.0291816
ENSG00000181381_DDX60L	750.219	0.617317	0.166767	3.70167	0.000214189	0.0203073
ENSG00000182500_NA	449.329	-0.303945	0.0890977	-3.41137	0.000646381	0.0402903
ENSG00000183010_PYCR1	407.383	-0.573623	0.168301	-3.40832	0.000653653	0.0406031
ENSG00000183098_GPC6	266.763	-1.46723	0.284186	-5.16293	2.43e-07	0.000559187
ENSG00000183840_GPR39	335.282	0.46975	0.103796	4.52569	6.02e-06	0.00252187
ENSG00000183844_FAM3B	7.43238	-3.78205	0.76758	-4.92724	8.34e-07	0.000938962
ENSG00000184557_SOCS3	428.165	0.958103	0.252061	3.80108	0.000144066	0.0155402
ENSG00000184792_OSBP2	2467.96	0.891831	0.26373	3.3816	0.000720648	0.0431288
ENSG00000184831_APOO	384.183	-0.586687	0.139354	-4.21006	2.55e-05	0.00638761
ENSG00000185760_KCNQ5	432.046	-0.957908	0.243704	-3.93062	8.47e-05	0.0121133
ENSG00000185950_IRS2	1777.98	0.458042	0.135222	3.38734	0.000705734	0.0424144
ENSG00000186318_BACE1	1066.48	-0.332842	0.0963985	-3.45277	0.00055486	0.0358899
ENSG00000187527_ATP13A5	17.055	-1.91621	0.56879	-3.36892	0.000754633	0.0448646
ENSG00000187800_PEAR1	60.4765	1.20456	0.291783	4.12828	3.65e-05	0.00783803
ENSG00000187840_EIF4EBP1	1771.71	-0.347366	0.0945995	-3.67197	0.00024069	0.0215711
ENSG00000187908_DMBT1	167.844	1.98691	0.496118	4.00491	6.2e-05	0.0100908
ENSG00000188064_WNT7B	435.111	1.12012	0.286852	3.90488	9.43e-05	0.0125244
ENSG00000188095_MESP2	6.60709	-1.14653	0.316044	-3.62774	0.000285912	0.0244095
ENSG00000189184_PCDH18	3.914	-2.90396	0.721311	-4.02595	5.67e-05	0.00982898
ENSG00000196209_SIRPB2	21.1784	0.908227	0.224217	4.05065	5.11e-05	0.00957602
ENSG00000196428_TSC22D2	1557	0.548538	0.164517	3.33424	0.000855326	0.0484325
ENSG00000196878_LAMB3	28297.4	0.743235	0.200155	3.7133	0.000204574	0.0198129
ENSG00000196954_CASP4	2812.34	0.399279	0.094923	4.20634	2.6e-05	0.00640456
ENSG00000197256_KANK2	724.082	0.420992	0.105244	4.00016	6.33e-05	0.0100908
ENSG00000197375_SLC22A5	762.305	0.688713	0.158065	4.35714	1.32e-05	0.00423895
ENSG00000197646_PDCD1LG2	180.732	1.24923	0.326262	3.82891	0.000128712	0.0147682
ENSG00000197696_NMB	173.857	0.453065	0.117055	3.87055	0.000108591	0.0128712
ENSG00000198074_AKR1B10	127.033	1.33642	0.336884	3.96699	7.28e-05	0.0110352
ENSG00000198380_GFPT1	3695.13	0.250801	0.0698793	3.58906	0.000331869	0.0266982
ENSG00000198382_UVRAG	613.064	-0.227238	0.0607112	-3.74293	0.000181885	0.0186163
ENSG00000198431_TXNRD1	7916.5	0.684735	0.153774	4.45286	8.47e-06	0.00327351
ENSG00000198435_NRARP	348.186	-1.02242	0.232783	-4.39217	1.12e-05	0.00382793
ENSG00000198797_BRINP2	2.90864	-2.7089	0.642418	-4.21673	2.48e-05	0.00628894
ENSG00000198863_RUNDC1	795.537	-0.164335	0.0453716	-3.62198	0.000292361	0.0246102
ENSG00000198929_NOS1AP	21.7282	0.83081	0.237865	3.49278	0.000478022	0.0320214
ENSG00000203786_KPRP	1.91913	3.2634	0.911148	3.58164	0.000341448	0.0269032
ENSG00000203837_PNLIPRP3	2751.73	0.642578	0.191552	3.35458	0.000794845	0.0464881
ENSG00000204304_PBX2	709.854	-0.270893	0.0711196	-3.80897	0.000139546	0.0152995
ENSG00000204351_SKIV2L	1359.03	-0.211829	0.0540392	-3.91992	8.86e-05	0.0123696
ENSG00000204380_AC005042.4	5.47271	-2.38675	0.494977	-4.82193	1.42e-06	0.00101258
ENSG00000204634_TBC1D8	889.292	-0.571911	0.168823	-3.38764	0.000704954	0.0424144
ENSG00000211445_GPX3	970.292	1.10633	0.311646	3.54995	0.000385307	0.0288005
ENSG00000211584_SLC48A1	573.262	0.559088	0.143529	3.89531	9.81e-05	0.0125244
ENSG00000213614_HEXA	928.776	-0.285612	0.0856463	-3.33479	0.000853645	0.0484325
ENSG00000215039_CD27-AS1	116.831	-0.707869	0.150011	-4.7188	2.37e-06	0.00122934
ENSG00000221843_C2orf16	7.33981	2.58977	0.69285	3.73785	0.000185601	0.0187819
ENSG00000221988_PPT2	185.61	-0.396253	0.107451	-3.68777	0.000226231	0.0210906
ENSG00000225489_RP11-390F4.3	12.1754	-1.11096	0.32166	-3.45384	0.000552655	0.0358899
ENSG00000227695_DNMBP-AS1	6.29779	-1.74247	0.448183	-3.88786	0.000101134	0.0125244
ENSG00000231367_AC016995.3	6.19035	-2.64212	0.598242	-4.41646	1e-05	0.00354375
ENSG00000231817_LINC01198	6.75354	-4.66009	1.09181	-4.26823	1.97e-05	0.00546043
ENSG00000233608_TWIST2	65.8256	1.1854	0.243946	4.85927	1.18e-06	0.00101064
ENSG00000234155_RP11-30P6.6	26.5782	1.15704	0.279077	4.14595	3.38e-05	0.00752597
ENSG00000235899_LINC01564	8.3645	2.21563	0.548136	4.04211	5.3e-05	0.00962229
ENSG00000237781_RP11-54A4.2	10.1341	-1.8552	0.528029	-3.51344	0.000442339	0.0308849
ENSG00000239887_C1orf226	58.6069	1.03716	0.290477	3.57054	0.000356246	0.0274248
ENSG00000240476_LINC00973	38.13	1.33834	0.370861	3.60874	0.000307692	0.0254255
ENSG00000240859_AC093627.10	86.0383	-0.418731	0.109607	-3.82029	0.000133294	0.0151551
ENSG00000241544_RP11-6F2.5	20.0211	1.94125	0.511376	3.79614	0.000146967	0.0156655
ENSG00000241794_SPRR2A	9.61958	2.35775	0.671618	3.51055	0.000447185	0.0311026
ENSG00000243701_DUBR	269.609	0.721095	0.142583	5.05736	4.25e-07	0.000696165
ENSG00000256268_RP11-221N13.3	47.7753	1.0963	0.309331	3.54411	0.000393946	0.0291435
ENSG00000258077_RP11-114H23.1	19.5394	-1.72755	0.382304	-4.51879	6.22e-06	0.00254626
ENSG00000258088_RP11-114H23.2	8.539	-1.75539	0.436681	-4.01985	5.82e-05	0.00989679
ENSG00000259153_RP6-65G23.3	403.809	0.946242	0.243662	3.88342	0.000102997	0.0126216
ENSG00000261770_CTC-459F4.1	48.4968	1.60835	0.392293	4.09988	4.13e-05	0.00846159
ENSG00000266680_RP5-1148A21.3	71.5523	0.611384	0.183336	3.33477	0.000853696	0.0484325
ENSG00000267279_RP11-879F14.2	70.3082	0.955387	0.250858	3.80847	0.000139827	0.0152995
ENSG00000267575_CTC-459F4.3	487.052	0.840628	0.228523	3.67853	0.000234583	0.0214507
ENSG00000269989_RP11-635N19.3	12.1023	1.28682	0.387593	3.32003	0.00090009	0.0492833
ENSG00000270168_LA16c-380H5.3	33.7805	-1.29354	0.366931	-3.5253	0.000423009	0.0298827
ENSG00000270607_RP11-359E10.1	9.68473	2.46018	0.683402	3.59991	0.000318328	0.0260959
ENSG00000272620_AFAP1-AS1	28.2098	-1.28157	0.325328	-3.93932	8.17e-05	0.0117857
ENSG00000273038_RP11-479G22.8	203.79	0.748068	0.220304	3.39562	0.000684745	0.0416723

## Sheet: Table S3
Table S3
	Ensembl ID_Gene Symbol
1	ENSG00000001084_GCLC
2	ENSG00000003096_KLHL13
3	ENSG00000005243_COPZ2
4	ENSG00000010017_RANBP9
5	ENSG00000010438_PRSS3
6	ENSG00000017373_NA
7	ENSG00000021826_CPS1
8	ENSG00000026103_FAS
9	ENSG00000033627_ATP6V0A1
10	ENSG00000034693_PEX3
11	ENSG00000038532_CLEC16A
12	ENSG00000043143_JADE2
13	ENSG00000053438_NNAT
14	ENSG00000065534_MYLK
15	ENSG00000065613_SLK
16	ENSG00000067798_NAV3
17	ENSG00000068724_TTC7A
18	ENSG00000069011_PITX1
19	ENSG00000070961_ATP2B1
20	ENSG00000071054_MAP4K4
21	ENSG00000072210_ALDH3A2
22	ENSG00000073282_TP63
23	ENSG00000075945_KIFAP3
24	ENSG00000077942_FBLN1
25	ENSG00000080854_IGSF9B
26	ENSG00000082438_COBLL1
27	ENSG00000082805_ERC1
28	ENSG00000087903_RFX2
29	ENSG00000088833_NSFL1C
30	ENSG00000089195_TRMT6
31	ENSG00000089486_CDIP1
32	ENSG00000090776_EFNB1
33	ENSG00000092295_TGM1
34	ENSG00000092871_RFFL
35	ENSG00000096433_ITPR3
36	ENSG00000099204_ABLIM1
37	ENSG00000100036_SLC35E4
38	ENSG00000100077_GRK3
39	ENSG00000100234_TIMP3
40	ENSG00000100376_FAM118A
41	ENSG00000100605_ITPK1
42	ENSG00000101194_SLC17A9
43	ENSG00000101773_RBBP8
44	ENSG00000102024_PLS3
45	ENSG00000102053_ZC3H12B
46	ENSG00000102931_ARL2BP
47	ENSG00000103044_HAS3
48	ENSG00000103047_TANGO6
49	ENSG00000104237_RP1
50	ENSG00000104368_PLAT
51	ENSG00000105538_RASIP1
52	ENSG00000107731_UNC5B
53	ENSG00000108602_ALDH3A1
54	ENSG00000108786_HSD17B1
55	ENSG00000109689_STIM2
56	ENSG00000110031_LPXN
57	ENSG00000110777_POU2AF1
58	ENSG00000111863_ADTRP
59	ENSG00000112761_WISP3
60	ENSG00000113070_HBEGF
61	ENSG00000113580_NR3C1
62	ENSG00000114738_MAPKAPK3
63	ENSG00000114861_FOXP1
64	ENSG00000115355_CCDC88A
65	ENSG00000115457_IGFBP2
66	ENSG00000115526_CHST10
67	ENSG00000115840_SLC25A12
68	ENSG00000118257_NRP2
69	ENSG00000118322_ATP10B
70	ENSG00000118596_SLC16A7
71	ENSG00000118777_ABCG2
72	ENSG00000120149_MSX2
73	ENSG00000120820_GLT8D2
74	ENSG00000121297_TSHZ3
75	ENSG00000123496_IL13RA2
76	ENSG00000124882_EREG
77	ENSG00000124942_AHNAK
78	ENSG00000125775_SDCBP2
79	ENSG00000125848_FLRT3
80	ENSG00000126821_SGPP1
81	ENSG00000127080_IPPK
82	ENSG00000128298_BAIAP2L2
83	ENSG00000129194_SOX15
84	ENSG00000130598_TNNI2
85	ENSG00000131018_SYNE1
86	ENSG00000132139_NA
87	ENSG00000132819_RBM38
88	ENSG00000133687_TMTC1
89	ENSG00000134109_EDEM1
90	ENSG00000134352_IL6ST
91	ENSG00000134363_FST
92	ENSG00000134757_DSG3
93	ENSG00000135047_CTSL
94	ENSG00000136010_ALDH1L2
95	ENSG00000136114_THSD1
96	ENSG00000136280_CCM2
97	ENSG00000137699_TRIM29
98	ENSG00000137714_FDX1
99	ENSG00000137843_PAK6
100	ENSG00000138031_ADCY3
101	ENSG00000138356_AOX1
102	ENSG00000138669_PRKG2
103	ENSG00000139364_TMEM132B
104	ENSG00000140945_CDH13
105	ENSG00000140961_OSGIN1
106	ENSG00000143819_EPHX1
107	ENSG00000143867_OSR1
108	ENSG00000144040_SFXN5
109	ENSG00000144452_ABCA12
110	ENSG00000146006_LRRTM2
111	ENSG00000146021_KLHL3
112	ENSG00000148671_ADIRF
113	ENSG00000149043_SYT8
114	ENSG00000149289_ZC3H12C
115	ENSG00000149573_MPZL2
116	ENSG00000150630_VEGFC
117	ENSG00000151012_SLC7A11
118	ENSG00000151136_BTBD11
119	ENSG00000151422_FER
120	ENSG00000151632_AKR1C2
121	ENSG00000154065_ANKRD29
122	ENSG00000154102_C16orf74
123	ENSG00000154122_ANKH
124	ENSG00000154133_ROBO4
125	ENSG00000154237_LRRK1
126	ENSG00000155380_SLC16A1
127	ENSG00000156463_SH3RF2
128	ENSG00000158122_AAED1
129	ENSG00000158747_NBL1
130	ENSG00000159788_RGS12
131	ENSG00000160014_CALM3
132	ENSG00000160211_G6PD
133	ENSG00000160321_ZNF208
134	ENSG00000160539_PLPP7
135	ENSG00000160691_SHC1
136	ENSG00000160886_LY6K
137	ENSG00000161714_PLCD3
138	ENSG00000162576_MXRA8
139	ENSG00000162627_SNX7
140	ENSG00000163344_PMVK
141	ENSG00000163378_EOGT
142	ENSG00000163565_IFI16
143	ENSG00000163577_EIF5A2
144	ENSG00000163697_APBB2
145	ENSG00000164125_FAM198B
146	ENSG00000164318_EGFLAM
147	ENSG00000164506_STXBP5
148	ENSG00000164520_RAET1E
149	ENSG00000164543_STK17A
150	ENSG00000164742_ADCY1
151	ENSG00000165548_TMEM63C
152	ENSG00000165655_ZNF503
153	ENSG00000165887_ANKRD2
154	ENSG00000166401_SERPINB8
155	ENSG00000166619_BLCAP
156	ENSG00000167553_TUBA1C
157	ENSG00000167644_C19orf33
158	ENSG00000167676_PLIN4
159	ENSG00000168060_NAALADL1
160	ENSG00000168497_SDPR
161	ENSG00000168631_DPCR1
162	ENSG00000169047_IRS1
163	ENSG00000169715_MT1E
164	ENSG00000171462_DLK2
165	ENSG00000173166_RAPH1
166	ENSG00000173210_ABLIM3
167	ENSG00000173418_NAA20
168	ENSG00000174437_ATP2A2
169	ENSG00000174564_IL20RB
170	ENSG00000175221_MED16
171	ENSG00000175793_SFN
172	ENSG00000175906_ARL4D
173	ENSG00000175920_DOK7
174	ENSG00000176438_SYNE3
175	ENSG00000177469_PTRF
176	ENSG00000179981_TSHZ1
177	ENSG00000180801_ARSJ
178	ENSG00000182463_TSHZ2
179	ENSG00000183092_BEGAIN
180	ENSG00000183579_ZNRF3
181	ENSG00000183624_HMCES
182	ENSG00000183914_DNAH2
183	ENSG00000184785_SMIM10
184	ENSG00000184792_OSBP2
185	ENSG00000185633_NDUFA4L2
186	ENSG00000186350_RXRA
187	ENSG00000186395_KRT10
188	ENSG00000186847_KRT14
189	ENSG00000187091_PLCD1
190	ENSG00000187601_MAGEH1
191	ENSG00000188211_NCR3LG1
192	ENSG00000188906_LRRK2
193	ENSG00000189058_APOD
194	ENSG00000189120_SP6
195	ENSG00000189221_MAOA
196	ENSG00000196218_RYR1
197	ENSG00000196549_MME
198	ENSG00000197565_COL4A6
199	ENSG00000197580_BCO2
200	ENSG00000197757_HOXC6
201	ENSG00000198018_ENTPD7
202	ENSG00000198074_AKR1B10
203	ENSG00000198092_TMPRSS11F
204	ENSG00000198363_ASPH
205	ENSG00000198467_TPM2
206	ENSG00000198807_PAX9
207	ENSG00000198848_CES1
208	ENSG00000204539_CDSN
209	ENSG00000205420_KRT6A
210	ENSG00000205488_CALML3-AS1
211	ENSG00000206075_SERPINB5
212	ENSG00000211445_GPX3
213	ENSG00000213949_ITGA1
214	ENSG00000224930_NA
215	ENSG00000229647_AC007879.7
216	ENSG00000230439_RP11-488P3.1
217	ENSG00000232633_CTD-2201G3.1
218	ENSG00000233608_TWIST2
219	ENSG00000233766_AC098617.1
220	ENSG00000234127_TRIM26
221	ENSG00000234614_AL450992.2
222	ENSG00000235098_ANKRD65
223	ENSG00000235884_LINC00941
224	ENSG00000237149_ZNF503-AS2
225	ENSG00000250742_RP11-834C11.4
226	ENSG00000251381_LINC00958
227	ENSG00000260196_RP1-239B22.5
228	ENSG00000261338_RP11-378A13.1
229	ENSG00000261770_CTC-459F4.1
230	ENSG00000261824_LINC00662
231	ENSG00000262601_NA
232	ENSG00000266256_LINC00683
233	ENSG00000267279_RP11-879F14.2
234	ENSG00000267575_CTC-459F4.3
235	ENSG00000267886_CTD-2291D10.4
236	ENSG00000269190_FBXO17
237	ENSG00000269486_CTC-360G5.9
238	ENSG00000004139_SARM1
239	ENSG00000006210_CX3CL1
240	ENSG00000018408_WWTR1
241	ENSG00000026950_BTN3A1
242	ENSG00000034677_RNF19A
243	ENSG00000064547_LPAR2
244	ENSG00000071282_LMCD1
245	ENSG00000072201_LNX1
246	ENSG00000076716_GPC4
247	ENSG00000078269_SYNJ2
248	ENSG00000081760_AACS
249	ENSG00000082512_TRAF5
250	ENSG00000086205_FOLH1
251	ENSG00000088899_LZTS3
252	ENSG00000091513_TF
253	ENSG00000091831_ESR1
254	ENSG00000092010_PSME1
255	ENSG00000099958_DERL3
256	ENSG00000100078_PLA2G3
257	ENSG00000100105_PATZ1
258	ENSG00000100911_PSME2
259	ENSG00000100968_NFATC4
260	ENSG00000101213_PTK6
261	ENSG00000101751_POLI
262	ENSG00000101986_ABCD1
263	ENSG00000104863_LIN7B
264	ENSG00000105993_DNAJB6
265	ENSG00000106976_DNM1
266	ENSG00000107551_RASSF4
267	ENSG00000108272_NA
268	ENSG00000108666_C17orf75
269	ENSG00000108679_LGALS3BP
270	ENSG00000109576_AADAT
271	ENSG00000110719_TCIRG1
272	ENSG00000110911_SLC11A2
273	ENSG00000111885_MAN1A1
274	ENSG00000112855_HARS2
275	ENSG00000113924_HGD
276	ENSG00000114473_IQCG
277	ENSG00000114744_COMMD2
278	ENSG00000115042_FAHD2A
279	ENSG00000115468_EFHD1
280	ENSG00000116001_TIA1
281	ENSG00000116285_ERRFI1
282	ENSG00000116774_OLFML3
283	ENSG00000117013_KCNQ4
284	ENSG00000117152_RGS4
285	ENSG00000118402_ELOVL4
286	ENSG00000118707_TGIF2
287	ENSG00000119280_C1orf198
288	ENSG00000119431_HDHD3
289	ENSG00000119787_ATL2
290	ENSG00000119866_BCL11A
291	ENSG00000120658_ENOX1
292	ENSG00000121039_RDH10
293	ENSG00000121380_BCL2L14
294	ENSG00000124140_SLC12A5
295	ENSG00000125434_SLC25A35
296	ENSG00000126705_AHDC1
297	ENSG00000127946_HIP1
298	ENSG00000128284_APOL3
299	ENSG00000129657_SEC14L1
300	ENSG00000130066_SAT1
301	ENSG00000132846_ZBED3
302	ENSG00000133313_CNDP2
303	ENSG00000133401_PDZD2
304	ENSG00000133627_ACTR3B
305	ENSG00000134247_PTGFRN
306	ENSG00000134255_CEPT1
307	ENSG00000134256_CD101
308	ENSG00000134873_CLDN10
309	ENSG00000135374_ELF5
310	ENSG00000135439_AGAP2
311	ENSG00000135547_HEY2
312	ENSG00000136490_LIMD2
313	ENSG00000136514_RTP4
314	ENSG00000137269_LRRC1
315	ENSG00000138074_SLC5A6
316	ENSG00000141258_SGSM2
317	ENSG00000141569_TRIM65
318	ENSG00000142102_PGGHG
319	ENSG00000142632_ARHGEF19
320	ENSG00000143013_LMO4
321	ENSG00000143630_HCN3
322	ENSG00000143891_GALM
323	ENSG00000144369_FAM171B
324	ENSG00000144668_ITGA9
325	ENSG00000145996_CDKAL1
326	ENSG00000146122_DAAM2
327	ENSG00000146147_MLIP
328	ENSG00000146386_ABRACL
329	ENSG00000147130_ZMYM3
330	ENSG00000147872_PLIN2
331	ENSG00000148154_UGCG
332	ENSG00000148737_TCF7L2
333	ENSG00000148908_RGS10
334	ENSG00000150540_HNMT
335	ENSG00000151240_DIP2C
336	ENSG00000151834_GABRA2
337	ENSG00000152520_PAN3
338	ENSG00000152700_SAR1B
339	ENSG00000153404_PLEKHG4B
340	ENSG00000153531_ADPRHL1
341	ENSG00000154645_CHODL
342	ENSG00000154928_EPHB1
343	ENSG00000156127_BATF
344	ENSG00000156413_FUT6
345	ENSG00000157542_KCNJ6
346	ENSG00000157693_TMEM268
347	ENSG00000158773_USF1
348	ENSG00000160307_S100B
349	ENSG00000160999_SH2B2
350	ENSG00000162444_RBP7
351	ENSG00000162654_GBP4
352	ENSG00000163348_PYGO2
353	ENSG00000163482_STK36
354	ENSG00000163762_TM4SF18
355	ENSG00000164199_ADGRV1
356	ENSG00000164749_HNF4G
357	ENSG00000166126_AMN
358	ENSG00000166140_ZFYVE19
359	ENSG00000166394_CYB5R2
360	ENSG00000167528_ZNF641
361	ENSG00000167614_TTYH1
362	ENSG00000167656_LY6D
363	ENSG00000167785_ZNF558
364	ENSG00000168016_TRANK1
365	ENSG00000168067_MAP4K2
366	ENSG00000168309_FAM107A
367	ENSG00000169085_C8orf46
368	ENSG00000169116_PARM1
369	ENSG00000170365_SMAD1
370	ENSG00000170542_SERPINB9
371	ENSG00000170919_TPT1-AS1
372	ENSG00000171843_MLLT3
373	ENSG00000171940_ZNF217
374	ENSG00000172965_MIR4435-2HG
375	ENSG00000173221_GLRX
376	ENSG00000173581_CCDC106
377	ENSG00000174130_TLR6
378	ENSG00000174804_FZD4
379	ENSG00000177106_EPS8L2
380	ENSG00000177380_PPFIA3
381	ENSG00000178685_PARP10
382	ENSG00000178996_SNX18
383	ENSG00000179528_LBX2
384	ENSG00000182508_LHFPL1
385	ENSG00000182568_SATB1
386	ENSG00000183010_PYCR1
387	ENSG00000183098_GPC6
388	ENSG00000183421_RIPK4
389	ENSG00000183844_FAM3B
390	ENSG00000185000_DGAT1
391	ENSG00000185133_INPP5J
392	ENSG00000185915_KLHL34
393	ENSG00000186470_BTN3A2
394	ENSG00000186889_TMEM17
395	ENSG00000187607_ZNF286A
396	ENSG00000187840_EIF4EBP1
397	ENSG00000188130_MAPK12
398	ENSG00000189067_LITAF
399	ENSG00000197217_ENTPD4
400	ENSG00000198208_RPS6KL1
401	ENSG00000198477_NA
402	ENSG00000198626_RYR2
403	ENSG00000198797_BRINP2
404	ENSG00000198816_ZNF358
405	ENSG00000204261_PSMB8-AS1
406	ENSG00000204264_PSMB8
407	ENSG00000204380_AC005042.4
408	ENSG00000213468_FIRRE
409	ENSG00000215039_CD27-AS1
410	ENSG00000227695_DNMBP-AS1
411	ENSG00000228784_LINC00954
412	ENSG00000230438_SERPINB9P1
413	ENSG00000231367_AC016995.3
414	ENSG00000231817_LINC01198
415	ENSG00000234690_AC073283.4
416	ENSG00000235437_LINC01278
417	ENSG00000236384_LINC00479
418	ENSG00000237697_NA
419	ENSG00000239523_MYLK-AS1
420	ENSG00000242265_PEG10
421	ENSG00000248008_NRAV
422	ENSG00000249180_CTC-506B8.1
423	ENSG00000249898_MCPH1-AS1
424	ENSG00000254726_MEX3A
425	ENSG00000255026_RP11-326C3.2
426	ENSG00000257093_KIAA1147
427	ENSG00000258077_RP11-114H23.1
428	ENSG00000258088_RP11-114H23.2
429	ENSG00000258483_AC144835.1
430	ENSG00000258545_RHOXF1-AS1
431	ENSG00000260949_KB-1836B5.1
432	ENSG00000261572_RP11-384L8.1
433	ENSG00000267272_LINC01140
434	ENSG00000267530_AC006273.5
435	ENSG00000270097_NA
436	ENSG00000270168_LA16c-380H5.3
437	ENSG00000272620_AFAP1-AS1

## Sheet: Table S4
Table S4
	Ensembl ID_Gene Symbol
1	ENSG00000000971_CFH
2	ENSG00000001617_SEMA3F
3	ENSG00000003096_KLHL13
4	ENSG00000003137_CYP26B1
5	ENSG00000004700_RECQL
6	ENSG00000005243_COPZ2
7	ENSG00000005884_ITGA3
8	ENSG00000006016_CRLF1
9	ENSG00000006042_TMEM98
10	ENSG00000006468_ETV1
11	ENSG00000007038_PRSS21
12	ENSG00000007174_DNAH9
13	ENSG00000007237_GAS7
14	ENSG00000007312_CD79B
15	ENSG00000008056_SYN1
16	ENSG00000008083_JARID2
17	ENSG00000008196_TFAP2B
18	ENSG00000008277_ADAM22
19	ENSG00000008311_AASS
20	ENSG00000008853_RHOBTB2
21	ENSG00000010295_IFFO1
22	ENSG00000010319_SEMA3G
23	ENSG00000010818_HIVEP2
24	ENSG00000011332_DPF1
25	ENSG00000012061_ERCC1
26	ENSG00000013016_EHD3
27	ENSG00000018236_CNTN1
28	ENSG00000019144_PHLDB1
29	ENSG00000019485_PRDM11
30	ENSG00000019549_SNAI2
31	ENSG00000022267_FHL1
32	ENSG00000023892_DEF6
33	ENSG00000024422_EHD2
34	ENSG00000026025_VIM
35	ENSG00000026559_KCNG1
36	ENSG00000027869_SH2D2A
37	ENSG00000028277_POU2F2
38	ENSG00000034239_EFCAB1
39	ENSG00000036448_MYOM2
40	ENSG00000038295_TLL1
41	ENSG00000043355_ZIC2
42	ENSG00000044524_EPHA3
43	ENSG00000046653_GPM6B
44	ENSG00000047662_FAM184B
45	ENSG00000049130_KITLG
46	ENSG00000049192_ADAMTS6
47	ENSG00000050165_DKK3
48	ENSG00000050405_LIMA1
49	ENSG00000050767_COL23A1
50	ENSG00000053108_FSTL4
51	ENSG00000053438_NNAT
52	ENSG00000053747_LAMA3
53	ENSG00000055732_MCOLN3
54	ENSG00000057019_DCBLD2
55	ENSG00000058404_CAMK2B
56	ENSG00000059122_FLYWCH1
57	ENSG00000059804_SLC2A3
58	ENSG00000060718_COL11A1
59	ENSG00000060982_BCAT1
60	ENSG00000061337_LZTS1
61	ENSG00000063660_GPC1
62	ENSG00000064300_NGFR
63	ENSG00000064692_SNCAIP
64	ENSG00000064989_CALCRL
65	ENSG00000065534_MYLK
66	ENSG00000065618_COL17A1
67	ENSG00000065675_PRKCQ
68	ENSG00000066468_FGFR2
69	ENSG00000067141_NEO1
70	ENSG00000067445_TRO
71	ENSG00000067715_SYT1
72	ENSG00000067798_NAV3
73	ENSG00000068078_FGFR3
74	ENSG00000068366_ACSL4
75	ENSG00000068831_RASGRP2
76	ENSG00000069020_MAST4
77	ENSG00000069188_SDK2
78	ENSG00000069424_KCNAB2
79	ENSG00000069535_MAOB
80	ENSG00000069956_MAPK6
81	ENSG00000070371_CLTCL1
82	ENSG00000070808_CAMK2A
83	ENSG00000070961_ATP2B1
84	ENSG00000071054_MAP4K4
85	ENSG00000072864_NDE1
86	ENSG00000073282_TP63
87	ENSG00000073756_PTGS2
88	ENSG00000075340_ADD2
89	ENSG00000075618_FSCN1
90	ENSG00000076356_PLXNA2
91	ENSG00000076641_PAG1
92	ENSG00000077063_CTTNBP2
93	ENSG00000077092_RARB
94	ENSG00000077238_IL4R
95	ENSG00000077274_CAPN6
96	ENSG00000078053_AMPH
97	ENSG00000078098_FAP
98	ENSG00000078124_ACER3
99	ENSG00000078177_N4BP2
100	ENSG00000078596_ITM2A
101	ENSG00000078725_BRINP1
102	ENSG00000078900_TP73
103	ENSG00000079308_TNS1
104	ENSG00000079337_RAPGEF3
105	ENSG00000079393_DUSP13
106	ENSG00000079931_MOXD1
107	ENSG00000080573_COL5A3
108	ENSG00000081181_ARG2
109	ENSG00000081985_IL12RB2
110	ENSG00000082175_PGR
111	ENSG00000082438_COBLL1
112	ENSG00000083857_FAT1
113	ENSG00000084207_GSTP1
114	ENSG00000084636_COL16A1
115	ENSG00000086289_EPDR1
116	ENSG00000086570_FAT2
117	ENSG00000086619_ERO1B
118	ENSG00000086991_NOX4
119	ENSG00000087076_HSD17B14
120	ENSG00000087303_NID2
121	ENSG00000087494_PTHLH
122	ENSG00000087903_RFX2
123	ENSG00000088726_TMEM40
124	ENSG00000088970_KIZ
125	ENSG00000089199_CHGB
126	ENSG00000089486_CDIP1
127	ENSG00000090006_LTBP4
128	ENSG00000090376_IRAK3
129	ENSG00000090661_CERS4
130	ENSG00000090776_EFNB1
131	ENSG00000090932_DLL3
132	ENSG00000091128_LAMB4
133	ENSG00000091129_NRCAM
134	ENSG00000091409_ITGA6
135	ENSG00000091428_RAPGEF4
136	ENSG00000091436_AC013461.1
137	ENSG00000091592_NLRP1
138	ENSG00000091656_ZFHX4
139	ENSG00000091844_RGS17
140	ENSG00000091972_CD200
141	ENSG00000092068_SLC7A8
142	ENSG00000092096_SLC22A17
143	ENSG00000095383_TBC1D2
144	ENSG00000095587_TLL2
145	ENSG00000095970_TREM2
146	ENSG00000097046_CDC7
147	ENSG00000099250_NRP1
148	ENSG00000099957_P2RX6
149	ENSG00000100060_MFNG
150	ENSG00000100065_CARD10
151	ENSG00000100077_GRK3
152	ENSG00000100092_SH3BP1
153	ENSG00000100154_TTC28
154	ENSG00000100234_TIMP3
155	ENSG00000100364_KIAA0930
156	ENSG00000100505_TRIM9
157	ENSG00000100628_ASB2
158	ENSG00000100739_BDKRB1
159	ENSG00000100842_EFS
160	ENSG00000100979_PLTP
161	ENSG00000101000_PROCR
162	ENSG00000101115_SALL4
163	ENSG00000101194_SLC17A9
164	ENSG00000101230_ISM1
165	ENSG00000101349_PAK5
166	ENSG00000101680_LAMA1
167	ENSG00000101825_MXRA5
168	ENSG00000101842_VSIG1
169	ENSG00000101955_SRPX
170	ENSG00000101977_MCF2
171	ENSG00000102038_SMARCA1
172	ENSG00000102053_ZC3H12B
173	ENSG00000102098_SCML2
174	ENSG00000102230_PCYT1B
175	ENSG00000102271_KLHL4
176	ENSG00000102781_KATNAL1
177	ENSG00000103044_HAS3
178	ENSG00000103257_SLC7A5
179	ENSG00000103269_RHBDL1
180	ENSG00000103449_SALL1
181	ENSG00000103489_XYLT1
182	ENSG00000103522_IL21R
183	ENSG00000103647_CORO2B
184	ENSG00000103888_CEMIP
185	ENSG00000104368_PLAT
186	ENSG00000104722_NEFM
187	ENSG00000104725_NA
188	ENSG00000105048_TNNT1
189	ENSG00000105255_FSD1
190	ENSG00000105270_CLIP3
191	ENSG00000105329_TGFB1
192	ENSG00000105371_ICAM4
193	ENSG00000105376_ICAM5
194	ENSG00000105426_PTPRS
195	ENSG00000105538_RASIP1
196	ENSG00000105784_RUNDC3B
197	ENSG00000105825_TFPI2
198	ENSG00000105889_STEAP1B
199	ENSG00000105928_DFNA5
200	ENSG00000106003_LFNG
201	ENSG00000106013_ANKRD7
202	ENSG00000106278_PTPRZ1
203	ENSG00000106366_SERPINE1
204	ENSG00000106571_GLI3
205	ENSG00000106605_BLVRA
206	ENSG00000106624_AEBP1
207	ENSG00000106799_TGFBR1
208	ENSG00000106804_C5
209	ENSG00000106823_ECM2
210	ENSG00000107105_ELAVL2
211	ENSG00000107130_NCS1
212	ENSG00000107679_PLEKHA1
213	ENSG00000108001_EBF3
214	ENSG00000108309_RUNDC3A
215	ENSG00000108352_RAPGEFL1
216	ENSG00000108375_RNF43
217	ENSG00000108387_SEPT4
218	ENSG00000108684_ASIC2
219	ENSG00000108797_CNTNAP1
220	ENSG00000108839_ALOX12
221	ENSG00000108852_MPP2
222	ENSG00000108947_EFNB3
223	ENSG00000109339_MAPK10
224	ENSG00000109511_ANXA10
225	ENSG00000109667_SLC2A9
226	ENSG00000110076_NRXN2
227	ENSG00000110203_FOLR3
228	ENSG00000110328_GALNT18
229	ENSG00000110400_NECTIN1
230	ENSG00000110427_KIAA1549L
231	ENSG00000110675_ELMOD1
232	ENSG00000110777_POU2AF1
233	ENSG00000110888_CAPRIN2
234	ENSG00000110900_TSPAN11
235	ENSG00000110987_BCL7A
236	ENSG00000111087_GLI1
237	ENSG00000111145_ELK3
238	ENSG00000111218_PRMT8
239	ENSG00000111252_SH2B3
240	ENSG00000111335_OAS2
241	ENSG00000111799_COL12A1
242	ENSG00000111863_ADTRP
243	ENSG00000111962_UST
244	ENSG00000112039_FANCE
245	ENSG00000112139_MDGA1
246	ENSG00000112182_BACH2
247	ENSG00000112559_MDFI
248	ENSG00000112759_SLC29A1
249	ENSG00000112761_WISP3
250	ENSG00000112818_MEP1A
251	ENSG00000112902_SEMA5A
252	ENSG00000112964_GHR
253	ENSG00000113070_HBEGF
254	ENSG00000113140_SPARC
255	ENSG00000113396_SLC27A6
256	ENSG00000113430_IRX4
257	ENSG00000113657_DPYSL3
258	ENSG00000114013_CD86
259	ENSG00000114270_COL7A1
260	ENSG00000114757_PEX5L
261	ENSG00000114861_FOXP1
262	ENSG00000115008_IL1A
263	ENSG00000115355_CCDC88A
264	ENSG00000115414_FN1
265	ENSG00000115457_IGFBP2
266	ENSG00000115525_ST3GAL5
267	ENSG00000115526_CHST10
268	ENSG00000115556_PLCD4
269	ENSG00000115604_IL18R1
270	ENSG00000115758_ODC1
271	ENSG00000115844_DLX2
272	ENSG00000116016_EPAS1
273	ENSG00000116141_MARK1
274	ENSG00000116574_RHOU
275	ENSG00000116711_PLA2G4A
276	ENSG00000116717_GADD45A
277	ENSG00000116729_WLS
278	ENSG00000116785_CFHR3
279	ENSG00000116962_NID1
280	ENSG00000117122_MFAP2
281	ENSG00000117245_KIF17
282	ENSG00000117407_ARTN
283	ENSG00000117586_TNFSF4
284	ENSG00000117707_PROX1
285	ENSG00000118193_KIF14
286	ENSG00000118200_CAMSAP2
287	ENSG00000118263_KLF7
288	ENSG00000118276_B4GALT6
289	ENSG00000118777_ABCG2
290	ENSG00000118971_CCND2
291	ENSG00000119121_TRPM6
292	ENSG00000119326_CTNNAL1
293	ENSG00000119514_GALNT12
294	ENSG00000119630_PGF
295	ENSG00000119681_LTBP2
296	ENSG00000119698_PPP4R4
297	ENSG00000120051_CFAP58
298	ENSG00000120162_MOB3B
299	ENSG00000120337_TNFSF18
300	ENSG00000120457_KCNJ5
301	ENSG00000120471_TP53AIP1
302	ENSG00000120729_MYOT
303	ENSG00000120820_GLT8D2
304	ENSG00000121005_CRISPLD1
305	ENSG00000121297_TSHZ3
306	ENSG00000121440_PDZRN3
307	ENSG00000121552_CSTA
308	ENSG00000121690_DEPDC7
309	ENSG00000121753_ADGRB2
310	ENSG00000121904_CSMD2
311	ENSG00000121957_GPSM2
312	ENSG00000122176_FMOD
313	ENSG00000122591_FAM126A
314	ENSG00000122691_TWIST1
315	ENSG00000122824_NUDT10
316	ENSG00000122861_PLAU
317	ENSG00000123094_RASSF8
318	ENSG00000123342_MMP19
319	ENSG00000123352_SPATS2
320	ENSG00000123496_IL13RA2
321	ENSG00000123892_RAB38
322	ENSG00000124067_SLC12A4
323	ENSG00000124191_TOX2
324	ENSG00000124493_GRM4
325	ENSG00000124780_KCNK17
326	ENSG00000125089_SH3TC1
327	ENSG00000125148_MT2A
328	ENSG00000125257_ABCC4
329	ENSG00000125355_TMEM255A
330	ENSG00000125538_IL1B
331	ENSG00000125675_GRIA3
332	ENSG00000125845_BMP2
333	ENSG00000126091_ST3GAL3
334	ENSG00000126351_THRA
335	ENSG00000126353_CCR7
336	ENSG00000126368_NR1D1
337	ENSG00000126562_WNK4
338	ENSG00000126860_EVI2A
339	ENSG00000126947_ARMCX1
340	ENSG00000127951_FGL2
341	ENSG00000127955_GNAI1
342	ENSG00000127990_SGCE
343	ENSG00000128045_RASL11B
344	ENSG00000128394_APOBEC3F
345	ENSG00000128512_DOCK4
346	ENSG00000128536_CDHR3
347	ENSG00000128602_SMO
348	ENSG00000128641_MYO1B
349	ENSG00000128805_ARHGAP22
350	ENSG00000128881_TTBK2
351	ENSG00000129194_SOX15
352	ENSG00000129226_CD68
353	ENSG00000129235_TXNDC17
354	ENSG00000129474_AJUBA
355	ENSG00000130055_GDPD2
356	ENSG00000130201_EXOC3L2
357	ENSG00000130203_APOE
358	ENSG00000130208_APOC1
359	ENSG00000130270_ATP8B3
360	ENSG00000130635_COL5A1
361	ENSG00000130821_SLC6A8
362	ENSG00000130829_DUSP9
363	ENSG00000130830_MPP1
364	ENSG00000130921_C12orf65
365	ENSG00000131016_AKAP12
366	ENSG00000131018_SYNE1
367	ENSG00000131620_ANO1
368	ENSG00000131746_TNS4
369	ENSG00000131873_CHSY1
370	ENSG00000132000_PODNL1
371	ENSG00000132031_MATN3
372	ENSG00000132185_FCRLA
373	ENSG00000132321_IQCA1
374	ENSG00000132329_RAMP1
375	ENSG00000132334_PTPRE
376	ENSG00000132386_SERPINF1
377	ENSG00000132470_ITGB4
378	ENSG00000132518_GUCY2D
379	ENSG00000132563_REEP2
380	ENSG00000132718_SYT11
381	ENSG00000132970_WASF3
382	ENSG00000133067_LGR6
383	ENSG00000133131_MORC4
384	ENSG00000133687_TMTC1
385	ENSG00000133808_MICALCL
386	ENSG00000133816_MICAL2
387	ENSG00000134222_PSRC1
388	ENSG00000134363_FST
389	ENSG00000134369_NAV1
390	ENSG00000134545_KLRC1
391	ENSG00000134569_LRP4
392	ENSG00000134668_SPOCD1
393	ENSG00000134874_DZIP1
394	ENSG00000134901_KDELC1
395	ENSG00000134955_SLC37A2
396	ENSG00000135047_CTSL
397	ENSG00000135111_TBX3
398	ENSG00000135299_ANKRD6
399	ENSG00000135312_HTR1B
400	ENSG00000135454_B4GALNT1
401	ENSG00000135502_SLC26A10
402	ENSG00000135835_KIAA1614
403	ENSG00000135838_NPL
404	ENSG00000135905_DOCK10
405	ENSG00000135919_SERPINE2
406	ENSG00000135960_EDAR
407	ENSG00000136002_ARHGEF4
408	ENSG00000136010_ALDH1L2
409	ENSG00000136040_PLXNC1
410	ENSG00000136114_THSD1
411	ENSG00000136161_RCBTB2
412	ENSG00000136274_NACAD
413	ENSG00000136305_CIDEB
414	ENSG00000136449_MYCBPAP
415	ENSG00000136531_SCN2A
416	ENSG00000136542_GALNT5
417	ENSG00000136854_STXBP1
418	ENSG00000136866_ZFP37
419	ENSG00000136960_ENPP2
420	ENSG00000137033_IL33
421	ENSG00000137094_DNAJB5
422	ENSG00000137225_CAPN11
423	ENSG00000137266_SLC22A23
424	ENSG00000137463_MGARP
425	ENSG00000137474_MYO7A
426	ENSG00000137573_SULF1
427	ENSG00000137672_TRPC6
428	ENSG00000137727_ARHGAP20
429	ENSG00000137752_CASP1
430	ENSG00000137802_MAPKBP1
431	ENSG00000137821_LRRC49
432	ENSG00000137843_PAK6
433	ENSG00000137872_SEMA6D
434	ENSG00000137875_BCL2L10
435	ENSG00000138031_ADCY3
436	ENSG00000138080_EMILIN1
437	ENSG00000138152_BTBD16
438	ENSG00000138356_AOX1
439	ENSG00000138472_GUCA1C
440	ENSG00000138675_FGF5
441	ENSG00000138795_LEF1
442	ENSG00000138829_FBN2
443	ENSG00000138944_KIAA1644
444	ENSG00000139117_CPNE8
445	ENSG00000139209_SLC38A4
446	ENSG00000139211_AMIGO2
447	ENSG00000139318_DUSP6
448	ENSG00000139625_MAP3K12
449	ENSG00000139668_WDFY2
450	ENSG00000139874_SSTR1
451	ENSG00000139971_C14orf37
452	ENSG00000140009_ESR2
453	ENSG00000140022_STON2
454	ENSG00000140067_FAM181A
455	ENSG00000140090_SLC24A4
456	ENSG00000140254_DUOXA1
457	ENSG00000140323_DISP2
458	ENSG00000140368_PSTPIP1
459	ENSG00000140557_ST8SIA2
460	ENSG00000140682_TGFB1I1
461	ENSG00000140836_ZFHX3
462	ENSG00000140937_CDH11
463	ENSG00000140945_CDH13
464	ENSG00000140986_RPL3L
465	ENSG00000141404_GNAL
466	ENSG00000141424_SLC39A6
467	ENSG00000142046_TMEM91
468	ENSG00000142227_EMP3
469	ENSG00000142494_SLC47A1
470	ENSG00000142583_SLC2A5
471	ENSG00000142619_PADI3
472	ENSG00000142661_MYOM3
473	ENSG00000142677_IL22RA1
474	ENSG00000142910_TINAGL1
475	ENSG00000143147_GPR161
476	ENSG00000143199_ADCY10
477	ENSG00000143341_HMCN1
478	ENSG00000143369_ECM1
479	ENSG00000143387_CTSK
480	ENSG00000143479_DYRK3
481	ENSG00000143515_ATP8B2
482	ENSG00000143627_PKLR
483	ENSG00000143631_FLG
484	ENSG00000143702_CEP170
485	ENSG00000143786_CNIH3
486	ENSG00000144045_DQX1
487	ENSG00000144136_SLC20A1
488	ENSG00000144227_NXPH2
489	ENSG00000144355_DLX1
490	ENSG00000144476_ACKR3
491	ENSG00000144583_MARCH4
492	ENSG00000144642_RBMS3
493	ENSG00000144712_CAND2
494	ENSG00000144724_PTPRG
495	ENSG00000144730_IL17RD
496	ENSG00000144815_NXPE3
497	ENSG00000144821_MYH15
498	ENSG00000144824_PHLDB2
499	ENSG00000144834_TAGLN3
500	ENSG00000144857_BOC
501	ENSG00000144935_TRPC1
502	ENSG00000145040_UCN2
503	ENSG00000145246_ATP10D
504	ENSG00000145283_SLC10A6
505	ENSG00000145335_SNCA
506	ENSG00000145362_ANK2
507	ENSG00000145428_RNF175
508	ENSG00000145569_FAM105A
509	ENSG00000145777_TSLP
510	ENSG00000145824_CXCL14
511	ENSG00000145934_TENM2
512	ENSG00000146006_LRRTM2
513	ENSG00000146054_TRIM7
514	ENSG00000146216_TTBK1
515	ENSG00000146477_SLC22A3
516	ENSG00000146555_SDK1
517	ENSG00000146592_CREB5
518	ENSG00000146648_EGFR
519	ENSG00000147100_SLC16A2
520	ENSG00000147117_ZNF157
521	ENSG00000147180_ZNF711
522	ENSG00000147231_CXorf57
523	ENSG00000147251_DOCK11
524	ENSG00000147465_STAR
525	ENSG00000147650_LRP12
526	ENSG00000147896_IFNK
527	ENSG00000148541_FAM13C
528	ENSG00000148600_CDHR1
529	ENSG00000148680_HTR7
530	ENSG00000148841_ITPRIP
531	ENSG00000149131_SERPING1
532	ENSG00000149150_SLC43A1
533	ENSG00000149212_SESN3
534	ENSG00000149256_TENM4
535	ENSG00000149257_SERPINH1
536	ENSG00000149295_DRD2
537	ENSG00000149380_P4HA3
538	ENSG00000149527_PLCH2
539	ENSG00000149557_FEZ1
540	ENSG00000149575_SCN2B
541	ENSG00000149948_HMGA2
542	ENSG00000150637_CD226
543	ENSG00000150995_ITPR1
544	ENSG00000151012_SLC7A11
545	ENSG00000151067_CACNA1C
546	ENSG00000151136_BTBD11
547	ENSG00000151229_SLC2A13
548	ENSG00000151468_CCDC3
549	ENSG00000151474_FRMD4A
550	ENSG00000151490_PTPRO
551	ENSG00000151617_EDNRA
552	ENSG00000151702_FLI1
553	ENSG00000151789_ZNF385D
554	ENSG00000151914_DST
555	ENSG00000152022_NA
556	ENSG00000152076_CCDC74B
557	ENSG00000152217_SETBP1
558	ENSG00000152495_CAMK4
559	ENSG00000152578_GRIA4
560	ENSG00000152661_GJA1
561	ENSG00000152784_PRDM8
562	ENSG00000152953_STK32B
563	ENSG00000153885_KCTD15
564	ENSG00000153956_CACNA2D1
565	ENSG00000153976_HS3ST3A1
566	ENSG00000153993_SEMA3D
567	ENSG00000154065_ANKRD29
568	ENSG00000154096_THY1
569	ENSG00000154227_CERS3
570	ENSG00000154229_PRKCA
571	ENSG00000154240_CEP112
572	ENSG00000154263_ABCA10
573	ENSG00000154511_FAM69A
574	ENSG00000154529_CNTNAP3B
575	ENSG00000154553_PDLIM3
576	ENSG00000154764_WNT7A
577	ENSG00000154930_ACSS1
578	ENSG00000154975_CA10
579	ENSG00000155254_MARVELD1
580	ENSG00000155265_GOLGA7B
581	ENSG00000155511_GRIA1
582	ENSG00000155755_TMEM237
583	ENSG00000155761_SPAG17
584	ENSG00000155846_PPARGC1B
585	ENSG00000155966_AFF2
586	ENSG00000155980_KIF5A
587	ENSG00000156113_KCNMA1
588	ENSG00000156298_TSPAN7
589	ENSG00000156475_PPP2R2B
590	ENSG00000156486_KCNS2
591	ENSG00000156509_FBXO43
592	ENSG00000156687_UNC5D
593	ENSG00000157168_NRG1
594	ENSG00000157227_MMP14
595	ENSG00000157350_ST3GAL2
596	ENSG00000157510_AFAP1L1
597	ENSG00000157551_KCNJ15
598	ENSG00000157557_ETS2
599	ENSG00000157657_ZNF618
600	ENSG00000157827_FMNL2
601	ENSG00000157927_RADIL
602	ENSG00000158023_WDR66
603	ENSG00000158089_GALNT14
604	ENSG00000158163_DZIP1L
605	ENSG00000158292_GPR153
606	ENSG00000158458_NRG2
607	ENSG00000158473_CD1D
608	ENSG00000158486_DNAH3
609	ENSG00000158517_NCF1
610	ENSG00000159164_SV2A
611	ENSG00000159403_C1R
612	ENSG00000159423_ALDH4A1
613	ENSG00000159433_STARD9
614	ENSG00000159648_TEPP
615	ENSG00000159784_FAM131B
616	ENSG00000159788_RGS12
617	ENSG00000159899_NPR2
618	ENSG00000160223_ICOSLG
619	ENSG00000160691_SHC1
620	ENSG00000160712_IL6R
621	ENSG00000160886_LY6K
622	ENSG00000161243_FBXO27
623	ENSG00000161682_FAM171A2
624	ENSG00000161714_PLCD3
625	ENSG00000161791_FMNL3
626	ENSG00000161911_TREML1
627	ENSG00000162373_BEND5
628	ENSG00000162493_PDPN
629	ENSG00000162511_LAPTM5
630	ENSG00000162512_SDC3
631	ENSG00000162631_NTNG1
632	ENSG00000162641_AKNAD1
633	ENSG00000162643_WDR63
634	ENSG00000162711_NLRP3
635	ENSG00000162733_DDR2
636	ENSG00000162849_KIF26B
637	ENSG00000162882_HAAO
638	ENSG00000162892_IL24
639	ENSG00000163032_VSNL1
640	ENSG00000163040_CCDC74A
641	ENSG00000163064_EN1
642	ENSG00000163219_ARHGAP25
643	ENSG00000163297_ANTXR2
644	ENSG00000163393_SLC22A15
645	ENSG00000163453_IGFBP7
646	ENSG00000163464_CXCR1
647	ENSG00000163508_EOMES
648	ENSG00000163531_NFASC
649	ENSG00000163545_NUAK2
650	ENSG00000163565_IFI16
651	ENSG00000163568_AIM2
652	ENSG00000163577_EIF5A2
653	ENSG00000163629_PTPN13
654	ENSG00000163661_PTX3
655	ENSG00000163689_C3orf67
656	ENSG00000163710_PCOLCE2
657	ENSG00000163864_NMNAT3
658	ENSG00000163915_IGF2BP2-AS1
659	ENSG00000164007_CLDN19
660	ENSG00000164086_DUSP7
661	ENSG00000164088_PPM1M
662	ENSG00000164093_PITX2
663	ENSG00000164120_HPGD
664	ENSG00000164171_ITGA2
665	ENSG00000164484_TMEM200A
666	ENSG00000164509_IL31RA
667	ENSG00000164520_RAET1E
668	ENSG00000164543_STK17A
669	ENSG00000164574_GALNT10
670	ENSG00000164604_GPR85
671	ENSG00000164611_PTTG1
672	ENSG00000164649_CDCA7L
673	ENSG00000164687_FABP5
674	ENSG00000164692_COL1A2
675	ENSG00000164741_DLC1
676	ENSG00000164743_C8orf48
677	ENSG00000164746_C7orf57
678	ENSG00000164794_KCNV1
679	ENSG00000164796_CSMD3
680	ENSG00000164841_TMEM74
681	ENSG00000164867_NOS3
682	ENSG00000164932_CTHRC1
683	ENSG00000165029_ABCA1
684	ENSG00000165046_LETM2
685	ENSG00000165072_MAMDC2
686	ENSG00000165124_SVEP1
687	ENSG00000165138_ANKS6
688	ENSG00000165152_TMEM246
689	ENSG00000165359_INTS6L
690	ENSG00000165655_ZNF503
691	ENSG00000165731_RET
692	ENSG00000165801_ARHGEF40
693	ENSG00000165804_ZNF219
694	ENSG00000165821_SALL2
695	ENSG00000165868_HSPA12A
696	ENSG00000165891_E2F7
697	ENSG00000165905_LARGE2
698	ENSG00000165914_TTC7B
699	ENSG00000166033_HTRA1
700	ENSG00000166073_GPR176
701	ENSG00000166086_JAM3
702	ENSG00000166105_GLB1L3
703	ENSG00000166130_IKBIP
704	ENSG00000166147_FBN1
705	ENSG00000166250_CLMP
706	ENSG00000166402_TUB
707	ENSG00000166503_RP11-382A20.3
708	ENSG00000166619_BLCAP
709	ENSG00000166670_MMP10
710	ENSG00000166681_BEX3
711	ENSG00000166780_C16orf45
712	ENSG00000166833_NAV2
713	ENSG00000166839_ANKDD1A
714	ENSG00000166845_C18orf54
715	ENSG00000166924_NYAP1
716	ENSG00000166963_MAP1A
717	ENSG00000167600_CYP2S1
718	ENSG00000167601_AXL
719	ENSG00000167641_PPP1R14A
720	ENSG00000167676_PLIN4
721	ENSG00000167693_NXN
722	ENSG00000167772_ANGPTL4
723	ENSG00000167779_IGFBP6
724	ENSG00000167780_SOAT2
725	ENSG00000167912_RP11-25K19.1
726	ENSG00000167914_GSDMA
727	ENSG00000167941_SOST
728	ENSG00000168003_SLC3A2
729	ENSG00000168032_ENTPD3
730	ENSG00000168060_NAALADL1
731	ENSG00000168389_MFSD2A
732	ENSG00000168398_BDKRB2
733	ENSG00000168461_RAB31
734	ENSG00000168621_GDNF
735	ENSG00000168785_TSPAN5
736	ENSG00000168807_SNTB2
737	ENSG00000168824_NSG1
738	ENSG00000168917_SLC35G2
739	ENSG00000168918_INPP5D
740	ENSG00000169087_HSPBAP1
741	ENSG00000169184_MN1
742	ENSG00000169252_ADRB2
743	ENSG00000169432_SCN9A
744	ENSG00000169435_RASSF6
745	ENSG00000169439_SDC2
746	ENSG00000169515_CCDC8
747	ENSG00000169604_ANTXR1
748	ENSG00000169715_MT1E
749	ENSG00000169851_PCDH7
750	ENSG00000169991_IFFO2
751	ENSG00000170209_ANKK1
752	ENSG00000170454_KRT75
753	ENSG00000170801_HTRA3
754	ENSG00000170835_CEL
755	ENSG00000170873_MTSS1
756	ENSG00000170899_GSTA4
757	ENSG00000170961_HAS2
758	ENSG00000170962_PDGFD
759	ENSG00000171016_PYGO1
760	ENSG00000171033_PKIA
761	ENSG00000171056_SOX7
762	ENSG00000171115_GIMAP8
763	ENSG00000171246_NPTX1
764	ENSG00000171310_CHST11
765	ENSG00000171357_LURAP1
766	ENSG00000171385_KCND3
767	ENSG00000171388_APLN
768	ENSG00000171462_DLK2
769	ENSG00000171467_ZNF318
770	ENSG00000171488_LRRC8C
771	ENSG00000171517_LPAR3
772	ENSG00000171533_MAP6
773	ENSG00000171587_DSCAM
774	ENSG00000171608_PIK3CD
775	ENSG00000171680_PLEKHG5
776	ENSG00000171812_COL8A2
777	ENSG00000171867_PRNP
778	ENSG00000171873_ADRA1D
779	ENSG00000171889_MIR31HG
780	ENSG00000172081_MOB3A
781	ENSG00000172345_STARD5
782	ENSG00000172346_CSDC2
783	ENSG00000172349_IL16
784	ENSG00000172350_ABCG4
785	ENSG00000172548_NIPAL4
786	ENSG00000172578_KLHL6
787	ENSG00000172789_HOXC5
788	ENSG00000172935_MRGPRF
789	ENSG00000173114_LRRN3
790	ENSG00000173269_MMRN2
791	ENSG00000173391_OLR1
792	ENSG00000173546_CSPG4
793	ENSG00000173626_TRAPPC3L
794	ENSG00000174099_MSRB3
795	ENSG00000174343_CHRNA9
796	ENSG00000174500_GCSAM
797	ENSG00000174564_IL20RB
798	ENSG00000174791_RIN1
799	ENSG00000174827_PDZK1
800	ENSG00000175183_CSRP2
801	ENSG00000175471_MCTP1
802	ENSG00000175592_FOSL1
803	ENSG00000175600_SUGCT
804	ENSG00000175764_TTLL11
805	ENSG00000175793_SFN
806	ENSG00000175832_ETV4
807	ENSG00000175906_ARL4D
808	ENSG00000175984_DENND2C
809	ENSG00000176014_TUBB6
810	ENSG00000176076_KCNE5
811	ENSG00000176153_GPX2
812	ENSG00000176170_SPHK1
813	ENSG00000176401_EID2B
814	ENSG00000176438_SYNE3
815	ENSG00000176641_RNF152
816	ENSG00000176659_C20orf197
817	ENSG00000176678_FOXL1
818	ENSG00000176692_FOXC2
819	ENSG00000176697_BDNF
820	ENSG00000176788_BASP1
821	ENSG00000176928_GCNT4
822	ENSG00000177076_ACER2
823	ENSG00000177098_SCN4B
824	ENSG00000177191_B3GNT8
825	ENSG00000177294_FBXO39
826	ENSG00000177551_NHLH2
827	ENSG00000177627_C12orf54
828	ENSG00000177707_NECTIN3
829	ENSG00000177732_SOX12
830	ENSG00000177822_AC108142.1
831	ENSG00000177875_CCDC184
832	ENSG00000177990_DPY19L2
833	ENSG00000178015_GPR150
834	ENSG00000178031_ADAMTSL1
835	ENSG00000178184_PARD6G
836	ENSG00000178217_SH2D4B
837	ENSG00000178363_CALML3
838	ENSG00000178445_GLDC
839	ENSG00000178573_MAF
840	ENSG00000178695_KCTD12
841	ENSG00000178726_THBD
842	ENSG00000178752_ERFE
843	ENSG00000178947_SMIM10L2A
844	ENSG00000179046_TRIML2
845	ENSG00000179133_C10orf67
846	ENSG00000179148_ALOXE3
847	ENSG00000179431_FJX1
848	ENSG00000179593_ALOX15B
849	ENSG00000179817_MRGPRX4
850	ENSG00000179826_MRGPRX3
851	ENSG00000179846_NKPD1
852	ENSG00000180264_ADGRD2
853	ENSG00000180287_PLD5
854	ENSG00000180332_KCTD4
855	ENSG00000180447_GAS1
856	ENSG00000180638_SLC47A2
857	ENSG00000180660_MAB21L1
858	ENSG00000180739_S1PR5
859	ENSG00000181333_HEPHL1
860	ENSG00000181773_GPR3
861	ENSG00000181804_SLC9A9
862	ENSG00000181826_RELL1
863	ENSG00000182040_USH1G
864	ENSG00000182197_EXT1
865	ENSG00000182366_FAM87A
866	ENSG00000182585_EPGN
867	ENSG00000182636_NDN
868	ENSG00000182667_NTM
869	ENSG00000182916_TCEAL7
870	ENSG00000182950_ODF3L1
871	ENSG00000183072_NKX2-5
872	ENSG00000183287_CCBE1
873	ENSG00000183337_BCOR
874	ENSG00000183347_GBP6
875	ENSG00000183496_MEX3B
876	ENSG00000183570_PCBP3
877	ENSG00000183578_TNFAIP8L3
878	ENSG00000183580_FBXL7
879	ENSG00000183688_FAM101B
880	ENSG00000183690_EFHC2
881	ENSG00000183696_UPP1
882	ENSG00000183715_OPCML
883	ENSG00000183722_LHFP
884	ENSG00000183734_ASCL2
885	ENSG00000183762_KREMEN1
886	ENSG00000183770_FOXL2
887	ENSG00000183780_SLC35F3
888	ENSG00000183831_ANKRD45
889	ENSG00000183853_KIRREL
890	ENSG00000183876_ARSI
891	ENSG00000183963_SMTN
892	ENSG00000184005_ST6GALNAC3
893	ENSG00000184058_TBX1
894	ENSG00000184194_GPR173
895	ENSG00000184451_CCR10
896	ENSG00000184500_PROS1
897	ENSG00000184584_TMEM173
898	ENSG00000184613_NELL2
899	ENSG00000184702_SEPT5
900	ENSG00000184731_FAM110C
901	ENSG00000184785_SMIM10
902	ENSG00000184867_ARMCX2
903	ENSG00000184916_JAG2
904	ENSG00000184995_IFNE
905	ENSG00000185070_FLRT2
906	ENSG00000185222_TCEAL9
907	ENSG00000185306_C12orf56
908	ENSG00000185338_SOCS1
909	ENSG00000185436_IFNLR1
910	ENSG00000185585_OLFML2A
911	ENSG00000185614_FAM212A
912	ENSG00000185640_KRT79
913	ENSG00000185668_POU3F1
914	ENSG00000185742_C11orf87
915	ENSG00000185760_KCNQ5
916	ENSG00000185862_EVI2B
917	ENSG00000185963_BICD2
918	ENSG00000186226_LCE1E
919	ENSG00000186340_THBS2
920	ENSG00000186350_RXRA
921	ENSG00000186354_C9orf47
922	ENSG00000186442_KRT3
923	ENSG00000186462_NAP1L2
924	ENSG00000186469_GNG2
925	ENSG00000186642_PDE2A
926	ENSG00000186847_KRT14
927	ENSG00000186867_QRFPR
928	ENSG00000186897_C1QL4
929	ENSG00000186973_FAM183A
930	ENSG00000186994_KANK3
931	ENSG00000187240_DYNC2H1
932	ENSG00000187244_BCAM
933	ENSG00000187266_EPOR
934	ENSG00000187391_MAGI2
935	ENSG00000187498_COL4A1
936	ENSG00000187601_MAGEH1
937	ENSG00000187678_SPRY4
938	ENSG00000187800_PEAR1
939	ENSG00000187824_TMEM220
940	ENSG00000187950_OVCH1
941	ENSG00000188001_TPRG1
942	ENSG00000188015_S100A3
943	ENSG00000188037_CLCN1
944	ENSG00000188051_TMEM221
945	ENSG00000188153_COL4A5
946	ENSG00000188211_NCR3LG1
947	ENSG00000188582_PAQR9
948	ENSG00000188659_SAXO2
949	ENSG00000188660_LINC00319
950	ENSG00000188738_FSIP2
951	ENSG00000188766_SPRED3
952	ENSG00000188828_GLRA4
953	ENSG00000188906_LRRK2
954	ENSG00000189108_IL1RAPL2
955	ENSG00000189221_MAOA
956	ENSG00000189410_SH2D5
957	ENSG00000189420_ZFP92
958	ENSG00000196083_IL1RAP
959	ENSG00000196159_FAT4
960	ENSG00000196218_RYR1
961	ENSG00000196337_CGB7
962	ENSG00000196368_NUDT11
963	ENSG00000196396_PTPN1
964	ENSG00000196437_ZNF569
965	ENSG00000196460_RFX8
966	ENSG00000196502_SULT1A1
967	ENSG00000196569_LAMA2
968	ENSG00000196581_AJAP1
969	ENSG00000196628_TCF4
970	ENSG00000196632_WNK3
971	ENSG00000196668_LINC00173
972	ENSG00000196739_COL27A1
973	ENSG00000196743_GM2A
974	ENSG00000196754_S100A2
975	ENSG00000196876_SCN8A
976	ENSG00000196878_LAMB3
977	ENSG00000197084_LCE1C
978	ENSG00000197093_GAL3ST4
979	ENSG00000197121_PGAP1
980	ENSG00000197122_SRC
981	ENSG00000197444_OGDHL
982	ENSG00000197457_STMN3
983	ENSG00000197461_PDGFA
984	ENSG00000197565_COL4A6
985	ENSG00000197646_PDCD1LG2
986	ENSG00000198018_ENTPD7
987	ENSG00000198108_CHSY3
988	ENSG00000198121_LPAR1
989	ENSG00000198189_HSD17B11
990	ENSG00000198369_SPRED2
991	ENSG00000198467_TPM2
992	ENSG00000198719_DLL1
993	ENSG00000198771_RCSD1
994	ENSG00000198774_RASSF9
995	ENSG00000198846_TOX
996	ENSG00000198865_CCDC152
997	ENSG00000198934_MAGEE1
998	ENSG00000198963_RORB
999	ENSG00000203722_RAET1G
1000	ENSG00000203727_SAMD5
1001	ENSG00000203808_BVES-AS1
1002	ENSG00000204241_RP11-713P17.3
1003	ENSG00000204262_COL5A2
1004	ENSG00000204381_LAYN
1005	ENSG00000204767_FAM196B
1006	ENSG00000204792_LINC01291
1007	ENSG00000205045_SLFN12L
1008	ENSG00000205060_SLC35B4
1009	ENSG00000205221_VIT
1010	ENSG00000205279_CTXN3
1011	ENSG00000205309_NT5M
1012	ENSG00000205362_MT1A
1013	ENSG00000205364_MT1M
1014	ENSG00000205488_CALML3-AS1
1015	ENSG00000205562_RP11-497E19.1
1016	ENSG00000205592_MUC19
1017	ENSG00000205595_NA
1018	ENSG00000205795_CYS1
1019	ENSG00000206075_SERPINB5
1020	ENSG00000211445_GPX3
1021	ENSG00000211584_SLC48A1
1022	ENSG00000213190_MLLT11
1023	ENSG00000213398_LCAT
1024	ENSG00000213424_KRT222
1025	ENSG00000213626_LBH
1026	ENSG00000213694_S1PR3
1027	ENSG00000213903_LTB4R
1028	ENSG00000213949_ITGA1
1029	ENSG00000214063_TSPAN4
1030	ENSG00000214357_NEURL1B
1031	ENSG00000214432_AC068831.10
1032	ENSG00000214548_MEG3
1033	ENSG00000215788_TNFRSF25
1034	ENSG00000218336_TENM3
1035	ENSG00000221843_C2orf16
1036	ENSG00000221986_MYBPHL
1037	ENSG00000223403_MEG9
1038	ENSG00000223477_NA
1039	ENSG00000223573_TINCR
1040	ENSG00000223749_MIR503HG
1041	ENSG00000223855_HRAT92
1042	ENSG00000224057_EGFR-AS1
1043	ENSG00000224167_RP3-522D1.1
1044	ENSG00000224260_RP1-272L16.1
1045	ENSG00000224592_RP5-884C9.2
1046	ENSG00000224614_TNK2-AS1
1047	ENSG00000224930_NA
1048	ENSG00000224940_PRRT4
1049	ENSG00000224984_RP11-524H19.2
1050	ENSG00000225431_AP001626.1
1051	ENSG00000225485_NA
1052	ENSG00000225649_AC064875.2
1053	ENSG00000225746_SNHG23
1054	ENSG00000225794_AC073321.4
1055	ENSG00000225950_NTF4
1056	ENSG00000226005_RP11-464C19.3
1057	ENSG00000226237_GAS1RR
1058	ENSG00000226508_AC104655.3
1059	ENSG00000226562_CYP4F26P
1060	ENSG00000226887_ERVMER34-1
1061	ENSG00000226963_AC078883.4
1062	ENSG00000227051_C14orf132
1063	ENSG00000227115_LINC01630
1064	ENSG00000227192_RP1-45I4.3
1065	ENSG00000227477_STK4-AS1
1066	ENSG00000227921_NA
1067	ENSG00000228192_RP11-342M1.3
1068	ENSG00000228340_MIR646HG
1069	ENSG00000228528_AC068057.1
1070	ENSG00000228951_RP11-336A10.4
1071	ENSG00000229124_VIM-AS1
1072	ENSG00000229153_EPHA1-AS1
1073	ENSG00000229164_NA
1074	ENSG00000229214_LINC00242
1075	ENSG00000229278_RP11-483F11.7
1076	ENSG00000229544_NKX1-2
1077	ENSG00000229645_NA
1078	ENSG00000229647_AC007879.7
1079	ENSG00000229656_RP11-462L8.1
1080	ENSG00000229852_RP11-398K22.12
1081	ENSG00000230439_RP11-488P3.1
1082	ENSG00000230453_ANKRD18B
1083	ENSG00000230587_AC093609.1
1084	ENSG00000230836_LINC01293
1085	ENSG00000230937_MIR205HG
1086	ENSG00000230943_RP11-367G18.1
1087	ENSG00000231121_NA
1088	ENSG00000231483_RP11-336A10.5
1089	ENSG00000231638_AC011738.4
1090	ENSG00000231666_RP11-404O13.1
1091	ENSG00000231738_TSPAN19
1092	ENSG00000231871_IPO9-AS1
1093	ENSG00000231999_FLJ27354
1094	ENSG00000232018_NA
1095	ENSG00000232063_RP11-307E17.8
1096	ENSG00000232070_TMEM253
1097	ENSG00000232453_RP4-794H19.1
1098	ENSG00000232633_CTD-2201G3.1
1099	ENSG00000232788_AC078883.3
1100	ENSG00000232855_AF131217.1
1101	ENSG00000233332_RP4-799P18.2
1102	ENSG00000233384_RP11-100E13.1
1103	ENSG00000233593_RP4-665J23.1
1104	ENSG00000233608_TWIST2
1105	ENSG00000233901_LINC01503
1106	ENSG00000234155_RP11-30P6.6
1107	ENSG00000234405_LL0XNC01-250H12.3
1108	ENSG00000234456_MAGI2-AS3
1109	ENSG00000234883_MIR155HG
1110	ENSG00000234902_AC007879.2
1111	ENSG00000234961_RP11-124N14.3
1112	ENSG00000235098_ANKRD65
1113	ENSG00000235513_RP4-756G23.5
1114	ENSG00000235531_MSC-AS1
1115	ENSG00000235750_KIAA0040
1116	ENSG00000235884_LINC00941
1117	ENSG00000235904_RBMS3-AS3
1118	ENSG00000236107_AC010127.3
1119	ENSG00000236200_KDM4A-AS1
1120	ENSG00000236256_DIAPH2-AS1
1121	ENSG00000236453_AC003092.1
1122	ENSG00000236841_AC007750.5
1123	ENSG00000236924_RP11-390F4.6
1124	ENSG00000237149_ZNF503-AS2
1125	ENSG00000237517_DGCR5
1126	ENSG00000237548_TTLL11-IT1
1127	ENSG00000237605_RP11-343H5.6
1128	ENSG00000237943_PRKCQ-AS1
1129	ENSG00000237975_FLG-AS1
1130	ENSG00000237989_TCONS_00029157
1131	ENSG00000238117_AP004372.1
1132	ENSG00000238120_LINC01589
1133	ENSG00000238258_RP11-342D11.2
1134	ENSG00000238266_LINC00707
1135	ENSG00000239219_RP11-379K17.4
1136	ENSG00000239467_AC007405.6
1137	ENSG00000239713_APOBEC3G
1138	ENSG00000240386_LCE1F
1139	ENSG00000240764_PCDHGC5
1140	ENSG00000240771_ARHGEF25
1141	ENSG00000241288_RP11-379B18.5
1142	ENSG00000241475_RP4-781K5.5
1143	ENSG00000241679_RP11-80H8.4
1144	ENSG00000241839_PLEKHO2
1145	ENSG00000241935_HOGA1
1146	ENSG00000242147_RP13-463N16.6
1147	ENSG00000242265_PEG10
1148	ENSG00000242732_RGAG4
1149	ENSG00000242741_RP11-20B7.1
1150	ENSG00000243232_PCDHAC2
1151	ENSG00000243491_RP11-521D12.5
1152	ENSG00000243710_CFAP57
1153	ENSG00000244128_LINC01322
1154	ENSG00000244405_ETV5
1155	ENSG00000244486_SCARF2
1156	ENSG00000245067_IGFBP7-AS1
1157	ENSG00000245848_CEBPA
1158	ENSG00000245954_RP11-18H21.1
1159	ENSG00000246090_RP11-696N14.1
1160	ENSG00000246130_RP11-875O11.2
1161	ENSG00000246223_LINC01550
1162	ENSG00000246640_RP11-1094H24.4
1163	ENSG00000246695_RASSF8-AS1
1164	ENSG00000247675_LRP4-AS1
1165	ENSG00000247746_USP51
1166	ENSG00000248690_HAS2-AS1
1167	ENSG00000248787_RP11-666A20.4
1168	ENSG00000249116_CTD-2194D22.3
1169	ENSG00000249378_LINC01060
1170	ENSG00000249684_RP11-423H2.3
1171	ENSG00000249867_RP11-115J23.1
1172	ENSG00000249906_RP5-1029K10.2
1173	ENSG00000250041_CTD-2003C8.2
1174	ENSG00000250254_PTTG2
1175	ENSG00000250305_KIAA1456
1176	ENSG00000250657_RP11-1E6.1
1177	ENSG00000250685_RP11-486L19.2
1178	ENSG00000250697_CTD-2066L21.3
1179	ENSG00000250742_RP11-834C11.4
1180	ENSG00000250786_SNHG18
1181	ENSG00000250889_LINC01336
1182	ENSG00000250934_RP11-71E19.1
1183	ENSG00000251493_FOXD1
1184	ENSG00000253161_LINC01605
1185	ENSG00000253250_C8orf88
1186	ENSG00000253408_RP11-231D20.2
1187	ENSG00000253477_RP11-1C8.4
1188	ENSG00000253509_CTD-3080F16.3
1189	ENSG00000253746_RP11-527N22.2
1190	ENSG00000253819_LINC01151
1191	ENSG00000254142_NA
1192	ENSG00000254417_ANO1-AS2
1193	ENSG00000254535_PABPC4L
1194	ENSG00000254703_SENCR
1195	ENSG00000254756_RP11-867G23.12
1196	ENSG00000254842_RP11-890B15.2
1197	ENSG00000254854_CTD-2523D13.2
1198	ENSG00000254887_CTC-378H22.1
1199	ENSG00000254902_ANO1-AS1
1200	ENSG00000254991_RP13-631K18.3
1201	ENSG00000255090_NA
1202	ENSG00000255176_AP002954.3
1203	ENSG00000255191_RP11-626H12.1
1204	ENSG00000255248_MIR100HG
1205	ENSG00000255325_RP11-96B2.1
1206	ENSG00000255364_RP11-94A24.1
1207	ENSG00000255406_RP11-713P17.5
1208	ENSG00000255443_RP1-68D18.4
1209	ENSG00000255501_CARD18
1210	ENSG00000255680_RP11-732A19.9
1211	ENSG00000256097_NA
1212	ENSG00000256164_CCND2-AS1
1213	ENSG00000256268_RP11-221N13.3
1214	ENSG00000256462_RP11-116G8.5
1215	ENSG00000256633_RP11-169D4.2
1216	ENSG00000257042_RP11-993B23.3
1217	ENSG00000257219_RP11-54A9.1
1218	ENSG00000257298_RP3-405J10.3
1219	ENSG00000257698_RP11-620J15.3
1220	ENSG00000257718_RP11-396F22.1
1221	ENSG00000258018_RP11-148B3.1
1222	ENSG00000258102_MAP1LC3B2
1223	ENSG00000258376_RP4-647C14.2
1224	ENSG00000258399_MEG8
1225	ENSG00000258412_RP11-404P21.5
1226	ENSG00000258498_DIO3OS
1227	ENSG00000258714_NA
1228	ENSG00000259107_LINC00911
1229	ENSG00000259178_CTD-2184D3.3
1230	ENSG00000259343_TMC3-AS1
1231	ENSG00000259363_CTD-2054N24.2
1232	ENSG00000259658_RP11-89K11.1
1233	ENSG00000259886_NA
1234	ENSG00000259985_RP11-549B18.1
1235	ENSG00000260196_RP1-239B22.5
1236	ENSG00000260329_RP11-412D9.4
1237	ENSG00000260466_RP4-536B24.2
1238	ENSG00000260523_NA
1239	ENSG00000260581_CTB-113P19.4
1240	ENSG00000260641_RP11-1299A16.3
1241	ENSG00000260658_RP11-368L12.1
1242	ENSG00000260833_NA
1243	ENSG00000260862_RP11-22H5.2
1244	ENSG00000260912_RP11-363E7.4
1245	ENSG00000260944_FOXC2-AS1
1246	ENSG00000260947_RP11-384P7.7
1247	ENSG00000261438_RP11-399O19.9
1248	ENSG00000261534_RP11-244O19.1
1249	ENSG00000261567_NA
1250	ENSG00000261706_LINC00165
1251	ENSG00000261996_CTC-281F24.1
1252	ENSG00000262061_RP11-1260E13.4
1253	ENSG00000262179_RP1-302G2.5
1254	ENSG00000262601_NA
1255	ENSG00000263082_CTD-2034I21.2
1256	ENSG00000263470_NA
1257	ENSG00000263873_RP11-334E6.12
1258	ENSG00000264672_SEPT4-AS1
1259	ENSG00000265254_CTD-2350C19.2
1260	ENSG00000265702_RP11-156L14.1
1261	ENSG00000266088_RP5-1028K7.2
1262	ENSG00000266709_RP11-214O1.2
1263	ENSG00000266850_RP11-370A5.1
1264	ENSG00000266911_NA
1265	ENSG00000267279_RP11-879F14.2
1266	ENSG00000267296_CEBPA-AS1
1267	ENSG00000267316_RP11-879F14.3
1268	ENSG00000267325_LINC01415
1269	ENSG00000267414_RP11-456K23.1
1270	ENSG00000267473_NA
1271	ENSG00000267577_CTD-2587H24.5
1272	ENSG00000267583_RP11-322E11.5
1273	ENSG00000267710_AC006116.20
1274	ENSG00000268509_RP11-572B2.1
1275	ENSG00000269019_AC005932.1
1276	ENSG00000269113_TRABD2B
1277	ENSG00000269190_FBXO17
1278	ENSG00000269375_NA
1279	ENSG00000269729_AC006262.4
1280	ENSG00000269927_RP6-91H8.3
1281	ENSG00000269962_NA
1282	ENSG00000269970_RP11-498E2.9
1283	ENSG00000269989_RP11-635N19.3
1284	ENSG00000270141_TERC
1285	ENSG00000270607_RP11-359E10.1
1286	ENSG00000271109_CTC-523E23.11
1287	ENSG00000271417_NA
1288	ENSG00000271576_RP11-486G15.2
1289	ENSG00000271738_NA
1290	ENSG00000272121_RP4-555D20.4
1291	ENSG00000272143_FGF14-AS2
1292	ENSG00000272163_GS1-72M22.1
1293	ENSG00000272282_RP11-222K16.2
1294	ENSG00000272327_NA
1295	ENSG00000272511_NA
1296	ENSG00000272692_RP11-399K21.14
1297	ENSG00000272734_ADIRF-AS1
1298	ENSG00000273143_RP11-525A16.4
1299	ENSG00000273297_RP11-38M8.1

## Sheet: Table S5
Table S5
Genes up-regulated in HR LEp vs AR LEp overlapping with MEp_specific genes
[1] "ENSG00000010818_HIVEP2" "ENSG00000053747_LAMA3" "ENSG00000067798_NAV3"
[4] "ENSG00000069020_MAST4" "ENSG00000071054_MAP4K4" "ENSG00000073756_PTGS2"
[7] "ENSG00000077238_IL4R" "ENSG00000079337_RAPGEF3" "ENSG00000084636_COL16A1"
[10] "ENSG00000088726_TMEM40" "ENSG00000100065_CARD10" "ENSG00000101230_ISM1"
[13] "ENSG00000104368_PLAT" "ENSG00000105889_STEAP1B" "ENSG00000110203_FOLR3"
[16] "ENSG00000111145_ELK3" "ENSG00000112559_MDFI" "ENSG00000113070_HBEGF"
[19] "ENSG00000118200_CAMSAP2" "ENSG00000122591_FAM126A" "ENSG00000122861_PLAU"
[22] "ENSG00000123496_IL13RA2" "ENSG00000128641_MYO1B" "ENSG00000129194_SOX15"
[25] "ENSG00000129474_AJUBA" "ENSG00000131746_TNS4" "ENSG00000133067_LGR6"
[28] "ENSG00000135047_CTSL" "ENSG00000137802_MAPKBP1" "ENSG00000138356_AOX1"
[31] "ENSG00000138944_KIAA1644" "ENSG00000140836_ZFHX3" "ENSG00000144824_PHLDB2"
[34] "ENSG00000149948_HMGA2" "ENSG00000151012_SLC7A11" "ENSG00000151914_DST"
[37] "ENSG00000154764_WNT7A" "ENSG00000155254_MARVELD1" "ENSG00000156687_UNC5D"
[40] "ENSG00000157557_ETS2" "ENSG00000163661_PTX3" "ENSG00000164171_ITGA2"
[43] "ENSG00000164543_STK17A" "ENSG00000164741_DLC1" "ENSG00000164796_CSMD3"
[46] "ENSG00000165046_LETM2" "ENSG00000166147_FBN1" "ENSG00000166619_BLCAP"
[49] "ENSG00000167772_ANGPTL4" "ENSG00000168807_SNTB2" "ENSG00000171310_CHST11"
[52] "ENSG00000171812_COL8A2" "ENSG00000179826_MRGPRX3" "ENSG00000187800_PEAR1"
[55] "ENSG00000196878_LAMB3" "ENSG00000197646_PDCD1LG2" "ENSG00000211445_GPX3"
[58] "ENSG00000211584_SLC48A1" "ENSG00000221843_C2orf16" "ENSG00000233608_TWIST2"
[61] "ENSG00000234155_RP11-30P6.6" "ENSG00000256268_RP11-221N13.3" "ENSG00000267279_RP11-879F14.2"
[64] "ENSG00000269989_RP11-635N19.3" "ENSG00000270607_RP11-359E10.1"
Genes up-regulated in HR LEps vs AR Younger LEps overlapping with MEp_specific genes
[1] "ENSG00000000971_CFH" "ENSG00000001617_SEMA3F" "ENSG00000003096_KLHL13"
[4] "ENSG00000003137_CYP26B1" "ENSG00000005243_COPZ2" "ENSG00000005884_ITGA3"
[7] "ENSG00000006016_CRLF1" "ENSG00000006042_TMEM98" "ENSG00000008056_SYN1"
[10] "ENSG00000008083_JARID2" "ENSG00000008196_TFAP2B" "ENSG00000008853_RHOBTB2"
[13] "ENSG00000010295_IFFO1" "ENSG00000010818_HIVEP2" "ENSG00000012061_ERCC1"
[16] "ENSG00000013016_EHD3" "ENSG00000019144_PHLDB1" "ENSG00000019485_PRDM11"
[19] "ENSG00000019549_SNAI2" "ENSG00000022267_FHL1" "ENSG00000023892_DEF6"
[22] "ENSG00000024422_EHD2" "ENSG00000027869_SH2D2A" "ENSG00000028277_POU2F2"
[25] "ENSG00000034239_EFCAB1" "ENSG00000038295_TLL1" "ENSG00000043355_ZIC2"
[28] "ENSG00000050165_DKK3" "ENSG00000050405_LIMA1" "ENSG00000053108_FSTL4"
[31] "ENSG00000053438_NNAT" "ENSG00000053747_LAMA3" "ENSG00000057019_DCBLD2"
[34] "ENSG00000059122_FLYWCH1" "ENSG00000059804_SLC2A3" "ENSG00000063660_GPC1"
[37] "ENSG00000064300_NGFR" "ENSG00000065534_MYLK" "ENSG00000065618_COL17A1"
[40] "ENSG00000065675_PRKCQ" "ENSG00000067445_TRO" "ENSG00000067798_NAV3"
[43] "ENSG00000068366_ACSL4" "ENSG00000068831_RASGRP2" "ENSG00000069020_MAST4"
[46] "ENSG00000069188_SDK2" "ENSG00000069956_MAPK6" "ENSG00000070808_CAMK2A"
[49] "ENSG00000070961_ATP2B1" "ENSG00000071054_MAP4K4" "ENSG00000073282_TP63"
[52] "ENSG00000073756_PTGS2" "ENSG00000075618_FSCN1" "ENSG00000076356_PLXNA2"
[55] "ENSG00000076641_PAG1" "ENSG00000077063_CTTNBP2" "ENSG00000077238_IL4R"
[58] "ENSG00000078098_FAP" "ENSG00000078124_ACER3" "ENSG00000078596_ITM2A"
[61] "ENSG00000078900_TP73" "ENSG00000079337_RAPGEF3" "ENSG00000079393_DUSP13"
[64] "ENSG00000080573_COL5A3" "ENSG00000081985_IL12RB2" "ENSG00000082438_COBLL1"
[67] "ENSG00000083857_FAT1" "ENSG00000084207_GSTP1" "ENSG00000084636_COL16A1"
[70] "ENSG00000086289_EPDR1" "ENSG00000087494_PTHLH" "ENSG00000087903_RFX2"
[73] "ENSG00000088726_TMEM40" "ENSG00000088970_KIZ" "ENSG00000089199_CHGB"
[76] "ENSG00000089486_CDIP1" "ENSG00000090006_LTBP4" "ENSG00000090376_IRAK3"
[79] "ENSG00000090776_EFNB1" "ENSG00000091129_NRCAM" "ENSG00000091409_ITGA6"
[82] "ENSG00000091428_RAPGEF4" "ENSG00000091436_AC013461.1" "ENSG00000091592_NLRP1"
[85] "ENSG00000091656_ZFHX4" "ENSG00000092068_SLC7A8" "ENSG00000095383_TBC1D2"
[88] "ENSG00000095587_TLL2" "ENSG00000095970_TREM2" "ENSG00000099250_NRP1"
[91] "ENSG00000099957_P2RX6" "ENSG00000100060_MFNG" "ENSG00000100065_CARD10"
[94] "ENSG00000100077_GRK3" "ENSG00000100092_SH3BP1" "ENSG00000100154_TTC28"
[97] "ENSG00000100234_TIMP3" "ENSG00000100364_KIAA0930" "ENSG00000100628_ASB2"
[100] "ENSG00000100739_BDKRB1" "ENSG00000101000_PROCR" "ENSG00000101194_SLC17A9"
[103] "ENSG00000101230_ISM1" "ENSG00000101680_LAMA1" "ENSG00000101955_SRPX"
[106] "ENSG00000102053_ZC3H12B" "ENSG00000102230_PCYT1B" "ENSG00000102271_KLHL4"
[109] "ENSG00000102781_KATNAL1" "ENSG00000103044_HAS3" "ENSG00000103257_SLC7A5"
[112] "ENSG00000103489_XYLT1" "ENSG00000103647_CORO2B" "ENSG00000103888_CEMIP"
[115] "ENSG00000104368_PLAT" "ENSG00000104722_NEFM" "ENSG00000104725_NA"
[118] "ENSG00000105329_TGFB1" "ENSG00000105371_ICAM4" "ENSG00000105426_PTPRS"
[121] "ENSG00000105538_RASIP1" "ENSG00000105825_TFPI2" "ENSG00000105889_STEAP1B"
[124] "ENSG00000105928_DFNA5" "ENSG00000106003_LFNG" "ENSG00000106278_PTPRZ1"
[127] "ENSG00000106366_SERPINE1" "ENSG00000106605_BLVRA" "ENSG00000106624_AEBP1"
[130] "ENSG00000106823_ECM2" "ENSG00000107130_NCS1" "ENSG00000107679_PLEKHA1"
[133] "ENSG00000108309_RUNDC3A" "ENSG00000108352_RAPGEFL1" "ENSG00000108375_RNF43"
[136] "ENSG00000108684_ASIC2" "ENSG00000109511_ANXA10" "ENSG00000109667_SLC2A9"
[139] "ENSG00000110076_NRXN2" "ENSG00000110203_FOLR3" "ENSG00000110400_NECTIN1"
[142] "ENSG00000110777_POU2AF1" "ENSG00000110888_CAPRIN2" "ENSG00000111145_ELK3"
[145] "ENSG00000111799_COL12A1" "ENSG00000111863_ADTRP" "ENSG00000111962_UST"
[148] "ENSG00000112559_MDFI" "ENSG00000112759_SLC29A1" "ENSG00000112761_WISP3"
[151] "ENSG00000112902_SEMA5A" "ENSG00000113070_HBEGF" "ENSG00000113396_SLC27A6"
[154] "ENSG00000113430_IRX4" "ENSG00000114270_COL7A1" "ENSG00000114861_FOXP1"
[157] "ENSG00000115008_IL1A" "ENSG00000115355_CCDC88A" "ENSG00000115414_FN1"
[160] "ENSG00000115457_IGFBP2" "ENSG00000115525_ST3GAL5" "ENSG00000115526_CHST10"
[163] "ENSG00000115604_IL18R1" "ENSG00000115758_ODC1" "ENSG00000115844_DLX2"
[166] "ENSG00000116016_EPAS1" "ENSG00000116141_MARK1" "ENSG00000116717_GADD45A"
[169] "ENSG00000117407_ARTN" "ENSG00000118200_CAMSAP2" "ENSG00000118263_KLF7"
[172] "ENSG00000118777_ABCG2" "ENSG00000118971_CCND2" "ENSG00000119326_CTNNAL1"
[175] "ENSG00000119630_PGF" "ENSG00000119681_LTBP2" "ENSG00000119698_PPP4R4"
[178] "ENSG00000120729_MYOT" "ENSG00000120820_GLT8D2" "ENSG00000121297_TSHZ3"
[181] "ENSG00000121552_CSTA" "ENSG00000121690_DEPDC7" "ENSG00000121753_ADGRB2"
[184] "ENSG00000122176_FMOD" "ENSG00000122591_FAM126A" "ENSG00000122861_PLAU"
[187] "ENSG00000123094_RASSF8" "ENSG00000123342_MMP19" "ENSG00000123496_IL13RA2"
[190] "ENSG00000123892_RAB38" "ENSG00000124067_SLC12A4" "ENSG00000124191_TOX2"
[193] "ENSG00000124780_KCNK17" "ENSG00000125089_SH3TC1" "ENSG00000125148_MT2A"
[196] "ENSG00000125538_IL1B" "ENSG00000125845_BMP2" "ENSG00000126091_ST3GAL3"
[199] "ENSG00000126368_NR1D1" "ENSG00000126562_WNK4" "ENSG00000128512_DOCK4"
[202] "ENSG00000128536_CDHR3" "ENSG00000128641_MYO1B" "ENSG00000128881_TTBK2"
[205] "ENSG00000129194_SOX15" "ENSG00000129235_TXNDC17" "ENSG00000129474_AJUBA"
[208] "ENSG00000130055_GDPD2" "ENSG00000130635_COL5A1" "ENSG00000131018_SYNE1"
[211] "ENSG00000131620_ANO1" "ENSG00000131746_TNS4" "ENSG00000132000_PODNL1"
[214] "ENSG00000132031_MATN3" "ENSG00000132185_FCRLA" "ENSG00000132321_IQCA1"
[217] "ENSG00000132334_PTPRE" "ENSG00000132386_SERPINF1" "ENSG00000132470_ITGB4"
[220] "ENSG00000133067_LGR6" "ENSG00000133687_TMTC1" "ENSG00000133808_MICALCL"
[223] "ENSG00000133816_MICAL2" "ENSG00000134363_FST" "ENSG00000134369_NAV1"
[226] "ENSG00000134569_LRP4" "ENSG00000134668_SPOCD1" "ENSG00000134955_SLC37A2"
[229] "ENSG00000135047_CTSL" "ENSG00000135111_TBX3" "ENSG00000135312_HTR1B"
[232] "ENSG00000135454_B4GALNT1" "ENSG00000135835_KIAA1614" "ENSG00000135905_DOCK10"
[235] "ENSG00000135919_SERPINE2" "ENSG00000135960_EDAR" "ENSG00000136002_ARHGEF4"
[238] "ENSG00000136010_ALDH1L2" "ENSG00000136114_THSD1" "ENSG00000136161_RCBTB2"
[241] "ENSG00000136274_NACAD" "ENSG00000136449_MYCBPAP" "ENSG00000136531_SCN2A"
[244] "ENSG00000136542_GALNT5" "ENSG00000136854_STXBP1" "ENSG00000136960_ENPP2"
[247] "ENSG00000137033_IL33" "ENSG00000137094_DNAJB5" "ENSG00000137266_SLC22A23"
[250] "ENSG00000137474_MYO7A" "ENSG00000137573_SULF1" "ENSG00000137672_TRPC6"
[253] "ENSG00000137752_CASP1" "ENSG00000137802_MAPKBP1" "ENSG00000137843_PAK6"
[256] "ENSG00000138031_ADCY3" "ENSG00000138356_AOX1" "ENSG00000138675_FGF5"
[259] "ENSG00000138829_FBN2" "ENSG00000138944_KIAA1644" "ENSG00000139117_CPNE8"
[262] "ENSG00000139211_AMIGO2" "ENSG00000139318_DUSP6" "ENSG00000139971_C14orf37"
[265] "ENSG00000140022_STON2" "ENSG00000140254_DUOXA1" "ENSG00000140368_PSTPIP1"
[268] "ENSG00000140557_ST8SIA2" "ENSG00000140682_TGFB1I1" "ENSG00000140836_ZFHX3"
[271] "ENSG00000140937_CDH11" "ENSG00000140945_CDH13" "ENSG00000140986_RPL3L"
[274] "ENSG00000141404_GNAL" "ENSG00000141424_SLC39A6" "ENSG00000142227_EMP3"
[277] "ENSG00000142494_SLC47A1" "ENSG00000142661_MYOM3" "ENSG00000142677_IL22RA1"
[280] "ENSG00000142910_TINAGL1" "ENSG00000143369_ECM1" "ENSG00000143479_DYRK3"
[283] "ENSG00000143515_ATP8B2" "ENSG00000143631_FLG" "ENSG00000143702_CEP170"
[286] "ENSG00000143786_CNIH3" "ENSG00000144045_DQX1" "ENSG00000144136_SLC20A1"
[289] "ENSG00000144476_ACKR3" "ENSG00000144583_MARCH4" "ENSG00000144815_NXPE3"
[292] "ENSG00000144824_PHLDB2" "ENSG00000144834_TAGLN3" "ENSG00000145040_UCN2"
[295] "ENSG00000145246_ATP10D" "ENSG00000145283_SLC10A6" "ENSG00000145335_SNCA"
[298] "ENSG00000145362_ANK2" "ENSG00000145777_TSLP" "ENSG00000145824_CXCL14"
[301] "ENSG00000145934_TENM2" "ENSG00000146006_LRRTM2" "ENSG00000146054_TRIM7"
[304] "ENSG00000146477_SLC22A3" "ENSG00000146592_CREB5" "ENSG00000146648_EGFR"
[307] "ENSG00000147100_SLC16A2" "ENSG00000147251_DOCK11" "ENSG00000147465_STAR"
[310] "ENSG00000147650_LRP12" "ENSG00000148680_HTR7" "ENSG00000148841_ITPRIP"
[313] "ENSG00000149131_SERPING1" "ENSG00000149256_TENM4" "ENSG00000149380_P4HA3"
[316] "ENSG00000149527_PLCH2" "ENSG00000149557_FEZ1" "ENSG00000149948_HMGA2"
[319] "ENSG00000151012_SLC7A11" "ENSG00000151136_BTBD11" "ENSG00000151474_FRMD4A"
[322] "ENSG00000151617_EDNRA" "ENSG00000151702_FLI1" "ENSG00000151914_DST"
[325] "ENSG00000152217_SETBP1" "ENSG00000152661_GJA1" "ENSG00000152784_PRDM8"
[328] "ENSG00000152953_STK32B" "ENSG00000153976_HS3ST3A1" "ENSG00000154065_ANKRD29"
[331] "ENSG00000154096_THY1" "ENSG00000154227_CERS3" "ENSG00000154764_WNT7A"
[334] "ENSG00000155254_MARVELD1" "ENSG00000155265_GOLGA7B" "ENSG00000155755_TMEM237"
[337] "ENSG00000155761_SPAG17" "ENSG00000156113_KCNMA1" "ENSG00000156475_PPP2R2B"
[340] "ENSG00000156687_UNC5D" "ENSG00000157168_NRG1" "ENSG00000157227_MMP14"
[343] "ENSG00000157350_ST3GAL2" "ENSG00000157510_AFAP1L1" "ENSG00000157551_KCNJ15"
[346] "ENSG00000157557_ETS2" "ENSG00000157657_ZNF618" "ENSG00000157827_FMNL2"
[349] "ENSG00000158089_GALNT14" "ENSG00000158292_GPR153" "ENSG00000158473_CD1D"
[352] "ENSG00000158486_DNAH3" "ENSG00000158517_NCF1" "ENSG00000159403_C1R"
[355] "ENSG00000159433_STARD9" "ENSG00000159788_RGS12" "ENSG00000159899_NPR2"
[358] "ENSG00000160691_SHC1" "ENSG00000160886_LY6K" "ENSG00000161714_PLCD3"
[361] "ENSG00000161911_TREML1" "ENSG00000162493_PDPN" "ENSG00000162511_LAPTM5"
[364] "ENSG00000162512_SDC3" "ENSG00000162711_NLRP3" "ENSG00000162849_KIF26B"
[367] "ENSG00000162892_IL24" "ENSG00000163219_ARHGAP25" "ENSG00000163297_ANTXR2"
[370] "ENSG00000163393_SLC22A15" "ENSG00000163453_IGFBP7" "ENSG00000163464_CXCR1"
[373] "ENSG00000163508_EOMES" "ENSG00000163531_NFASC" "ENSG00000163545_NUAK2"
[376] "ENSG00000163565_IFI16" "ENSG00000163577_EIF5A2" "ENSG00000163629_PTPN13"
[379] "ENSG00000163661_PTX3" "ENSG00000163689_C3orf67" "ENSG00000164086_DUSP7"
[382] "ENSG00000164088_PPM1M" "ENSG00000164120_HPGD" "ENSG00000164171_ITGA2"
[385] "ENSG00000164484_TMEM200A" "ENSG00000164509_IL31RA" "ENSG00000164520_RAET1E"
[388] "ENSG00000164543_STK17A" "ENSG00000164574_GALNT10" "ENSG00000164687_FABP5"
[391] "ENSG00000164692_COL1A2" "ENSG00000164743_C8orf48" "ENSG00000164746_C7orf57"
[394] "ENSG00000164796_CSMD3" "ENSG00000164932_CTHRC1" "ENSG00000165046_LETM2"
[397] "ENSG00000165124_SVEP1" "ENSG00000165152_TMEM246" "ENSG00000165655_ZNF503"
[400] "ENSG00000165804_ZNF219" "ENSG00000165868_HSPA12A" "ENSG00000166033_HTRA1"
[403] "ENSG00000166105_GLB1L3" "ENSG00000166147_FBN1" "ENSG00000166250_CLMP"
[406] "ENSG00000166619_BLCAP" "ENSG00000166670_MMP10" "ENSG00000166780_C16orf45"
[409] "ENSG00000166839_ANKDD1A" "ENSG00000166924_NYAP1" "ENSG00000166963_MAP1A"
[412] "ENSG00000167641_PPP1R14A" "ENSG00000167676_PLIN4" "ENSG00000167693_NXN"
[415] "ENSG00000167772_ANGPTL4" "ENSG00000167779_IGFBP6" "ENSG00000167914_GSDMA"
[418] "ENSG00000168003_SLC3A2" "ENSG00000168032_ENTPD3" "ENSG00000168060_NAALADL1"
[421] "ENSG00000168389_MFSD2A" "ENSG00000168398_BDKRB2" "ENSG00000168621_GDNF"
[424] "ENSG00000168807_SNTB2" "ENSG00000168824_NSG1" "ENSG00000168917_SLC35G2"
[427] "ENSG00000169184_MN1" "ENSG00000169252_ADRB2" "ENSG00000169435_RASSF6"
[430] "ENSG00000169515_CCDC8" "ENSG00000169715_MT1E" "ENSG00000169851_PCDH7"
[433] "ENSG00000170209_ANKK1" "ENSG00000170454_KRT75" "ENSG00000170801_HTRA3"
[436] "ENSG00000170873_MTSS1" "ENSG00000170961_HAS2" "ENSG00000171016_PYGO1"
[439] "ENSG00000171033_PKIA" "ENSG00000171056_SOX7" "ENSG00000171115_GIMAP8"
[442] "ENSG00000171310_CHST11" "ENSG00000171385_KCND3" "ENSG00000171462_DLK2"
[445] "ENSG00000171488_LRRC8C" "ENSG00000171517_LPAR3" "ENSG00000171533_MAP6"
[448] "ENSG00000171587_DSCAM" "ENSG00000171608_PIK3CD" "ENSG00000171680_PLEKHG5"
[451] "ENSG00000171812_COL8A2" "ENSG00000171867_PRNP" "ENSG00000171873_ADRA1D"
[454] "ENSG00000171889_MIR31HG" "ENSG00000172081_MOB3A" "ENSG00000172345_STARD5"
[457] "ENSG00000172346_CSDC2" "ENSG00000172548_NIPAL4" "ENSG00000172789_HOXC5"
[460] "ENSG00000173269_MMRN2" "ENSG00000173391_OLR1" "ENSG00000173546_CSPG4"
[463] "ENSG00000174099_MSRB3" "ENSG00000174343_CHRNA9" "ENSG00000174500_GCSAM"
[466] "ENSG00000174564_IL20RB" "ENSG00000174791_RIN1" "ENSG00000175183_CSRP2"
[469] "ENSG00000175592_FOSL1" "ENSG00000175600_SUGCT" "ENSG00000175764_TTLL11"
[472] "ENSG00000175793_SFN" "ENSG00000175832_ETV4" "ENSG00000175906_ARL4D"
[475] "ENSG00000175984_DENND2C" "ENSG00000176014_TUBB6" "ENSG00000176153_GPX2"
[478] "ENSG00000176170_SPHK1" "ENSG00000176438_SYNE3" "ENSG00000176641_RNF152"
[481] "ENSG00000176659_C20orf197" "ENSG00000176678_FOXL1" "ENSG00000176692_FOXC2"
[484] "ENSG00000176697_BDNF" "ENSG00000176788_BASP1" "ENSG00000176928_GCNT4"
[487] "ENSG00000177098_SCN4B" "ENSG00000177191_B3GNT8" "ENSG00000177294_FBXO39"
[490] "ENSG00000177551_NHLH2" "ENSG00000177627_C12orf54" "ENSG00000177822_AC108142.1"
[493] "ENSG00000178015_GPR150" "ENSG00000178031_ADAMTSL1" "ENSG00000178184_PARD6G"
[496] "ENSG00000178363_CALML3" "ENSG00000178445_GLDC" "ENSG00000178726_THBD"
[499] "ENSG00000179148_ALOXE3" "ENSG00000179593_ALOX15B" "ENSG00000179817_MRGPRX4"
[502] "ENSG00000179826_MRGPRX3" "ENSG00000179846_NKPD1" "ENSG00000180264_ADGRD2"
[505] "ENSG00000180287_PLD5" "ENSG00000180332_KCTD4" "ENSG00000180447_GAS1"
[508] "ENSG00000180638_SLC47A2" "ENSG00000180660_MAB21L1" "ENSG00000180739_S1PR5"
[511] "ENSG00000181333_HEPHL1" "ENSG00000181773_GPR3" "ENSG00000181804_SLC9A9"
[514] "ENSG00000181826_RELL1" "ENSG00000182040_USH1G" "ENSG00000182197_EXT1"
[517] "ENSG00000182366_FAM87A" "ENSG00000182585_EPGN" "ENSG00000182667_NTM"
[520] "ENSG00000182916_TCEAL7" "ENSG00000182950_ODF3L1" "ENSG00000183287_CCBE1"
[523] "ENSG00000183337_BCOR" "ENSG00000183347_GBP6" "ENSG00000183578_TNFAIP8L3"
[526] "ENSG00000183696_UPP1" "ENSG00000183715_OPCML" "ENSG00000183734_ASCL2"
[529] "ENSG00000183762_KREMEN1" "ENSG00000183770_FOXL2" "ENSG00000183780_SLC35F3"
[532] "ENSG00000183831_ANKRD45" "ENSG00000183853_KIRREL" "ENSG00000183876_ARSI"
[535] "ENSG00000183963_SMTN" "ENSG00000184194_GPR173" "ENSG00000184500_PROS1"
[538] "ENSG00000184584_TMEM173" "ENSG00000184702_SEPT5" "ENSG00000184731_FAM110C"
[541] "ENSG00000184785_SMIM10" "ENSG00000184995_IFNE" "ENSG00000185070_FLRT2"
[544] "ENSG00000185222_TCEAL9" "ENSG00000185306_C12orf56" "ENSG00000185338_SOCS1"
[547] "ENSG00000185436_IFNLR1" "ENSG00000185614_FAM212A" "ENSG00000185640_KRT79"
[550] "ENSG00000185668_POU3F1" "ENSG00000185862_EVI2B" "ENSG00000185963_BICD2"
[553] "ENSG00000186340_THBS2" "ENSG00000186350_RXRA" "ENSG00000186442_KRT3"
[556] "ENSG00000186462_NAP1L2" "ENSG00000186469_GNG2" "ENSG00000186847_KRT14"
[559] "ENSG00000187240_DYNC2H1" "ENSG00000187244_BCAM" "ENSG00000187601_MAGEH1"
[562] "ENSG00000187678_SPRY4" "ENSG00000187800_PEAR1" "ENSG00000187950_OVCH1"
[565] "ENSG00000188001_TPRG1" "ENSG00000188037_CLCN1" "ENSG00000188153_COL4A5"
[568] "ENSG00000188211_NCR3LG1" "ENSG00000188660_LINC00319" "ENSG00000188738_FSIP2"
[571] "ENSG00000188766_SPRED3" "ENSG00000188906_LRRK2" "ENSG00000189108_IL1RAPL2"
[574] "ENSG00000189221_MAOA" "ENSG00000189410_SH2D5" "ENSG00000196218_RYR1"
[577] "ENSG00000196337_CGB7" "ENSG00000196368_NUDT11" "ENSG00000196396_PTPN1"
[580] "ENSG00000196460_RFX8" "ENSG00000196569_LAMA2" "ENSG00000196581_AJAP1"
[583] "ENSG00000196628_TCF4" "ENSG00000196668_LINC00173" "ENSG00000196739_COL27A1"
[586] "ENSG00000196743_GM2A" "ENSG00000196754_S100A2" "ENSG00000196876_SCN8A"
[589] "ENSG00000196878_LAMB3" "ENSG00000197084_LCE1C" "ENSG00000197122_SRC"
[592] "ENSG00000197461_PDGFA" "ENSG00000197565_COL4A6" "ENSG00000197646_PDCD1LG2"
[595] "ENSG00000198018_ENTPD7" "ENSG00000198108_CHSY3" "ENSG00000198121_LPAR1"
[598] "ENSG00000198369_SPRED2" "ENSG00000198467_TPM2" "ENSG00000198719_DLL1"
[601] "ENSG00000198865_CCDC152" "ENSG00000203722_RAET1G" "ENSG00000203727_SAMD5"
[604] "ENSG00000204262_COL5A2" "ENSG00000204381_LAYN" "ENSG00000205060_SLC35B4"
[607] "ENSG00000205364_MT1M" "ENSG00000205488_CALML3-AS1" "ENSG00000205562_RP11-497E19.1"
[610] "ENSG00000206075_SERPINB5" "ENSG00000211445_GPX3" "ENSG00000211584_SLC48A1"
[613] "ENSG00000213190_MLLT11" "ENSG00000213626_LBH" "ENSG00000213694_S1PR3"
[616] "ENSG00000213903_LTB4R" "ENSG00000213949_ITGA1" "ENSG00000214063_TSPAN4"
[619] "ENSG00000214548_MEG3" "ENSG00000215788_TNFRSF25" "ENSG00000218336_TENM3"
[622] "ENSG00000221843_C2orf16" "ENSG00000221986_MYBPHL" "ENSG00000223403_MEG9"
[625] "ENSG00000223749_MIR503HG" "ENSG00000224260_RP1-272L16.1" "ENSG00000224930_NA"
[628] "ENSG00000224940_PRRT4" "ENSG00000225431_AP001626.1" "ENSG00000225485_NA"
[631] "ENSG00000225950_NTF4" "ENSG00000226562_CYP4F26P" "ENSG00000227115_LINC01630"
[634] "ENSG00000228951_RP11-336A10.4" "ENSG00000229153_EPHA1-AS1" "ENSG00000229645_NA"
[637] "ENSG00000229647_AC007879.7" "ENSG00000229656_RP11-462L8.1" "ENSG00000229852_RP11-398K22.12"
[640] "ENSG00000230439_RP11-488P3.1" "ENSG00000230453_ANKRD18B" "ENSG00000230587_AC093609.1"
[643] "ENSG00000230937_MIR205HG" "ENSG00000231638_AC011738.4" "ENSG00000231666_RP11-404O13.1"
[646] "ENSG00000231999_FLJ27354" "ENSG00000232018_NA" "ENSG00000232063_RP11-307E17.8"
[649] "ENSG00000232453_RP4-794H19.1" "ENSG00000232633_CTD-2201G3.1" "ENSG00000232788_AC078883.3"
[652] "ENSG00000232855_AF131217.1" "ENSG00000233608_TWIST2" "ENSG00000233901_LINC01503"
[655] "ENSG00000234155_RP11-30P6.6" "ENSG00000234405_LL0XNC01-250H12.3" "ENSG00000234456_MAGI2-AS3"
[658] "ENSG00000235098_ANKRD65" "ENSG00000235513_RP4-756G23.5" "ENSG00000235750_KIAA0040"
[661] "ENSG00000235884_LINC00941" "ENSG00000236924_RP11-390F4.6" "ENSG00000237149_ZNF503-AS2"
[664] "ENSG00000237548_TTLL11-IT1" "ENSG00000238117_AP004372.1" "ENSG00000238120_LINC01589"
[667] "ENSG00000238266_LINC00707" "ENSG00000239713_APOBEC3G" "ENSG00000241288_RP11-379B18.5"
[670] "ENSG00000241839_PLEKHO2" "ENSG00000242147_RP13-463N16.6" "ENSG00000244128_LINC01322"
[673] "ENSG00000244405_ETV5" "ENSG00000244486_SCARF2" "ENSG00000245848_CEBPA"
[676] "ENSG00000246695_RASSF8-AS1" "ENSG00000248787_RP11-666A20.4" "ENSG00000249378_LINC01060"
[679] "ENSG00000250657_RP11-1E6.1" "ENSG00000250685_RP11-486L19.2" "ENSG00000250697_CTD-2066L21.3"
[682] "ENSG00000250742_RP11-834C11.4" "ENSG00000250786_SNHG18" "ENSG00000250889_LINC01336"
[685] "ENSG00000250934_RP11-71E19.1" "ENSG00000251493_FOXD1" "ENSG00000253161_LINC01605"
[688] "ENSG00000253250_C8orf88" "ENSG00000253408_RP11-231D20.2" "ENSG00000253746_RP11-527N22.2"
[691] "ENSG00000253819_LINC01151" "ENSG00000254142_NA" "ENSG00000254417_ANO1-AS2"
[694] "ENSG00000254703_SENCR" "ENSG00000254756_RP11-867G23.12" "ENSG00000255090_NA"
[697] "ENSG00000255176_AP002954.3" "ENSG00000255248_MIR100HG" "ENSG00000255501_CARD18"
[700] "ENSG00000255680_RP11-732A19.9" "ENSG00000256097_NA" "ENSG00000256268_RP11-221N13.3"
[703] "ENSG00000256462_RP11-116G8.5" "ENSG00000257042_RP11-993B23.3" "ENSG00000257219_RP11-54A9.1"
[706] "ENSG00000258376_RP4-647C14.2" "ENSG00000258399_MEG8" "ENSG00000259107_LINC00911"
[709] "ENSG00000259178_CTD-2184D3.3" "ENSG00000260196_RP1-239B22.5" "ENSG00000260658_RP11-368L12.1"
[712] "ENSG00000260833_NA" "ENSG00000261534_RP11-244O19.1" "ENSG00000261567_NA"
[715] "ENSG00000261706_LINC00165" "ENSG00000262601_NA" "ENSG00000263082_CTD-2034I21.2"
[718] "ENSG00000263470_NA" "ENSG00000265702_RP11-156L14.1" "ENSG00000266088_RP5-1028K7.2"
[721] "ENSG00000266911_NA" "ENSG00000267279_RP11-879F14.2" "ENSG00000267296_CEBPA-AS1"
[724] "ENSG00000267316_RP11-879F14.3" "ENSG00000267414_RP11-456K23.1" "ENSG00000267473_NA"
[727] "ENSG00000267577_CTD-2587H24.5" "ENSG00000267710_AC006116.20" "ENSG00000269019_AC005932.1"
[730] "ENSG00000269190_FBXO17" "ENSG00000269375_NA" "ENSG00000269989_RP11-635N19.3"
[733] "ENSG00000270607_RP11-359E10.1" "ENSG00000271109_CTC-523E23.11" "ENSG00000272282_RP11-222K16.2"
[736] "ENSG00000272327_NA" "ENSG00000272734_ADIRF-AS1" "ENSG00000273297_RP11-38M8.1"
Genes up-regulated in BRCA1 mutated LEps vs AR RM LEps overlapping with MEp_specific genes
[1] "ENSG00000010818_HIVEP2" "ENSG00000019144_PHLDB1" "ENSG00000027869_SH2D2A"
[4] "ENSG00000049130_KITLG" "ENSG00000053747_LAMA3" "ENSG00000067798_NAV3"
[7] "ENSG00000071054_MAP4K4" "ENSG00000077238_IL4R" "ENSG00000079337_RAPGEF3"
[10] "ENSG00000084636_COL16A1" "ENSG00000099250_NRP1" "ENSG00000100077_GRK3"
[13] "ENSG00000101230_ISM1" "ENSG00000103257_SLC7A5" "ENSG00000105889_STEAP1B"
[16] "ENSG00000111145_ELK3" "ENSG00000111799_COL12A1" "ENSG00000112559_MDFI"
[19] "ENSG00000113070_HBEGF" "ENSG00000115008_IL1A" "ENSG00000115758_ODC1"
[22] "ENSG00000118200_CAMSAP2" "ENSG00000119326_CTNNAL1" "ENSG00000121690_DEPDC7"
[25] "ENSG00000122591_FAM126A" "ENSG00000123496_IL13RA2" "ENSG00000125148_MT2A"
[28] "ENSG00000128641_MYO1B" "ENSG00000129194_SOX15" "ENSG00000129474_AJUBA"
[31] "ENSG00000131746_TNS4" "ENSG00000133067_LGR6" "ENSG00000135047_CTSL"
[34] "ENSG00000136960_ENPP2" "ENSG00000138356_AOX1" "ENSG00000138944_KIAA1644"
[37] "ENSG00000140836_ZFHX3" "ENSG00000140937_CDH11" "ENSG00000140945_CDH13"
[40] "ENSG00000144583_MARCH4" "ENSG00000144824_PHLDB2" "ENSG00000148680_HTR7"
[43] "ENSG00000151012_SLC7A11" "ENSG00000155254_MARVELD1" "ENSG00000156687_UNC5D"
[46] "ENSG00000157551_KCNJ15" "ENSG00000157557_ETS2" "ENSG00000158089_GALNT14"
[49] "ENSG00000161714_PLCD3" "ENSG00000163577_EIF5A2" "ENSG00000163661_PTX3"
[52] "ENSG00000164543_STK17A" "ENSG00000164574_GALNT10" "ENSG00000164741_DLC1"
[55] "ENSG00000164796_CSMD3" "ENSG00000165046_LETM2" "ENSG00000166147_FBN1"
[58] "ENSG00000166250_CLMP" "ENSG00000166619_BLCAP" "ENSG00000167772_ANGPTL4"
[61] "ENSG00000168003_SLC3A2" "ENSG00000168807_SNTB2" "ENSG00000171310_CHST11"
[64] "ENSG00000176697_BDNF" "ENSG00000176788_BASP1" "ENSG00000180332_KCTD4"
[67] "ENSG00000182585_EPGN" "ENSG00000183696_UPP1" "ENSG00000183853_KIRREL"
[70] "ENSG00000185862_EVI2B" "ENSG00000187800_PEAR1" "ENSG00000189221_MAOA"
[73] "ENSG00000196460_RFX8" "ENSG00000196878_LAMB3" "ENSG00000197646_PDCD1LG2"
[76] "ENSG00000198018_ENTPD7" "ENSG00000206075_SERPINB5" "ENSG00000211445_GPX3"
[79] "ENSG00000211584_SLC48A1" "ENSG00000232063_RP11-307E17.8" "ENSG00000233608_TWIST2"
[82] "ENSG00000234155_RP11-30P6.6" "ENSG00000249867_RP11-115J23.1" "ENSG00000256268_RP11-221N13.3"
[85] "ENSG00000267279_RP11-879F14.2"
Genes up-regulated in BRCA2 mutated LEps vs AR RM LEps overlapping with MEp_specific genes
[1] "ENSG00000084636_COL16A1" "ENSG00000100065_CARD10" "ENSG00000101230_ISM1" "ENSG00000103044_HAS3"
[5] "ENSG00000103257_SLC7A5" "ENSG00000105889_STEAP1B" "ENSG00000110203_FOLR3" "ENSG00000113070_HBEGF"
[9] "ENSG00000115008_IL1A" "ENSG00000129194_SOX15" "ENSG00000131746_TNS4" "ENSG00000137802_MAPKBP1"
[13] "ENSG00000138031_ADCY3" "ENSG00000138356_AOX1" "ENSG00000151474_FRMD4A" "ENSG00000152784_PRDM8"
[17] "ENSG00000160691_SHC1" "ENSG00000163661_PTX3" "ENSG00000165046_LETM2" "ENSG00000166250_CLMP"
[21] "ENSG00000167772_ANGPTL4" "ENSG00000168003_SLC3A2" "ENSG00000179826_MRGPRX3" "ENSG00000183696_UPP1"
[25] "ENSG00000183853_KIRREL" "ENSG00000185862_EVI2B" "ENSG00000189410_SH2D5"

## Sheet: Table S6
Table S6
Ensembl ID_Gene Symbol
ENSG00000003096_KLHL13
ENSG00000013297_CLDN11
ENSG00000021826_CPS1
ENSG00000080854_IGSF9B
ENSG00000082556_OPRK1
ENSG00000087495_PHACTR3
ENSG00000092295_TGM1
ENSG00000100234_TIMP3
ENSG00000101017_CD40
ENSG00000105538_RASIP1
ENSG00000106013_ANKRD7
ENSG00000106484_MEST
ENSG00000108602_ALDH3A1
ENSG00000111913_FAM65B
ENSG00000112761_WISP3
ENSG00000115457_IGFBP2
ENSG00000118322_ATP10B
ENSG00000121297_TSHZ3
ENSG00000128298_BAIAP2L2
ENSG00000129194_SOX15
ENSG00000130598_TNNI2
ENSG00000133687_TMTC1
ENSG00000137261_KIAA0319
ENSG00000138669_PRKG2
ENSG00000141506_PIK3R5
ENSG00000141750_STAC2
ENSG00000145287_PLAC8
ENSG00000154133_ROBO4
ENSG00000158104_HPD
ENSG00000160321_ZNF208
ENSG00000160886_LY6K
ENSG00000164125_FAM198B
ENSG00000164318_EGFLAM
ENSG00000164520_RAET1E
ENSG00000165152_TMEM246
ENSG00000165548_TMEM63C
ENSG00000165655_ZNF503
ENSG00000166828_SCNN1G
ENSG00000167676_PLIN4
ENSG00000168060_NAALADL1
ENSG00000168447_SCNN1B
ENSG00000178395_CCDC185
ENSG00000183092_BEGAIN
ENSG00000183850_ZNF730
ENSG00000186847_KRT14
ENSG00000197580_BCO2
ENSG00000197635_DPP4
ENSG00000198092_TMPRSS11F
ENSG00000198807_PAX9
ENSG00000198848_CES1
ENSG00000203697_CAPN8
ENSG00000204837_FGF7P3
ENSG00000206195_DUXAP8
ENSG00000214290_COLCA2
ENSG00000223865_HLA-DPB1
ENSG00000233608_TWIST2
ENSG00000233766_AC098617.1
ENSG00000234614_AL450992.2
ENSG00000237149_ZNF503-AS2
ENSG00000237515_SHISA9
ENSG00000240563_L1TD1
ENSG00000248429_RP11-597D13.9
ENSG00000251381_LINC00958
ENSG00000254827_SLC22A18AS
ENSG00000266928_CTB-70G10.1
ENSG00000267383_CTC-260E6.6
ENSG00000269486_CTC-360G5.9
ENSG00000003436_TFPI
ENSG00000004139_SARM1
ENSG00000065320_NTN1
ENSG00000071282_LMCD1
ENSG00000072201_LNX1
ENSG00000076716_GPC4
ENSG00000077092_RARB
ENSG00000091513_TF
ENSG00000091831_ESR1
ENSG00000094963_FMO2
ENSG00000095321_CRAT
ENSG00000100078_PLA2G3
ENSG00000100767_PAPLN
ENSG00000100985_MMP9
ENSG00000101849_TBL1X
ENSG00000102038_SMARCA1
ENSG00000102837_OLFM4
ENSG00000103460_TOX3
ENSG00000108960_MMD
ENSG00000111885_MAN1A1
ENSG00000115414_FN1
ENSG00000117226_GBP3
ENSG00000117507_FMO6P
ENSG00000117983_MUC5B
ENSG00000120708_TGFBI
ENSG00000121380_BCL2L14
ENSG00000122133_PAEP
ENSG00000123612_ACVR1C
ENSG00000131711_MAP1B
ENSG00000133321_RARRES3
ENSG00000133401_PDZD2
ENSG00000134207_SYT6
ENSG00000134873_CLDN10
ENSG00000135374_ELF5
ENSG00000135547_HEY2
ENSG00000135549_PKIB
ENSG00000136490_LIMD2
ENSG00000136514_RTP4
ENSG00000138735_PDE5A
ENSG00000142102_PGGHG
ENSG00000144369_FAM171B
ENSG00000144810_COL8A1
ENSG00000146090_RASGEF1C
ENSG00000146147_MLIP
ENSG00000147485_PXDNL
ENSG00000151240_DIP2C
ENSG00000153956_CACNA2D1
ENSG00000154645_CHODL
ENSG00000156127_BATF
ENSG00000156413_FUT6
ENSG00000157150_TIMP4
ENSG00000157542_KCNJ6
ENSG00000157613_CREB3L1
ENSG00000158258_CLSTN2
ENSG00000160307_S100B
ENSG00000162444_RBP7
ENSG00000162946_DISC1
ENSG00000163154_TNFAIP8L2
ENSG00000163762_TM4SF18
ENSG00000164129_NPY5R
ENSG00000164418_GRIK2
ENSG00000164749_HNF4G
ENSG00000165801_ARHGEF40
ENSG00000166126_AMN
ENSG00000166473_PKD1L2
ENSG00000166920_C15orf48
ENSG00000168016_TRANK1
ENSG00000169752_NRG4
ENSG00000170919_TPT1-AS1
ENSG00000171840_NINJ2
ENSG00000173698_ADGRG2
ENSG00000174792_C4orf26
ENSG00000176920_FUT2
ENSG00000177614_PGBD5
ENSG00000180891_CUEDC1
ENSG00000181143_MUC16
ENSG00000186453_FAM228A
ENSG00000196730_DAPK1
ENSG00000198795_ZNF521
ENSG00000203688_RP11-351J23.1
ENSG00000203805_PLPP4
ENSG00000204044_RP11-465L10.10
ENSG00000213420_GPC2
ENSG00000214140_PRCD
ENSG00000224794_RP3-333H23.8
ENSG00000226598_NA
ENSG00000227066_RP3-340N1.2
ENSG00000227220_RP11-69I8.3
ENSG00000227695_DNMBP-AS1
ENSG00000227885_RP11-79N23.1
ENSG00000230107_CTA-126B4.7
ENSG00000231632_NA
ENSG00000236008_AC011747.4
ENSG00000250320_CTD-2269F5.1
ENSG00000253217_KB-1991G8.1
ENSG00000254726_MEX3A
ENSG00000255026_RP11-326C3.2
ENSG00000255142_AP006621.6
ENSG00000257588_RP11-469H8.6
ENSG00000257743_MGAM2
ENSG00000258545_RHOXF1-AS1
ENSG00000259354_RP11-519G16.3
ENSG00000266718_RP11-466A19.1
ENSG00000272620_AFAP1-AS1

## Sheet: Table S7
Table S7
Ensembl ID_Gene Symbol
ENSG00000069011_PITX1
ENSG00000124429_POF1B
ENSG00000146477_SLC22A3
ENSG00000164659_KIAA1324L
ENSG00000165025_SYK
ENSG00000168447_SCNN1B
ENSG00000204540_PSORS1C1
ENSG00000260027_HOXB7
ENSG00000106236_NPTX2
ENSG00000144057_ST6GAL2
ENSG00000144227_NXPH2
ENSG00000144366_GULP1
ENSG00000151067_CACNA1C
ENSG00000198477_NA
ENSG00000198795_ZNF521
ENSG00000204764_RANBP17
ENSG00000265992_ESRG
ENSG00000273209_RP11-107N15.1

## Sheet: Table S8
Table S8
Genes upregulated in HR LEps compared to AR Younger LEps overalapping with Senesence_Genes
[1] "CD44" "CLTB" "COL1A2" "CXCL14" "FN1" "GUK1" "IFI16" "IGFBP2" "IGFBP6" "IGFBP7"
[11] "MAP1LC3B" "MMP1" "NRG1" "RABGGTA" "RRAS" "SERPINB2" "SERPINE1" "TGFB1I1" "TNFAIP3"
Genes upregulated in HR LEps compared to AR Younger LEps overalapping with Aging_LEp Signature
[1] "KLHL13" "CPS1" "IGSF9B" "TGM1" "TIMP3" "RASIP1" "ALDH3A1" "WISP3"
[9] "IGFBP2" "ATP10B" "TSHZ3" "BAIAP2L2" "SOX15" "TNNI2" "TMTC1" "PRKG2"
[17] "PLAC8" "ROBO4" "ZNF208" "LY6K" "FAM198B" "EGFLAM" "RAET1E" "TMEM246"
[25] "TMEM63C" "ZNF503" "PLIN4" "NAALADL1" "BEGAIN" "KRT14" "BCO2" "TMPRSS11F"
[33] "PAX9" "CES1" "COLCA2" "TWIST2" "AC098617.1" "AL450992.2" "ZNF503-AS2" "LINC00958"
[41] "CTC-360G5.9"
Genes upregulated in HR MEps compared to AR Younger MEps overalapping with Senesence_Genes
[1] "IRF5" "SERPINB2" "TNFAIP2" "TNFAIP3"
Genes upregulated in HR MEps compared to AR Younger MEps overalapping with Aging_MEp Signature
[1] "SYK" "SCNN1B" "PSORS1C1" "HOXB7"

## Sheet: Table S9
Table S9
	baseMean	log2FoldChange	lfcSE	stat	pvalue	padj
ENSG00000001626_CFTR	26.9368	3.64802	0.930352	3.92111	8.81e-05	0.0111412
ENSG00000004799_PDK4	304.829	3.0493	0.581343	5.24527	1.56e-07	0.000240558
ENSG00000005249_PRKAR2B	306.545	1.6669	0.461292	3.61355	0.000302028	0.0228223
ENSG00000007062_PROM1	2783.08	2.13182	0.572519	3.72357	0.000196423	0.0170105
ENSG00000008513_ST3GAL1	2002.99	0.596347	0.13416	4.44503	8.79e-06	0.00260512
ENSG00000010361_FUZ	114.449	-0.395104	0.117533	-3.36166	0.000774757	0.0403475
ENSG00000012171_SEMA3B	299.9	-0.998862	0.304351	-3.28194	0.00103095	0.0481578
ENSG00000012779_ALOX5	144.271	2.77798	0.740686	3.75055	0.00017645	0.0159998
ENSG00000013588_GPRC5A	22859.7	1.12808	0.29396	3.83754	0.000124275	0.0134175
ENSG00000015475_BID	1388.42	0.451858	0.137182	3.29385	0.000988256	0.0470184
ENSG00000021762_OSBPL5	969.695	-0.638865	0.195416	-3.26926	0.00107828	0.0493224
ENSG00000023445_BIRC3	2360.58	0.796301	0.211158	3.77112	0.000162518	0.0156013
ENSG00000026751_SLAMF7	8.54489	2.84872	0.590144	4.82716	1.38e-06	0.000889515
ENSG00000029153_ARNTL2	3802.93	0.608498	0.159344	3.81876	0.000134125	0.0140648
ENSG00000031003_FAM13B	1080.18	0.439548	0.130813	3.36013	0.000779059	0.040435
ENSG00000033327_GAB2	341.609	1.10048	0.301534	3.6496	0.000262644	0.0206373
ENSG00000042286_AIFM2	544.374	0.424614	0.12326	3.44486	0.000571346	0.0329862
ENSG00000047365_ARAP2	1145.32	0.362629	0.106303	3.41128	0.000646596	0.0360569
ENSG00000048052_HDAC9	313.412	1.63357	0.380084	4.29792	1.72e-05	0.00396667
ENSG00000050344_NFE2L3	776.44	0.828828	0.196362	4.22092	2.43e-05	0.0050684
ENSG00000060718_COL11A1	36.6401	-1.96424	0.53849	-3.64767	0.000264627	0.0206373
ENSG00000064042_LIMCH1	1396.27	2.37718	0.620539	3.83083	0.000127712	0.0136714
ENSG00000065600_TMEM206	473.394	0.495042	0.111056	4.45759	8.29e-06	0.00255541
ENSG00000068078_FGFR3	358.794	-1.3587	0.366411	-3.70813	0.000208799	0.0176848
ENSG00000070190_DAPP1	830.507	1.57242	0.259917	6.04969	1.45e-09	8.55e-06
ENSG00000071073_MGAT4A	639.546	1.38824	0.345606	4.01682	5.9e-05	0.00909306
ENSG00000071991_CDH19	278.403	3.55205	0.894758	3.96985	7.19e-05	0.0106599
ENSG00000072274_TFRC	12756.5	0.589646	0.163961	3.59625	0.000322842	0.0240416
ENSG00000072310_SREBF1	2567.95	-0.451572	0.134187	-3.36524	0.000764774	0.0399627
ENSG00000078900_TP73	86.0151	-1.26767	0.304533	-4.16267	3.15e-05	0.00598602
ENSG00000079308_TNS1	31.2783	-1.77382	0.431152	-4.11414	3.89e-05	0.00688595
ENSG00000080822_CLDND1	1541.17	0.255573	0.0757068	3.37583	0.000735937	0.0391189
ENSG00000081923_ATP8B1	1911.27	0.42288	0.118685	3.56305	0.000366576	0.0258026
ENSG00000082074_FYB	816.927	1.6038	0.459883	3.48741	0.000487724	0.0300731
ENSG00000084444_FAM234B	398.509	-0.259097	0.0780041	-3.32159	0.000895064	0.0442225
ENSG00000087128_TMPRSS11E	859.788	1.59154	0.33233	4.78903	1.68e-06	0.00099359
ENSG00000091527_CDV3	11546.6	0.266866	0.0677946	3.9364	8.27e-05	0.0111346
ENSG00000094755_GABRP	17839.6	2.52799	0.683627	3.6979	0.000217387	0.0182961
ENSG00000095739_BAMBI	273.426	0.745378	0.169985	4.38498	1.16e-05	0.00319305
ENSG00000099991_CABIN1	2035.32	-0.198922	0.054132	-3.67476	0.000238072	0.0189169
ENSG00000100290_BIK	149.778	0.817432	0.187392	4.36216	1.29e-05	0.00331108
ENSG00000100292_HMOX1	323.701	1.63779	0.443874	3.68976	0.000224469	0.0185134
ENSG00000100311_PDGFB	842.238	1.45217	0.333041	4.36032	1.3e-05	0.00331108
ENSG00000100985_MMP9	111.346	2.74995	0.76533	3.59315	0.0003267	0.0240571
ENSG00000101084_C20orf24	442.904	0.293812	0.082879	3.54507	0.000392504	0.0270396
ENSG00000101096_NFATC2	211.777	1.54558	0.435388	3.5499	0.00038538	0.0267934
ENSG00000101333_PLCB4	411.03	1.10661	0.325679	3.39785	0.000679186	0.0367356
ENSG00000102243_VGLL1	216.021	2.01134	0.523099	3.84505	0.000120529	0.0131769
ENSG00000102359_SRPX2	788.671	0.728367	0.203721	3.57533	0.000349793	0.0249632
ENSG00000102882_MAPK3	981.96	-0.425926	0.127354	-3.34443	0.000824528	0.0417487
ENSG00000103449_SALL1	11.518	-2.68957	0.749965	-3.58626	0.000335458	0.0243919
ENSG00000103479_RBL2	2340.25	-0.262355	0.0696369	-3.76747	0.000164911	0.0156013
ENSG00000103534_TMC5	753.947	0.728571	0.22312	3.26538	0.00109318	0.0495812
ENSG00000104055_TGM5	131.446	2.2734	0.684272	3.32236	0.000892591	0.0442225
ENSG00000104312_RIPK2	1591.75	0.398898	0.0971621	4.10549	4.03e-05	0.00698791
ENSG00000104450_SPAG1	716.766	0.440477	0.0893127	4.93185	8.15e-07	0.000597928
ENSG00000104983_CCDC61	144.491	-0.400435	0.112121	-3.57144	0.000355017	0.0252193
ENSG00000105289_TJP3	281.554	2.45571	0.557685	4.40339	1.07e-05	0.0030422
ENSG00000105357_MYH14	1784.28	2.68667	0.6784	3.96031	7.49e-05	0.0108856
ENSG00000105929_ATP6V0A4	391.18	1.65922	0.417605	3.97318	7.09e-05	0.0106136
ENSG00000106078_COBL	1218.33	1.12817	0.299821	3.76282	0.000168006	0.0156013
ENSG00000106236_NPTX2	13.6967	-3.18429	0.729772	-4.3634	1.28e-05	0.00331108
ENSG00000106541_AGR2	310.076	1.24424	0.330368	3.76621	0.000165741	0.0156013
ENSG00000106976_DNM1	52.8557	-0.801998	0.235715	-3.40241	0.000667948	0.0366255
ENSG00000107742_SPOCK2	982.092	2.71411	0.614052	4.42	9.87e-06	0.00287066
ENSG00000108448_TRIM16L	475.143	0.900567	0.187321	4.80762	1.53e-06	0.000941804
ENSG00000108511_HOXB6	13.4802	3.17812	0.745445	4.26339	2.01e-05	0.00449815
ENSG00000108691_CCL2	45.2045	3.7008	0.941566	3.93047	8.48e-05	0.0111346
ENSG00000108784_NAGLU	293.737	-0.375112	0.0862111	-4.35109	1.35e-05	0.00332702
ENSG00000110031_LPXN	836.06	0.909006	0.240226	3.78395	0.000154356	0.0152525
ENSG00000110321_EIF4G2	57179.8	0.176489	0.0477418	3.69673	0.00021839	0.0182961
ENSG00000110697_PITPNM1	1166.04	-0.362149	0.102769	-3.52392	0.000425217	0.0276571
ENSG00000110844_PRPF40B	582.236	-0.364309	0.089619	-4.06508	4.8e-05	0.00787399
ENSG00000110881_ASIC1	160.846	-0.751091	0.216548	-3.46848	0.00052341	0.0308326
ENSG00000110944_IL23A	19.5737	1.15985	0.297861	3.89393	9.86e-05	0.011875
ENSG00000111057_KRT18	8306.92	0.729779	0.144751	5.0416	4.62e-07	0.000467479
ENSG00000111110_PPM1H	185.78	2.14967	0.657187	3.27101	0.00107164	0.0493113
ENSG00000111218_PRMT8	28.289	-1.99116	0.500988	-3.97446	7.05e-05	0.0106136
ENSG00000111271_ACAD10	434.001	-0.275918	0.0833809	-3.30913	0.00093586	0.0452235
ENSG00000111341_MGP	10640.5	2.49368	0.667669	3.7349	0.000187788	0.0166365
ENSG00000111344_RASAL1	806.763	2.37914	0.565257	4.20896	2.57e-05	0.00520924
ENSG00000111490_TBC1D30	192.486	1.23096	0.259703	4.73988	2.14e-06	0.00112833
ENSG00000111726_CMAS	1722.98	0.207686	0.0551577	3.76531	0.000166344	0.0156013
ENSG00000111846_GCNT2	728.923	2.78867	0.482391	5.78094	7.43e-09	2.29e-05
ENSG00000112299_VNN1	153.549	1.70208	0.37398	4.55127	5.33e-06	0.00195711
ENSG00000112655_PTK7	3510.2	-0.313474	0.0956157	-3.27848	0.00104368	0.048605
ENSG00000113811_SELK	678.458	0.220355	0.0596806	3.69223	0.000222294	0.0185134
ENSG00000114738_MAPKAPK3	4965.27	-0.221152	0.0656918	-3.3665	0.000761279	0.0399153
ENSG00000114779_ABHD14B	582.294	-0.508357	0.133649	-3.80368	0.000142562	0.0148486
ENSG00000114850_SSR3	11091.7	0.243126	0.0716291	3.39423	0.000688217	0.0369647
ENSG00000115159_GPD2	3878.84	0.382769	0.0922385	4.14978	3.33e-05	0.00611399
ENSG00000115963_RND3	4003.27	0.629071	0.169259	3.71661	0.000201915	0.0171963
ENSG00000117069_ST6GALNAC5	256.088	1.70846	0.317309	5.38421	7.28e-08	0.000140209
ENSG00000117115_PADI2	2290.04	2.90421	0.597943	4.85701	1.19e-06	0.000798705
ENSG00000117266_CDK18	468.651	-0.950502	0.190764	-4.9826	6.27e-07	0.000508996
ENSG00000117475_BLZF1	1645.75	0.279784	0.0792572	3.53007	0.00041545	0.0274503
ENSG00000118849_RARRES1	16994.7	3.10475	0.58626	5.29586	1.18e-07	0.000202892
ENSG00000119125_GDA	203.594	1.90485	0.485045	3.92715	8.6e-05	0.0111346
ENSG00000119411_BSPRY	550.992	1.90048	0.365387	5.20128	1.98e-07	0.000272386
ENSG00000119638_NEK9	1871.76	-0.303149	0.0929128	-3.26273	0.00110346	0.0498497
ENSG00000119888_EPCAM	5026.33	0.456404	0.137714	3.31414	0.000919241	0.0447006
ENSG00000120457_KCNJ5	12.0699	-2.0067	0.491916	-4.07935	4.52e-05	0.00765021
ENSG00000121060_TRIM25	4852.54	0.373354	0.0810503	4.60645	4.1e-06	0.00166155
ENSG00000121104_FAM117A	153.388	-0.686716	0.183792	-3.73637	0.000186693	0.0166351
ENSG00000121940_CLCC1	1289.54	0.242041	0.0727092	3.3289	0.000871901	0.0436375
ENSG00000121988_ZRANB3	361.773	-0.307797	0.0944058	-3.26037	0.00111269	0.0498497
ENSG00000122420_PTGFR	185.688	2.40927	0.660575	3.64723	0.000265079	0.0206373
ENSG00000123609_NMI	535.231	0.353227	0.107431	3.28795	0.00100918	0.0474286
ENSG00000124406_ATP8A1	158.936	1.65766	0.486016	3.41072	0.000647925	0.0360569
ENSG00000124491_F13A1	12.7108	-2.66086	0.679875	-3.91374	9.09e-05	0.0112069
ENSG00000125124_BBS2	1231.43	-0.300304	0.0894137	-3.35859	0.000783413	0.0405245
ENSG00000125266_EFNB2	4966.38	0.515895	0.128408	4.01761	5.88e-05	0.00909306
ENSG00000125730_C3	29471.8	1.78632	0.471246	3.79063	0.000150264	0.0152389
ENSG00000125735_TNFSF14	89.4052	2.27396	0.624112	3.6435	0.000268953	0.0208337
ENSG00000125841_NRSN2	351.63	-0.843401	0.235832	-3.57628	0.000348523	0.0249632
ENSG00000126016_AMOT	553.346	1.95678	0.430876	4.54141	5.59e-06	0.00200323
ENSG00000127129_EDN2	10.3031	-2.08013	0.489735	-4.24746	2.16e-05	0.00475257
ENSG00000127249_ATP13A4	259.556	2.95094	0.8013	3.68269	0.000230786	0.0188231
ENSG00000127419_TMEM175	163.317	-0.291017	0.0879099	-3.3104	0.000931628	0.0451605
ENSG00000128342_LIF	2945.47	1.14911	0.351282	3.2712	0.00107094	0.0493113
ENSG00000129038_LOXL1	318.539	-0.657726	0.19438	-3.38371	0.000715144	0.0382776
ENSG00000129514_FOXA1	197.525	2.49621	0.383913	6.50202	7.92e-11	1.22e-06
ENSG00000130234_ACE2	47.4964	1.95684	0.565278	3.46172	0.000536727	0.0313498
ENSG00000130545_CRB3	259.167	0.401894	0.109312	3.67657	0.000236389	0.0189169
ENSG00000131323_TRAF3	1564.59	0.216381	0.0621144	3.48359	0.000494732	0.0302774
ENSG00000131459_GFPT2	17.5075	3.20582	0.922913	3.47359	0.00051355	0.0308326
ENSG00000132357_CARD6	672.752	1.39947	0.269728	5.18846	2.12e-07	0.000272386
ENSG00000133142_TCEAL4	1635.67	-0.221886	0.0566456	-3.9171	8.96e-05	0.0111412
ENSG00000133169_BEX1	189.422	2.23212	0.530535	4.2073	2.58e-05	0.00520924
ENSG00000133985_TTC9	1714.79	1.18315	0.341148	3.46816	0.000524044	0.0308326
ENSG00000134061_CD180	605.731	2.15196	0.51167	4.20576	2.6e-05	0.00520924
ENSG00000134198_TSPAN2	110.586	3.2151	0.804543	3.99618	6.44e-05	0.0098248
ENSG00000134258_VTCN1	1448.08	2.52968	0.772669	3.27395	0.00106055	0.0492419
ENSG00000134339_SAA2	490.21	2.09621	0.556629	3.7659	0.000165951	0.0156013
ENSG00000134827_TCN1	3087.04	1.94458	0.534901	3.6354	0.000277547	0.0212855
ENSG00000134986_NREP	249.736	-1.12606	0.250129	-4.50191	6.73e-06	0.00230692
ENSG00000135373_EHF	4277.19	1.66561	0.276331	6.02758	1.66e-09	8.55e-06
ENSG00000135549_PKIB	170.797	1.76664	0.4949	3.5697	0.000357394	0.0252717
ENSG00000135953_MFSD9	432.392	0.33602	0.0956124	3.5144	0.000440745	0.0283087
ENSG00000136244_IL6	485.652	2.25371	0.532427	4.2329	2.31e-05	0.00487148
ENSG00000136305_CIDEB	153.568	-0.558086	0.151309	-3.68839	0.000225676	0.0185134
ENSG00000136950_ARPC5L	2389.1	0.175182	0.0471218	3.71763	0.000201099	0.0171963
ENSG00000137094_DNAJB5	437.6	-0.974577	0.264987	-3.67783	0.000235225	0.0189169
ENSG00000137747_TMPRSS13	429.325	2.44849	0.524602	4.66733	3.05e-06	0.0013439
ENSG00000137842_TMEM62	638.342	0.462147	0.119786	3.85811	0.000114267	0.0127639
ENSG00000137996_RTCA	1902.26	0.254884	0.0673029	3.78712	0.000152402	0.0152525
ENSG00000138172_CALHM2	205.782	-0.639685	0.195647	-3.26958	0.00107705	0.0493224
ENSG00000138316_ADAMTS14	77.1815	4.5295	1.14777	3.94634	7.94e-05	0.0111346
ENSG00000138336_TET1	132.019	-0.724216	0.216099	-3.35132	0.000804269	0.0412076
ENSG00000138675_FGF5	11.5372	2.82518	0.830555	3.40156	0.000670022	0.0366255
ENSG00000138678_GPAT3	1577.47	0.650988	0.18437	3.53088	0.000414184	0.0274503
ENSG00000139055_ERP27	174.969	2.26827	0.519251	4.36835	1.25e-05	0.00331108
ENSG00000140043_PTGR2	148.15	-0.548493	0.146331	-3.74831	0.000178032	0.0160489
ENSG00000140297_GCNT3	158.636	2.19432	0.651723	3.36695	0.000760039	0.0399153
ENSG00000140379_BCL2A1	19.9189	2.04598	0.577654	3.54189	0.000397278	0.0272179
ENSG00000140382_HMG20A	1160.61	-0.214658	0.0622305	-3.44941	0.000561816	0.0325579
ENSG00000140465_CYP1A1	1080.61	2.53907	0.753194	3.37107	0.000748761	0.0395279
ENSG00000140832_MARVELD3	627.117	0.266361	0.0805831	3.30542	0.000948327	0.0455404
ENSG00000140961_OSGIN1	126.003	0.81875	0.215461	3.8	0.000144698	0.0148701
ENSG00000141448_GATA6	193.048	0.969469	0.284715	3.40505	0.000661509	0.036549
ENSG00000141449_GREB1L	575.715	1.82205	0.384844	4.7345	2.2e-06	0.00112833
ENSG00000141682_PMAIP1	660.945	0.825585	0.226744	3.64105	0.000271533	0.0209284
ENSG00000141750_STAC2	116.233	2.76113	0.812178	3.39966	0.000674697	0.0366269
ENSG00000141905_NFIC	5092.85	-0.284983	0.0834771	-3.4139	0.000640391	0.0360278
ENSG00000141934_PLPP2	953.752	0.634534	0.194564	3.26131	0.00110897	0.0498497
ENSG00000142046_TMEM91	20.7508	-1.0574	0.301821	-3.50339	0.000459381	0.0290137
ENSG00000143217_NECTIN4	714.37	1.61757	0.419129	3.85936	0.000113686	0.0127639
ENSG00000143322_ABL2	3256.1	0.385929	0.106607	3.6201	0.000294489	0.022473
ENSG00000143367_TUFT1	1015.23	0.88261	0.224741	3.92723	8.59e-05	0.0111346
ENSG00000143374_TARS2	868.938	-0.337996	0.101793	-3.32044	0.000898749	0.0442627
ENSG00000143375_CGN	1001.36	1.98351	0.385003	5.15194	2.58e-07	0.000305699
ENSG00000143384_MCL1	17385	-0.221586	0.0628018	-3.52833	0.000418183	0.0274503
ENSG00000143416_SELENBP1	186.266	2.07089	0.566331	3.65668	0.000255503	0.0201978
ENSG00000143437_ARNT	1526.33	-0.208742	0.0629353	-3.31677	0.00091064	0.0445635
ENSG00000143554_SLC27A3	266.328	-0.438966	0.0962578	-4.56032	5.11e-06	0.00195711
ENSG00000145103_ILDR1	60.0117	1.41512	0.377271	3.75093	0.000176177	0.0159998
ENSG00000145247_OCIAD2	1968.21	0.446087	0.128566	3.46971	0.000521023	0.0308326
ENSG00000145358_DDIT4L	105.503	1.83651	0.536076	3.42584	0.000612899	0.034992
ENSG00000145882_PCYOX1L	357.856	-0.653318	0.155658	-4.19714	2.7e-05	0.00534206
ENSG00000146674_IGFBP3	9130.43	2.54452	0.571872	4.44945	8.61e-06	0.00260211
ENSG00000147130_ZMYM3	942.822	-0.319283	0.0938565	-3.40182	0.000669397	0.0366255
ENSG00000148346_LCN2	4837.39	3.1175	0.696812	4.47395	7.68e-06	0.0024299
ENSG00000148600_CDHR1	78.5022	-2.0678	0.521218	-3.96725	7.27e-05	0.0106742
ENSG00000148672_GLUD1	3355.72	-0.220047	0.0674788	-3.26097	0.0011103	0.0498497
ENSG00000148735_PLEKHS1	445.744	2.93958	0.628658	4.67596	2.93e-06	0.0013439
ENSG00000150477_KIAA1328	134.94	-0.315901	0.0904485	-3.49261	0.000478332	0.0297108
ENSG00000150782_IL18	962.403	1.37188	0.319985	4.28732	1.81e-05	0.00409952
ENSG00000150867_PIP4K2A	720.177	0.334779	0.100066	3.34558	0.000821097	0.0417487
ENSG00000151502_VPS26B	2107.1	-0.111826	0.0323062	-3.46144	0.000537288	0.0313498
ENSG00000151726_ACSL1	6379.14	0.682843	0.193541	3.52815	0.000418477	0.0274503
ENSG00000151729_SLC25A4	756.124	0.302299	0.0782011	3.86566	0.000110789	0.0126087
ENSG00000151876_FBXO4	235.963	-0.424461	0.112518	-3.77238	0.000161697	0.0156013
ENSG00000152268_NA	1160.4	1.92224	0.545037	3.52681	0.000420592	0.0274722
ENSG00000152463_OLAH	763.217	1.88938	0.409054	4.6189	3.86e-06	0.00160721
ENSG00000152484_USP12	1153.77	0.212778	0.0647411	3.2866	0.00101406	0.0475129
ENSG00000152931_PART1	115.172	1.48143	0.422155	3.50922	0.000449428	0.0286278
ENSG00000152990_ADGRA3	3388.49	0.169324	0.0510101	3.31943	0.00090201	0.0442818
ENSG00000154274_C4orf19	32.3231	3.29092	0.876633	3.75405	0.000174001	0.0159657
ENSG00000154319_FAM167A	103.059	1.76891	0.516874	3.42233	0.00062088	0.035187
ENSG00000154447_SH3RF1	1665.2	0.433669	0.114069	3.80181	0.000143645	0.014861
ENSG00000154556_SORBS2	856.877	1.93253	0.4753	4.06592	4.78e-05	0.00787399
ENSG00000154767_XPC	1176.61	-0.30517	0.0905178	-3.37139	0.000747908	0.0395279
ENSG00000154945_ANKRD40	2355.41	0.198019	0.060595	3.26791	0.00108343	0.0494115
ENSG00000156284_CLDN8	336.478	2.07428	0.596844	3.47541	0.000510073	0.0308326
ENSG00000156413_FUT6	17.6782	3.02678	0.895825	3.37877	0.000728119	0.0388372
ENSG00000156711_MAPK13	1274.66	0.685623	0.180523	3.79798	0.00014588	0.0148923
ENSG00000157978_LDLRAP1	1288.86	-0.289367	0.0737705	-3.92253	8.76e-05	0.0111412
ENSG00000158528_PPP1R9A	334.085	1.86175	0.470832	3.95417	7.68e-05	0.0109694
ENSG00000159263_SIM2	59.8356	2.83623	0.651967	4.35027	1.36e-05	0.00332702
ENSG00000160767_FAM189B	1499.25	-0.273865	0.0816043	-3.35601	0.000790751	0.0407673
ENSG00000160862_AZGP1	2533.96	3.04289	0.641832	4.74094	2.13e-06	0.00112833
ENSG00000161326_NA	1724.49	0.257195	0.0789288	3.25857	0.00111974	0.0498868
ENSG00000162069_BICDL2	365.522	1.62869	0.414505	3.92925	8.52e-05	0.0111346
ENSG00000162882_HAAO	8.46034	-1.06034	0.321721	-3.29582	0.000981346	0.0469796
ENSG00000162909_CAPN2	20991.8	0.250374	0.0708572	3.5335	0.000410098	0.0274503
ENSG00000163072_NOSTRIN	40.3222	3.30229	0.736454	4.48404	7.32e-06	0.00240221
ENSG00000163083_INHBB	333.567	2.95816	0.683288	4.32931	1.5e-05	0.00360272
ENSG00000163131_CTSS	221.301	1.8407	0.434183	4.23945	2.24e-05	0.00479724
ENSG00000163347_CLDN1	2339.77	1.85792	0.334469	5.55483	2.78e-08	7.14e-05
ENSG00000163435_ELF3	2453.95	1.85183	0.521706	3.54957	0.000385866	0.0267934
ENSG00000163694_RBM47	1499.4	0.947357	0.228188	4.15166	3.3e-05	0.00611399
ENSG00000163735_CXCL5	1381.34	2.01649	0.512255	3.93649	8.27e-05	0.0111346
ENSG00000163898_LIPH	388.76	2.60732	0.674105	3.86783	0.00010981	0.0126087
ENSG00000163975_MELTF	3237.64	1.27721	0.347056	3.68013	0.000233116	0.0189131
ENSG00000164088_PPM1M	166.49	-0.49742	0.127925	-3.88838	0.000100916	0.011875
ENSG00000164181_ELOVL7	611.623	0.465106	0.120715	3.85294	0.00011671	0.0129431
ENSG00000164761_TNFRSF11B	400.745	2.34728	0.580483	4.04367	5.26e-05	0.00846775
ENSG00000164920_OSR2	141.771	1.60507	0.343466	4.67317	2.97e-06	0.0013439
ENSG00000164951_PDP1	2870.31	0.398755	0.122332	3.2596	0.00111568	0.0498497
ENSG00000165071_TMEM71	27.8341	2.88309	0.802022	3.59478	0.000324668	0.0240571
ENSG00000165105_RASEF	605.484	0.967313	0.24684	3.91879	8.9e-05	0.0111412
ENSG00000165591_FAAH2	36.5369	1.18811	0.341071	3.48347	0.000494966	0.0302774
ENSG00000165752_STK32C	105.65	-0.336111	0.101384	-3.31524	0.000915659	0.0446673
ENSG00000165895_ARHGAP42	252.05	0.905656	0.210006	4.31252	1.61e-05	0.0037698
ENSG00000166920_C15orf48	874.201	3.45324	0.786308	4.39172	1.12e-05	0.00315191
ENSG00000166971_AKTIP	366.343	0.344123	0.0914475	3.76307	0.000167841	0.0156013
ENSG00000167306_MYO5B	4163.72	0.874039	0.249241	3.5068	0.000453524	0.0287699
ENSG00000167653_PSCA	229.843	2.58996	0.69222	3.74153	0.000182903	0.0163921
ENSG00000167767_KRT80	3019.97	1.96372	0.462629	4.24469	2.19e-05	0.00475257
ENSG00000167861_HID1	227.979	1.41796	0.428843	3.30647	0.000944779	0.0455118
ENSG00000168269_FOXI1	531.591	2.7229	0.708055	3.8456	0.000120256	0.0131769
ENSG00000168283_BMI1	395.952	0.347891	0.10103	3.44345	0.000574353	0.033036
ENSG00000168447_SCNN1B	428.316	2.2506	0.640998	3.51109	0.00044628	0.0285452
ENSG00000168672_FAM84B	5950.19	0.331877	0.0966275	3.4346	0.000593422	0.0340059
ENSG00000169429_CXCL8	1780.28	2.06344	0.410058	5.03207	4.85e-07	0.000467479
ENSG00000169750_RAC3	233.575	-0.574907	0.162788	-3.53164	0.00041299	0.0274503
ENSG00000170214_ADRA1B	126.301	1.62041	0.419288	3.86467	0.000111241	0.0126087
ENSG00000170421_KRT8	16035.8	0.866423	0.255077	3.39672	0.000681996	0.0367586
ENSG00000170989_S1PR1	54.0937	1.78382	0.483648	3.68827	0.000225788	0.0185134
ENSG00000171124_FUT3	736.352	1.92746	0.430939	4.4727	7.72e-06	0.0024299
ENSG00000171130_ATP6V0E2	336.048	-0.955073	0.250034	-3.81977	0.000133575	0.0140648
ENSG00000171345_KRT19	27865.4	2.29166	0.597228	3.83715	0.00012447	0.0134175
ENSG00000172005_MAL	30.5391	3.34839	0.951601	3.5187	0.000433674	0.0280886
ENSG00000172031_EPHX4	278.289	1.1005	0.278931	3.94541	7.97e-05	0.0111346
ENSG00000172159_FRMD3	339.166	1.69813	0.487681	3.48204	0.000497604	0.0303184
ENSG00000172175_MALT1	2569.59	0.276159	0.0707824	3.90153	9.56e-05	0.0116023
ENSG00000172478_C2orf54	142.891	3.18103	0.770441	4.12884	3.65e-05	0.00653513
ENSG00000172819_RARG	2858.19	-0.363063	0.109217	-3.32425	0.000886558	0.0440848
ENSG00000172830_SSH3	1339.32	-0.316982	0.0733818	-4.31962	1.56e-05	0.00370661
ENSG00000172927_MYEOV	208.381	2.50244	0.671375	3.72733	0.000193518	0.0168536
ENSG00000174125_TLR1	567.217	1.70091	0.449238	3.78621	0.000152965	0.0152525
ENSG00000174792_C4orf26	103.428	5.12224	1.22533	4.18028	2.91e-05	0.00568101
ENSG00000174950_CD164L2	24.7119	-1.26505	0.268316	-4.71479	2.42e-06	0.00120319
ENSG00000175315_CST6	619.789	2.2947	0.558577	4.10812	3.99e-05	0.00698755
ENSG00000176046_NUPR1	513.802	-0.677634	0.181713	-3.72914	0.000192134	0.0168281
ENSG00000176853_FAM91A1	2392.33	0.229548	0.0649324	3.53519	0.00040748	0.0274503
ENSG00000176887_SOX11	9.54567	-3.58463	0.791449	-4.5292	5.92e-06	0.00207423
ENSG00000177098_SCN4B	119.311	-1.48712	0.452151	-3.28898	0.0010055	0.0474001
ENSG00000177614_PGBD5	48.8508	3.21781	0.983148	3.27296	0.00106427	0.0492662
ENSG00000177732_SOX12	580.48	-0.572637	0.161922	-3.5365	0.000405471	0.0274503
ENSG00000178694_NSUN3	291.793	0.205815	0.0615936	3.3415	0.000833276	0.0418402
ENSG00000178750_STX19	29.5432	2.03711	0.618996	3.291	0.000998326	0.0472061
ENSG00000178814_OPLAH	75.7137	-0.776506	0.199663	-3.88908	0.000100626	0.011875
ENSG00000179178_TMEM125	189.687	0.930765	0.239359	3.88857	0.000100838	0.011875
ENSG00000179299_NSUN7	52.3574	2.21684	0.57322	3.86735	0.000110027	0.0126087
ENSG00000179593_ALOX15B	587.119	-1.0911	0.314173	-3.47291	0.000514846	0.0308326
ENSG00000181392_SYNE4	92.1265	-0.785743	0.207608	-3.78474	0.000153868	0.0152525
ENSG00000181885_CLDN7	2685.27	1.38594	0.35214	3.93578	8.29e-05	0.0111346
ENSG00000182752_PAPPA	2884.37	1.67835	0.504795	3.32481	0.000884782	0.0440848
ENSG00000182782_HCAR2	36.8962	1.61884	0.46779	3.46062	0.000538937	0.0313498
ENSG00000182890_GLUD2	1398.36	-0.244031	0.0716607	-3.40537	0.00066074	0.036549
ENSG00000183742_MACC1	2447.49	2.14145	0.47002	4.55607	5.21e-06	0.00195711
ENSG00000184205_TSPYL2	310.333	-0.434625	0.133105	-3.26527	0.00109358	0.0495812
ENSG00000184208_C22orf46	529.2	-0.300782	0.0798195	-3.76827	0.000164381	0.0156013
ENSG00000184545_DUSP8	155.856	1.91195	0.382794	4.99471	5.89e-07	0.000508996
ENSG00000184613_NELL2	132.034	-4.24958	0.947122	-4.48684	7.23e-06	0.00240221
ENSG00000184828_ZBTB7C	367.529	-0.964382	0.283674	-3.39962	0.000674799	0.0366269
ENSG00000184979_USP18	35.7291	0.610584	0.174866	3.49172	0.000479921	0.0297108
ENSG00000185009_AP3M1	2526.21	0.207764	0.0578555	3.59109	0.000329292	0.0240571
ENSG00000185215_TNFAIP2	2991.24	1.23192	0.342935	3.59227	0.000327806	0.0240571
ENSG00000185404_SP140L	372.415	0.446869	0.113514	3.93669	8.26e-05	0.0111346
ENSG00000185499_MUC1	4867.47	2.23944	0.488706	4.58239	4.6e-06	0.00181693
ENSG00000186666_BCDIN3D	166.567	-0.276718	0.0779108	-3.55173	0.000382703	0.0267934
ENSG00000187535_IFT140	262.875	-0.479571	0.121287	-3.95401	7.69e-05	0.0109694
ENSG00000188277_C15orf62	72.9075	1.55055	0.430408	3.60251	0.000315161	0.0236986
ENSG00000188488_SERPINA5	124.347	2.27888	0.650869	3.50129	0.000463015	0.0290137
ENSG00000188493_C19orf54	152.781	-0.425739	0.122733	-3.46883	0.000522723	0.0308326
ENSG00000188505_NCCRP1	1664.51	2.24273	0.572424	3.91796	8.93e-05	0.0111412
ENSG00000189058_APOD	33.6439	2.41685	0.68752	3.51531	0.000439238	0.0283087
ENSG00000189143_CLDN4	2375.1	2.4525	0.479453	5.1152	3.13e-07	0.000345086
ENSG00000196449_YRDC	1003.65	0.315709	0.0780847	4.04316	5.27e-05	0.00846775
ENSG00000196507_TCEAL3	264.883	-0.289924	0.0810774	-3.5759	0.000349031	0.0249632
ENSG00000197142_ACSL5	268.666	1.12916	0.34278	3.29414	0.000987245	0.0470184
ENSG00000197415_VEPH1	39.7549	1.40669	0.240526	5.84841	4.96e-09	1.91e-05
ENSG00000197506_SLC28A3	260.352	2.07801	0.551821	3.76574	0.000166057	0.0156013
ENSG00000197822_OCLN	485.994	1.31278	0.316696	4.14524	3.39e-05	0.0061561
ENSG00000198060_MARCH5	1566.53	0.27832	0.0718742	3.87232	0.000107805	0.0125895
ENSG00000198108_CHSY3	30.9774	1.91075	0.489168	3.90613	9.38e-05	0.011474
ENSG00000198431_TXNRD1	7916.5	0.762478	0.153832	4.95658	7.17e-07	0.000552986
ENSG00000198477_NA	43.6883	-1.04582	0.312073	-3.35119	0.000804637	0.0412076
ENSG00000198517_MAFK	495.191	0.366017	0.104516	3.50203	0.00046173	0.0290137
ENSG00000204021_LIPK	72.0724	1.53544	0.426926	3.5965	0.000322533	0.0240416
ENSG00000204219_TCEA3	22.6722	-1.73128	0.417223	-4.14953	3.33e-05	0.00611399
ENSG00000204282_TNRC6C-AS1	44.8373	1.63121	0.477991	3.41264	0.000643357	0.0360569
ENSG00000204539_CDSN	187.728	2.16274	0.623278	3.46994	0.00052057	0.0308326
ENSG00000204542_C6orf15	499.177	3.33995	0.71017	4.70302	2.56e-06	0.00123482
ENSG00000204604_ZNF468	590.327	0.428455	0.125177	3.42278	0.000619831	0.035187
ENSG00000205309_NT5M	7.51407	-1.19037	0.335809	-3.54479	0.00039292	0.0270396
ENSG00000205426_KRT81	12954	1.30862	0.376023	3.48014	0.000501145	0.030414
ENSG00000206190_ATP10A	121.323	3.02846	0.857594	3.53135	0.000413448	0.0274503
ENSG00000213366_GSTM2	37.0342	-0.857947	0.251069	-3.41718	0.000632728	0.0357271
ENSG00000221926_TRIM16	889.089	0.54789	0.139465	3.9285	8.55e-05	0.0111346
ENSG00000227051_C14orf132	13.6492	-1.6408	0.464881	-3.5295	0.000416351	0.0274503
ENSG00000232810_TNF	126.89	2.8675	0.793536	3.61357	0.000302008	0.0228223
ENSG00000233725_LINC00284	37.2223	3.05442	0.831182	3.67479	0.000238047	0.0189169
ENSG00000233834_AC005083.1	22.234	1.66346	0.358824	4.63585	3.55e-06	0.00152211
ENSG00000233930_KRTAP5-AS1	17.1471	4.32105	0.991435	4.35839	1.31e-05	0.00331108
ENSG00000234949_AC104667.3	21.3003	-1.51848	0.372098	-4.08085	4.49e-05	0.00765021
ENSG00000237330_RNF223	72.3699	2.84863	0.519348	5.485	4.13e-08	9.11e-05
ENSG00000240764_PCDHGC5	15.8552	-1.21435	0.339417	-3.57775	0.000346566	0.0249632
ENSG00000243279_PRAF2	301.866	-0.493045	0.13213	-3.73153	0.000190319	0.0167644
ENSG00000248487_ABHD14A	93.1841	-0.833147	0.175667	-4.74275	2.11e-06	0.00112833
ENSG00000254087_LYN	1918.76	0.312795	0.094992	3.29285	0.000991761	0.04704
ENSG00000255398_HCAR3	10.0867	1.26267	0.330553	3.81987	0.00013352	0.0140648
ENSG00000257743_MGAM2	1053.94	2.48962	0.744724	3.34301	0.000828746	0.0417487
ENSG00000258405_ZNF578	13.5785	1.4246	0.354471	4.01894	5.85e-05	0.00909306
ENSG00000258634_RP4-773N10.4	285.747	-0.405573	0.0973188	-4.16747	3.08e-05	0.00593476
ENSG00000260027_HOXB7	19.0787	2.20187	0.585941	3.75784	0.00017139	0.0158202
ENSG00000260456_C16orf95	8.83828	-0.853626	0.255041	-3.34701	0.000816878	0.0416959
ENSG00000260539_NA	575.218	-0.27614	0.068602	-4.02525	5.69e-05	0.00904494
ENSG00000260604_RP1-140K8.5	40.9053	2.20988	0.59454	3.71696	0.000201634	0.0171963
ENSG00000261115_TMEM178B	123.802	2.30437	0.566188	4.06997	4.7e-05	0.00787399
ENSG00000267795_SMIM22	158.941	2.46258	0.500379	4.92143	8.59e-07	0.00060199
ENSG00000268812_RP1-102K2.8	26.7742	1.46587	0.419124	3.49747	0.0004697	0.0293134
ENSG00000270107_NA	21.6261	2.79963	0.837446	3.34305	0.000828619	0.0417487
ENSG00000272087_RP11-379F4.7	86.196	4.16591	0.835784	4.98444	6.21e-07	0.000508996

[truncated: 3 more sheets: Table S10, Table S11, Table S12]
