# Supplementary material for: Evidence for accelerated aging in mammary epithelia of women carrying germline BRCA1 or BRCA2 mutations
Source: Nat Aging. Author manuscript; Available in PMC 2022 Mar 1. (PMC8849557; doi:10.1038/s43587-021-00104-9)
Supplement: Source Data Fig. 1 [file NIHMS1772753-supplement-Source_Data_Fig__1.xlsx]

## Sheet: Sheet1
Strain.Name	AND/K19	SEM	AND/K14	AND/OR	Risk.State	Age
C001SCR	0.355346	0.0953107	0.153062	0.0641333	HR	52
C002SCR	0.201503	0.0719955	0.166814	0.095151	HR	50
C003SCR	0.233698	0.075517	0.243981	0.104395	HR	33
C004SCR	0.414919	0.17779	0.253248	0.16766	HR	40
C008CR	0.347619	0.0543342	0.228459	0.161432	HR	53
C009SCL	0.432652	0.120809	0.247615	0.143516	HR	40
C014SCL	0.084956	0.0240379	0.104894	0.0406767	HR	52
C020CL	0.212571	0.0957906	0.0669826	0.0481663	HR	44
C023SCR	0.291745	0.146195	0.190743	0.144908	HR	35
C039CL	0.0352278	0.00803032	0.0347118	0.0176065	HR	55
C041CDR	0.172931	0.0857874	0.0712521	0.0498017	HR	44
C044CR	0.301418	0.10318	0.189097	0.135328	HR	44
C046SCR	0.438736	0.103184	0.260085	0.201839	HR	52
C049CR	0.300085	0.0935221	0.123013	0.0829869	HR	55
C052CL	0.782921	0.0853045	0.261589	0.239695	HR	59
C053CL	0.181295	0.030074	0.288861	0.124529	HR	31
C057CL	0.196302	0.0461321	0.118916	0.0795515	HR	57
C063CR	0.304496	0.0436591	0.232028	0.151244	HR	36
C075PDR	0.141646	0.042622	0.234575	0.0990656	HR	44
C078SCL	0.149616	0.0758356	0.176126	0.139398	HR	24
C081CL	0.31347	0.0927653	0.107853	0.090092	HR	54
C083CR	0.496492	0.176171	0.176126	0.139398	HR	40
C085CR	0.576549	0.16365	0.153983	0.0788225	HR	39
BR-001	0.0353457	0	0.0366313	0.014499	AR	17
BR-002	0.0794451	0	0.110818	0.0485269	AR	29
BR-003	0.0469164	0.00776093	0.0840865	0.0272232	AR	36
BR-004	0.217423	0	0.15449	0.0992828	AR	58
BR-005	0.329713	0	0.0668029	0.0588154	AR	56
BR-006	0.0583548	0.0244954	0.0930512	0.0334109	AR	40
BR-007	0.016616	0.00514117	0.0125402	0.00682643	AR	42
BR-009	0.0373505	0.0235157	0.039234	0.0196289	AR	52
BR-010	0.0210562	0.00427958	0.0148823	0.00848508	AR	38
BR-013	0.112466	0.0135496	0.106212	0.0571113	AR	27
BR-015	0.0793774	0	0.0668414	0.0376384	AR	32
BR-017	0.0336134	0	0.0552486	0.0213675	AR	43
BR-026	0.0194951	0	0.0163282	0	AR	38
BR-030	0.0363784	0.0278396	0.0219746	0.0124183	AR	53
BR-031	0.0162229	0.00223906	0.0120191	0.00676423	AR	26
BR-032	0.00508906	0	0.00428725	0.00233304	AR	16
BR-037	0.100632	0.0489434	0.147633	0.0689827	AR	20
BR-038	0.0685888	0.0142527	0.0528364	0.0300807	AR	41
BR-039	0.100174	0.0190357	0.147109	0.0650939	AR	50
BR-041	0.00436996	0.000904713	0.0116101	0.00318067	AR	25
BR-045	0.00298063	0	0.0030581	0.00151114	AR	44
BR-050	0.0945805	0	0.881295	0.0933935	AR	64
BR-052	0.118368	0.0289401	0.138601	0.0494846	AR	NA
BR-053	0.123118	0.0882719	0.138136	0.0870881	AR	NA
BR-057	0.00723066	0	0.00765697	0.00373274	AR	NA
BR-058	0.00196517	0.00068961	0.00180077	0.000927528	AR	NA
C017L	0.177437	0.0921093			C	36
C018CR	0.293774	0.0464565			C	40
C019CDR	0.146239	0.0311074			C	54
C028CL	0.381925	0.15811			C	41
C036CL	0.162241	0.125572			C	51
C048PDR	0.280475	0.138334			C	43
C051CDR	0.209624	0.0467783			C	33
C067CDR	0.117006	0.042538			C	69
C071PDL	0.185222	0.0745462			C	71
C073CDR	0.0669211	0.0240821			C	33
