# Supplementary material for: Evidence for accelerated aging in mammary epithelia of women carrying germline BRCA1 or BRCA2 mutations
Source: Nat Aging. Author manuscript; Available in PMC 2022 Mar 1. (PMC8849557; doi:10.1038/s43587-021-00104-9)
Supplement: Source Data Fig. 3 [file NIHMS1772753-supplement-Source_Data_Fig__3.csv]

	Strain.Name	ImageNumber	ObjectNumber	Metadata_FileLocation	Metadata_Frame	Metadata_Series	Metadata_channel	Risk.State	Metadata_strain_name	Metadata_strain_name.1	Metadata_strain_name.2	Intensity_IntegratedIntensityEdge_K14	Intensity_IntegratedIntensityEdge_K19	Intensity_IntegratedIntensity_K14	Intensity_IntegratedIntensity_K19	Intensity_LowerQuartileIntensity_K14	Intensity_LowerQuartileIntensity_K19	Intensity_MADIntensity_K14	Intensity_MADIntensity_K19	Intensity_MassDisplacement_K14	Intensity_MassDisplacement_K19	Intensity_MaxIntensityEdge_K14	Intensity_MaxIntensityEdge_K19	Intensity_MaxIntensity_K14	Intensity_MaxIntensity_K19	Intensity_MeanIntensityEdge_K14	Intensity_MeanIntensityEdge_K19	Intensity_MeanIntensity_K14	Intensity_MeanIntensity_K19	Intensity_MedianIntensity_K14	Intensity_MedianIntensity_K19	Intensity_MinIntensityEdge_K14	Intensity_MinIntensityEdge_K19	Intensity_MinIntensity_K14	Intensity_MinIntensity_K19	Intensity_StdIntensityEdge_K14	Intensity_StdIntensityEdge_K19	Intensity_StdIntensity_K14	Intensity_StdIntensity_K19	Intensity_UpperQuartileIntensity_K14	Intensity_UpperQuartileIntensity_K19	Location_Center_X	Location_Center_Y	Location_Center_Z	Number_Object_Number	Parent_nucleus	Mutation
1	122	8	14	NA	0	0	NA	Normal.Risk	122.7DAYS.20X.001	122.7DAYS.20X.001	122.7DAYS.20X.001	91.18654	49.2948	1437.177	803.5836	0.3046921	0.1763027	0.06921494	0.03042649	1.070079	1.388696	0.5751278	0.3621424	0.5751278	0.8821393	0.4126088	0.2230534	0.3755363	0.2099774	0.3669184	0.2044251	0.2430152	0.1447013	0.2401312	0.1413138	0.0887843	0.04373272	0.0807412	0.05057088	0.4454871	0.2374914	2633.523	666.4481	0	14	14	non
2	122	8	23	NA	0	0	NA	Normal.Risk	122.7DAYS.20X.001	122.7DAYS.20X.001	122.7DAYS.20X.001	55.92241	25.1472	729.0154	328.0862	0.2603036	0.1187457	0.05337605	0.0217441	3.174155	2.922386	0.4837263	0.1998932	0.4837263	0.2081331	0.3213931	0.1445242	0.3089048	0.1390196	0.2986496	0.1338216	0.1837949	0.08918899	0.181857	0.0876173	0.0797686	0.0327641	0.06400509	0.0264693	0.3678035	0.164004	1974.695	1016.36	0	23	23	non
3	122	8	24	NA	0	0	NA	Normal.Risk	122.7DAYS.20X.001	122.7DAYS.20X.001	122.7DAYS.20X.001	72.63609	38.15882	1720.011	912.312	0.2946975	0.1578393	0.02073699	0.009933621	0.4670894	0.4758282	0.4088502	0.208072	0.4399634	0.2186923	0.3158091	0.1659079	0.3159461	0.1675812	0.3136187	0.1675135	0.2404364	0.119997	0.2310674	0.119997	0.03508639	0.01846458	0.03073039	0.01437278	0.3367513	0.1777676	2308.128	1005.906	0	24	24	non
4	122	8	25	NA	0	0	NA	Normal.Risk	122.7DAYS.20X.001	122.7DAYS.20X.001	122.7DAYS.20X.001	93.27491	48.59834	2186.457	1124.311	0.3212177	0.1691615	0.05355918	0.02426185	1.810986	1.529892	0.5707179	0.2902876	0.6076143	0.2933089	0.3870328	0.2016528	0.3769754	0.1938467	0.3696193	0.1897765	0.2576638	0.1453269	0.2271763	0.1219501	0.06650011	0.0328224	0.07282135	0.03324625	0.4297246	0.2183108	2511.245	1003.531	0	25	25	non
5	122	8	26	NA	0	0	NA	Normal.Risk	122.7DAYS.20X.001	122.7DAYS.20X.001	122.7DAYS.20X.001	66.85106	35.04306	1591.839	816.955	0.2274357	0.1167926	0.02809188	0.0147097	0.5342011	0.7542196	0.3820096	0.2323339	0.4052033	0.267155	0.2663389	0.1396138	0.2594685	0.133163	0.2550851	0.1317464	0.1587244	0.08378729	0.1587244	0.08378729	0.04410814	0.02307815	0.04084297	0.02005911	0.2836957	0.1461509	2690.266	1000.18	0	26	26	non
6	122	8	27	NA	0	0	NA	Normal.Risk	122.7DAYS.20X.001	122.7DAYS.20X.001	122.7DAYS.20X.001	18.14368	9.484154	445.5263	228.2985	0.09039445	0.04757763	0.01068132	0.005157549	2.541019	2.678938	0.2075074	0.09611658	0.2107118	0.1022049	0.08028177	0.04196528	0.09856777	0.05050852	0.09950408	0.05204852	0.02388037	0.01193256	0.02388037	0.01193256	0.04494835	0.02272291	0.02943303	0.01474186	0.1119554	0.05789273	2045.12	1073.542	0	27	27	non
7	122	8	28	NA	0	0	NA	Normal.Risk	122.7DAYS.20X.001	122.7DAYS.20X.001	122.7DAYS.20X.001	46.06426	24.94171	760.027	408.5271	0.1892119	0.1025864	0.02206455	0.01017777	1.380675	1.254454	0.2856947	0.1624323	0.3423972	0.2900435	0.209383	0.1133714	0.2110014	0.1134167	0.2093843	0.1121996	0.1278553	0.07127489	0.1272908	0.07127489	0.04144652	0.02042414	0.03411036	0.01773554	0.2332494	0.1229572	2192.964	1093.46	0	28	28	non
8	122	8	29	NA	0	0	NA	Normal.Risk	122.7DAYS.20X.001	122.7DAYS.20X.001	122.7DAYS.20X.001	16.1014	8.927718	484.8578	266.7066	0.08517586	0.04876784	0.0137026	0.006408788	2.171238	1.669525	0.1620508	0.07812619	0.1712978	0.08435188	0.06708915	0.03719882	0.09405584	0.05173745	0.09906157	0.05493248	0.01626612	0.008484016	0.01626612	0.008484016	0.03850903	0.02042003	0.02951406	0.01540035	0.1125353	0.06153964	2823.476	1091.432	0	29	29	non
9	122	8	30	NA	0	0	NA	Normal.Risk	122.7DAYS.20X.001	122.7DAYS.20X.001	122.7DAYS.20X.001	43.14026	23.15431	629.4189	336.8782	0.1780117	0.09781033	0.02645914	0.01164264	0.5355327	0.3146187	0.3017929	0.1612421	0.3341115	0.1689631	0.2167852	0.1163533	0.2078662	0.1112544	0.2061799	0.1103227	0.1441367	0.08491646	0.1441367	0.08360418	0.03323628	0.01609901	0.03476453	0.01656007	0.2300755	0.1206226	2147.32	1102.161	0	30	30	non
10	122	8	31	NA	0	0	NA	Normal.Risk	122.7DAYS.20X.001	122.7DAYS.20X.001	122.7DAYS.20X.001	71.92764	37.72676	1704.324	899.1591	0.2597391	0.1382315	0.02180514	0.01019303	1.221371	1.237618	0.38056	0.1933013	0.4019989	0.5507286	0.291205	0.1527399	0.2819861	0.1487689	0.2873426	0.1503014	0.1976348	0.1100633	0.1703517	0.09460594	0.04226858	0.01938381	0.03693104	0.02319621	0.3062638	0.1592279	2622.425	1170.785	0	31	31	non
11	122	8	32	NA	0	0	NA	Normal.Risk	122.7DAYS.20X.001	122.7DAYS.20X.001	122.7DAYS.20X.001	25.32523	12.6045	613.1248	303.2211	0.1304341	0.06424048	0.01445028	0.006851301	1.710419	1.310988	0.1788968	0.08699168	0.2459144	0.1126421	0.1167061	0.05808526	0.1429195	0.07068091	0.1458915	0.07177844	0.02941939	0.01602197	0.02941939	0.01602197	0.03897058	0.01681474	0.02690698	0.0120224	0.15935	0.07788205	1905.971	1165.327	0	32	32	non
12	122	8	33	NA	0	0	NA	Normal.Risk	122.7DAYS.20X.001	122.7DAYS.20X.001	122.7DAYS.20X.001	78.52976	43.12174	1873.348	1027.245	0.3199359	0.1732662	0.03431752	0.02099642	2.111007	2.552618	0.4354467	0.2737621	0.4903792	0.319585	0.3384904	0.1858696	0.354398	0.1943331	0.3530327	0.1941711	0.2533913	0.1318074	0.2112764	0.1145953	0.04325487	0.02703534	0.04642506	0.02812667	0.3885405	0.2153658	2164.403	1193.208	0	33	33	non
13	122	8	34	NA	0	0	NA	Normal.Risk	122.7DAYS.20X.001	122.7DAYS.20X.001	122.7DAYS.20X.001	18.65541	8.551537	587.0913	267.6654	0.1102007	0.05323873	0.06126499	0.02728313	3.962282	3.526836	0.4390173	0.1968109	0.4478218	0.208011	0.1097377	0.05030316	0.1993519	0.0908881	0.2210422	0.1013962	0.0192874	0.0109865	0.0192874	0.0109865	0.1052296	0.04696504	0.09725462	0.04260616	0.2705425	0.1223163	1182.871	1212.185	0	34	34	non
14	122	8	35	NA	0	0	NA	Normal.Risk	122.7DAYS.20X.001	122.7DAYS.20X.001	122.7DAYS.20X.001	39.44572	19.35554	989.4293	488.2333	0.1631189	0.08139162	0.01690701	0.007415883	3.032136	2.602656	0.2730602	0.125658	0.2730602	0.125658	0.1571542	0.07711369	0.1720447	0.08489538	0.1799039	0.08825818	0.02865644	0.01507591	0.02865644	0.01507591	0.06736635	0.03092691	0.04014516	0.0180163	0.1969329	0.09597925	2865.786	1201.941	0	35	35	non
15	122	8	36	NA	0	0	NA	Normal.Risk	122.7DAYS.20X.001	122.7DAYS.20X.001	122.7DAYS.20X.001	75.36371	39.70445	1753.713	919.8728	0.2860761	0.1516747	0.04733348	0.02288853	3.592879	3.488808	0.5795834	0.3028	0.6132753	0.3217823	0.3364452	0.177252	0.3507427	0.1839746	0.3237354	0.1693446	0.1420615	0.07901122	0.1420615	0.07901122	0.1067339	0.05281404	0.08502432	0.04263701	0.4072175	0.2116426	2137.947	1262.369	0	36	36	non
16	122	8	37	NA	0	0	NA	Normal.Risk	122.7DAYS.20X.001	122.7DAYS.20X.001	122.7DAYS.20X.001	78.89679	40.03754	1656.12	850.1632	0.2813153	0.145449	0.02653542	0.01332113	1.906112	1.768717	0.4705882	0.2254215	0.4735942	0.2276188	0.335731	0.1703725	0.3159931	0.1622139	0.3060655	0.1580224	0.2252842	0.1192493	0.2252842	0.1192493	0.06638473	0.02796747	0.04578469	0.02176172	0.3353628	0.172549	1938.17	1268.641	0	37	37	non
17	122	8	38	NA	0	0	NA	Normal.Risk	122.7DAYS.20X.001	122.7DAYS.20X.001	122.7DAYS.20X.001	75.25982	39.27716	1871.037	965.1511	0.301854	0.1551843	0.02687114	0.01338215	2.44681	2.201454	0.4696422	0.2277409	0.4696422	0.2281834	0.3084419	0.160972	0.3233172	0.1667792	0.3316854	0.1711604	0.09811551	0.05864042	0.09811551	0.05864042	0.1003908	0.04732165	0.05638787	0.02617401	0.3567407	0.1826657	2478.222	1291.077	0	38	38	non
18	122	8	39	NA	0	0	NA	Normal.Risk	122.7DAYS.20X.001	122.7DAYS.20X.001	122.7DAYS.20X.001	15.76391	7.358328	439.9377	204.4195	0.09114214	0.04248112	0.02093538	0.009506371	2.188118	2.42536	0.1690242	0.07649348	0.1797818	0.08372625	0.07765474	0.03624792	0.1097649	0.05100286	0.1127642	0.05255207	0.02017243	0.009414816	0.02017243	0.009414816	0.0350542	0.01627043	0.03029357	0.01407942	0.133196	0.06172274	1210.174	1302.555	0	39	39	non
19	122	8	40	NA	0	0	NA	Normal.Risk	122.7DAYS.20X.001	122.7DAYS.20X.001	122.7DAYS.20X.001	68.07956	35.91531	939.4638	498.4743	0.3105974	0.1655757	0.02915999	0.01402304	0.5783598	0.4245226	0.4454414	0.2266728	0.473228	0.2449073	0.3455815	0.1823112	0.341127	0.1810001	0.3432822	0.1827268	0.2599985	0.1426871	0.2599985	0.1426871	0.03973757	0.01947503	0.03605163	0.01796494	0.3691157	0.1941405	2284.243	1309.803	0	40	40	non
20	122	8	41	NA	0	0	NA	Normal.Risk	122.7DAYS.20X.001	122.7DAYS.20X.001	122.7DAYS.20X.001	73.3821	38.6791	1272.408	671.0955	0.2923018	0.1542535	0.03309682	0.01696804	0.8235856	0.5554574	0.4400854	0.2232242	0.4523537	0.241001	0.3320457	0.1750186	0.3253408	0.1715918	0.3289845	0.1712978	0.145388	0.08108644	0.145388	0.08108644	0.06070669	0.03091518	0.04658261	0.02396874	0.3591554	0.1880255	2257.862	1344.901	0	41	41	non
21	122	8	42	NA	0	0	NA	Normal.Risk	122.7DAYS.20X.001	122.7DAYS.20X.001	122.7DAYS.20X.001	69.7682	36.25006	1575.408	823.4421	0.266743	0.1401083	0.02420083	0.01283285	0.844426	0.9142824	0.394522	0.1917906	0.4145113	0.2056764	0.2871119	0.1491772	0.2922835	0.1527722	0.2943771	0.1536889	0.2047303	0.1119554	0.1993896	0.1056687	0.04417697	0.0202299	0.03713741	0.01810989	0.3161593	0.1658198	2753.231	1358.8	0	42	42	non
22	122	8	43	NA	0	0	NA	Normal.Risk	122.7DAYS.20X.001	122.7DAYS.20X.001	122.7DAYS.20X.001	59.27671	29.19974	914.2797	454.2179	0.255848	0.1271076	0.0245823	0.01182574	1.164057	1.533283	0.3926909	0.1942321	0.3959564	0.1957427	0.2963835	0.1459987	0.2832341	0.1407118	0.2806134	0.1383536	0.2229038	0.1025864	0.208072	0.1025864	0.0417709	0.0227609	0.03703132	0.01804852	0.3049973	0.150988	2863.253	1387.893	0	43	43	non
23	122	8	44	NA	0	0	NA	Normal.Risk	122.7DAYS.20X.001	122.7DAYS.20X.001	122.7DAYS.20X.001	68.10881	36.89613	1001.173	543.4682	0.3004807	0.1649653	0.03051803	0.0148928	1.164601	1.233364	0.4157626	0.2192569	0.455436	0.2355383	0.3258795	0.1765365	0.3305293	0.1794216	0.3264668	0.1768215	0.2397498	0.1343862	0.2259861	0.1323873	0.04938677	0.02547069	0.04218796	0.02085021	0.3618219	0.194873	2700.374	1397.185	0	44	44	non
24	122	8	45	NA	0	0	NA	Normal.Risk	122.7DAYS.20X.001	122.7DAYS.20X.001	122.7DAYS.20X.001	59.82408	30.94319	771.4904	404.5074	0.2758984	0.1399863	0.02105746	0.01213092	1.298954	0.9303228	0.433051	0.4008698	0.5715419	0.6646982	0.3182132	0.1645914	0.3054198	0.1601375	0.2944381	0.150042	0.2312657	0.1167315	0.2310063	0.1152209	0.04246128	0.03537	0.04592902	0.04906011	0.3210346	0.1653773	2871.105	1429.681	0	45	45	non
25	122	8	46	NA	0	0	NA	Normal.Risk	122.7DAYS.20X.001	122.7DAYS.20X.001	122.7DAYS.20X.001	68.20262	36.59564	1226.555	657.0237	0.3186389	0.1714962	0.02587169	0.01313801	1.499966	1.590438	0.4251316	0.2256657	0.4531014	0.2335241	0.3232352	0.173439	0.3448284	0.1847129	0.3487221	0.1873808	0.2404364	0.1347066	0.2404364	0.1345846	0.04155424	0.02140252	0.03847096	0.01999078	0.372076	0.1991455	2719.98	1437.514	0	46	46	non
26	122	8	47	NA	0	0	NA	Normal.Risk	122.7DAYS.20X.001	122.7DAYS.20X.001	122.7DAYS.20X.001	88.48923	47.09535	2315.115	1241.591	0.3129778	0.1656825	0.02539101	0.0151522	1.484785	1.64255	0.4358129	0.2366064	0.4796368	0.2569772	0.3314204	0.1763871	0.3351838	0.1797584	0.3483787	0.1853056	0.2120851	0.1150378	0.1753719	0.09950408	0.04405557	0.02500892	0.05177798	0.02736847	0.3696803	0.1986419	1920.572	1429.368	0	47	47	non
27	122	8	48	NA	0	0	NA	Normal.Risk	122.7DAYS.20X.001	122.7DAYS.20X.001	122.7DAYS.20X.001	88.49061	44.86249	2119.675	1062.777	0.3126726	0.1574578	0.01609826	0.007080182	0.395465	0.2844672	0.3807431	0.2176852	0.4162051	0.2226444	0.3229584	0.1637317	0.3287847	0.1648482	0.3278859	0.164477	0.2721904	0.1334554	0.268925	0.1334554	0.02712677	0.01409373	0.02481406	0.01107752	0.3449149	0.171664	2821.747	1462.13	0	48	48	non
28	122	8	49	NA	0	0	NA	Normal.Risk	122.7DAYS.20X.001	122.7DAYS.20X.001	122.7DAYS.20X.001	74.78965	34.79684	1769.556	802.9695	0.3714504	0.167895	0.03781186	0.01753262	0.9053813	0.9051276	0.6073701	0.2855726	0.714229	0.3002823	0.3323985	0.1546526	0.4046549	0.1836198	0.407248	0.1851835	0.07812619	0.04425116	0.07812619	0.04425116	0.1512517	0.06585674	0.08565079	0.03653798	0.4479286	0.2029755	1396.34	1467.012	0	49	49	non
29	122	8	50	NA	0	0	NA	Normal.Risk	122.7DAYS.20X.001	122.7DAYS.20X.001	122.7DAYS.20X.001	86.15552	40.7749	1512.099	721.2296	0.3002976	0.1443351	0.04318303	0.02040131	2.266957	2.12947	0.6689097	0.2835584	0.6689097	0.2970169	0.389844	0.1845018	0.3486508	0.1662969	0.3442283	0.1646601	0.2554055	0.1223926	0.2012207	0.0964828	0.1014383	0.04075928	0.06461783	0.0283901	0.3864958	0.1852445	1623.12	1476.557	0	50	50	non
30	122	8	51	NA	0	0	NA	Normal.Risk	122.7DAYS.20X.001	122.7DAYS.20X.001	122.7DAYS.20X.001	84.67312	44.47503	1679.181	883.4453	0.2903868	0.1546044	0.05178914	0.02571145	1.814879	1.73967	0.684184	0.3640955	0.6907302	0.3723964	0.3884088	0.2040139	0.3556081	0.1870913	0.3404593	0.1786526	0.2114595	0.1161669	0.2018463	0.1130846	0.09987072	0.05378683	0.09085757	0.04661426	0.3944228	0.2061799	1800.698	1498.201	0	51	51	non
31	122	8	52	NA	0	0	NA	Normal.Risk	122.7DAYS.20X.001	122.7DAYS.20X.001	122.7DAYS.20X.001	76.87582	41.20014	1901.169	1015.135	0.2929274	0.1577783	0.02055392	0.01005571	1.264063	1.26527	0.3997406	0.2064393	0.4063325	0.2146029	0.3002962	0.160938	0.3117693	0.1664701	0.3154956	0.1683986	0.1929198	0.1057908	0.1929198	0.1057908	0.0514294	0.0267883	0.03363232	0.01705338	0.3347982	0.178088	2007.334	1537.881	0	52	52	non
32	122	8	53	NA	0	0	NA	Normal.Risk	122.7DAYS.20X.001	122.7DAYS.20X.001	122.7DAYS.20X.001	88.34929	47.78065	2132.611	1143.525	0.3486534	0.1877623	0.02508584	0.01245137	1.303035	1.227235	0.4205386	0.2323339	0.4813916	0.2574197	0.3635773	0.1966282	0.3755919	0.2013958	0.3772946	0.2013428	0.2800488	0.1529412	0.2800488	0.1529412	0.03414461	0.01826587	0.03427741	0.0177954	0.398703	0.2129091	1890.345	1545.205	0	53	53	non
33	122	8	54	NA	0	0	NA	Normal.Risk	122.7DAYS.20X.001	122.7DAYS.20X.001	122.7DAYS.20X.001	112.8021	63.51113	2547.248	1450.738	0.5575799	0.3220264	0.1125887	0.05703822	5.190452	4.674149	0.999939	0.6711071	0.999939	0.7075151	0.5556755	0.3128627	0.6460176	0.3679275	0.6532616	0.3690242	0.1852445	0.1052262	0.1671473	0.1006332	0.2616381	0.1565493	0.2014874	0.1122435	0.775681	0.4365301	1740.849	1601.089	0	54	54	non
34	122	8	15	NA	0	0	NA	Normal.Risk	122.7DAYS.20X.001	122.7DAYS.20X.001	122.7DAYS.20X.001	121.3655	58.30256	2506.341	1244.488	0.40589	0.2052949	0.04602119	0.02117951	1.291448	1.220917	0.754406	0.3500114	0.8497597	0.3876097	0.4722393	0.2268582	0.462766	0.22978	0.445182	0.2230259	0.08693065	0.06210422	0.08693065	0.06210422	0.1409302	0.05406298	0.09145447	0.03932212	0.5044022	0.2495613	2878.704	712.6643	0	15	15	non
35	122	8	16	NA	0	0	NA	Normal.Risk	122.7DAYS.20X.001	122.7DAYS.20X.001	122.7DAYS.20X.001	102.4785	50.80879	2211.268	1103.377	0.3873655	0.1884489	0.04199284	0.02355993	1.79291	2.216786	0.6814832	0.3527123	0.6858778	0.3562981	0.4514472	0.2238273	0.4331573	0.2161366	0.4277714	0.2148623	0.2724346	0.1417411	0.2714275	0.1392386	0.09853397	0.05301394	0.07199724	0.03882511	0.4713359	0.2368505	2458.58	776.712	0	16	16	non
36	122	8	17	NA	0	0	NA	Normal.Risk	122.7DAYS.20X.001	122.7DAYS.20X.001	122.7DAYS.20X.001	31.11257	18.25585	729.846	442.6298	0.1108263	0.06694133	0.0161593	0.0104982	2.710126	2.933362	0.2108339	0.1206836	0.2134737	0.2047303	0.1307251	0.07670524	0.1298196	0.07873173	0.1246509	0.07524224	0.06543069	0.03550774	0.06543069	0.03550774	0.03433401	0.02046575	0.02622027	0.01656738	0.1446403	0.08932632	2806.677	797.9861	0	17	17	non
37	122	8	18	NA	0	0	NA	Normal.Risk	122.7DAYS.20X.001	122.7DAYS.20X.001	122.7DAYS.20X.001	105.0466	51.60447	3092.341	1748.031	0.644831	0.3241398	0.1467766	0.1450217	1.17726	2.0388	0.999939	0.5640497	0.999939	0.8217288	0.4931767	0.2422745	0.7680926	0.4341855	0.8531624	0.4265202	0.054551	0.03073167	0.054551	0.03073167	0.3117976	0.1505883	0.2771364	0.1932773	0.9998779	0.5984436	2404.421	841.0648	0	18	18	non
38	122	8	19	NA	0	0	NA	Normal.Risk	122.7DAYS.20X.001	122.7DAYS.20X.001	122.7DAYS.20X.001	26.88107	15.39197	540.6524	306.7545	0.09434653	0.05412375	0.006225683	0.003021289	0.7855173	0.7034854	0.1435111	0.07844663	0.1538109	0.08416876	0.1075243	0.06156789	0.1022801	0.0580315	0.1008164	0.05700771	0.08831922	0.05104143	0.07983521	0.04701305	0.01304191	0.007050073	0.01154625	0.006035539	0.1067979	0.0602121	2532.561	846.4669	0	19	19	non
39	122	8	20	NA	0	0	NA	Normal.Risk	122.7DAYS.20X.001	122.7DAYS.20X.001	122.7DAYS.20X.001	77.40223	36.9579	2007.66	959.3158	0.3329671	0.1604181	0.05470359	0.02339208	2.134243	2.327179	0.7690547	0.3426566	0.7760891	0.3508965	0.3307788	0.1579397	0.3908995	0.1867827	0.3791714	0.1795834	0.07254139	0.03897154	0.07254139	0.03897154	0.1425057	0.06496022	0.1009911	0.04788754	0.4439918	0.2093233	2906.552	898.9502	0	20	20	non
40	122	8	21	NA	0	0	NA	Normal.Risk	122.7DAYS.20X.001	122.7DAYS.20X.001	122.7DAYS.20X.001	51.20081	25.55264	1025.232	514.3181	0.124712	0.06279088	0.02784771	0.01394675	6.169188	6.273628	0.3708858	0.1826047	0.3708858	0.1826047	0.2007875	0.1002064	0.1674668	0.08401144	0.1502403	0.07498284	0.05964751	0.03550774	0.05964751	0.03550774	0.08168662	0.04005474	0.05935754	0.02902674	0.1840238	0.09333944	2296.765	926.3345	0	21	21	non
41	122	8	22	NA	0	0	NA	Normal.Risk	122.7DAYS.20X.001	122.7DAYS.20X.001	122.7DAYS.20X.001	63.82124	28.46287	934.9733	418.3101	0.2787213	0.1257801	0.03437859	0.01394675	1.859374	1.641708	0.4380865	0.1896544	0.4538643	0.1920958	0.3223295	0.1437519	0.3124911	0.1398095	0.3102159	0.1385977	0.184741	0.08812085	0.184741	0.08812085	0.06659603	0.02722846	0.04826481	0.01909691	0.3482566	0.1543755	1934.025	1027.787	0	22	22	non
42	122	7	10	NA	0	0	NA	Normal.Risk	122.7DAYS.20X.	122.7DAYS.20X.	122.7DAYS.20X.	63.31408	20.37455	1206.638	389.5416	0.270634	0.08580148	0.0207828	0.007995725	1.413894	1.852509	0.4018158	0.129427	0.4295262	0.1480278	0.2986513	0.09610636	0.2956721	0.09545248	0.2883803	0.09196612	0.2248569	0.06851301	0.2176242	0.06694133	0.03924614	0.01594336	0.03499868	0.01356225	0.3136187	0.1032731	1668.521	720.7238	0	10	10	non
43	122	7	11	NA	0	0	NA	Normal.Risk	122.7DAYS.20X.	122.7DAYS.20X.	122.7DAYS.20X.	56.39527	17.23774	1169.636	362.1173	0.2369879	0.07195773	0.01901275	0.006973371	1.566778	1.494475	0.3832608	0.1233845	0.5113146	0.2982071	0.2551822	0.0779988	0.2620739	0.08113763	0.2532998	0.07850767	0.2089418	0.0590219	0.1726101	0.05499351	0.03171937	0.01055737	0.04098733	0.01575636	0.2757916	0.08618296	1688.559	776.1176	0	11	11	non
44	122	7	12	NA	0	0	NA	Normal.Risk	122.7DAYS.20X.	122.7DAYS.20X.	122.7DAYS.20X.	140.4377	31.23209	5404.332	1245.808	0.5245136	0.1157244	0.193904	0.04635691	1.071109	1.413871	0.999939	0.3206531	0.999939	0.3206531	0.4980061	0.1107521	0.7082075	0.1632561	0.7095522	0.1610132	0.2797894	0.04959182	0.2797894	0.04959182	0.2049647	0.05535518	0.2126339	0.05597879	0.9127375	0.2085298	4476.396	822.6312	0	12	12	non
45	122	7	13	NA	0	0	NA	Normal.Risk	122.7DAYS.20X.	122.7DAYS.20X.	122.7DAYS.20X.	58.58961	13.98654	1161.017	274.7962	0.2519417	0.05958648	0.01390096	0.003204394	0.9574419	0.8487657	0.3733272	0.08831922	0.3733272	0.08831922	0.2776759	0.06628693	0.2667779	0.06314251	0.2651408	0.06260776	0.2209506	0.05255207	0.2205692	0.05191119	0.03052848	0.007339423	0.02056123	0.004918224	0.2799115	0.06599527	2088.608	930.7339	0	13	13	non
46	122	7	14	NA	0	0	NA	Normal.Risk	122.7DAYS.20X.	122.7DAYS.20X.	122.7DAYS.20X.	76.71612	18.19548	1477.528	345.2901	0.3856565	0.09001297	0.02897689	0.006851301	0.6926235	0.6121595	0.5506676	0.1390402	0.5834745	0.1415579	0.4215172	0.09997518	0.4197523	0.09809379	0.411368	0.09585717	0.3527123	0.08215457	0.3325399	0.07768368	0.04135845	0.01126057	0.04846596	0.01126977	0.4471962	0.1045396	1361.365	961.1605	0	14	14	non
47	122	7	15	NA	0	0	NA	Normal.Risk	122.7DAYS.20X.	122.7DAYS.20X.	122.7DAYS.20X.	53.82338	14.87837	835.0262	230.839	0.2452316	0.06756695	0.02948043	0.007919431	1.966627	1.88137	0.6052338	0.1795834	0.624094	0.1866331	0.2957328	0.08174929	0.3091545	0.08546426	0.2686656	0.07367056	0.207248	0.05719081	0.2051118	0.05505455	0.08113748	0.02297578	0.0930329	0.02715489	0.3427291	0.09489586	1866.72	984.4347	0	15	15	non
48	122	7	16	NA	0	0	NA	Normal.Risk	122.7DAYS.20X.	122.7DAYS.20X.	122.7DAYS.20X.	62.72651	14.49491	1211.354	277.0919	0.3109026	0.07133593	0.02716106	0.006149381	0.9249267	0.9485719	0.4386511	0.1013199	0.4994278	0.120943	0.3284111	0.07588959	0.3421905	0.07827455	0.3403983	0.07768368	0.2667125	0.06184481	0.2667125	0.05795376	0.03758366	0.009056466	0.03990333	0.009240312	0.3649653	0.08360418	3314.406	1094.118	0	16	16	non
49	122	7	17	NA	0	0	NA	Normal.Risk	122.7DAYS.20X.	122.7DAYS.20X.	122.7DAYS.20X.	112.359	26.1818	1872.073	428.8145	0.4603952	0.1038224	0.0271458	0.006881818	1.940369	2.245253	0.999939	0.2572824	0.999939	0.2572824	0.5976542	0.1392649	0.5116351	0.1171945	0.4814527	0.1092851	0.4052033	0.09045548	0.4043183	0.09045548	0.1883679	0.04835002	0.09452631	0.02440907	0.5233387	0.1198291	3713.893	1144.527	0	17	17	non
50	122	7	18	NA	0	0	NA	Normal.Risk	122.7DAYS.20X.	122.7DAYS.20X.	122.7DAYS.20X.	67.21013	19.44495	1702.636	489.0221	0.2738231	0.07895018	0.02206454	0.006088346	0.5428968	0.2705145	0.3409018	0.09611658	0.3731441	0.1086748	0.2788802	0.08068445	0.2945737	0.0846059	0.2963302	0.08503853	0.2430152	0.06738384	0.208072	0.05688563	0.01928206	0.005356585	0.03052714	0.009451233	0.3178302	0.0910811	1650.748	1193.309	0	18	18	non
51	122	7	19	NA	0	0	NA	Normal.Risk	122.7DAYS.20X.	122.7DAYS.20X.	122.7DAYS.20X.	45.20243	12.10721	1074.086	288.6044	0.1965057	0.05148394	0.01049821	0.003463797	0.5887744	0.7173124	0.2228428	0.06474403	0.3307698	0.262562	0.194838	0.05218625	0.2075529	0.05576897	0.2076295	0.05505455	0.1618677	0.04286259	0.1605402	0.0411078	0.011417	0.003938804	0.01549632	0.01009426	0.2176852	0.05845731	1912.311	1185.919	0	19	19	non
52	122	7	20	NA	0	0	NA	Normal.Risk	122.7DAYS.20X.	122.7DAYS.20X.	122.7DAYS.20X.	98.08428	24.56394	2544.011	637.749	0.3297627	0.08290227	0.02708477	0.006668195	1.765992	1.538017	0.5038987	0.1235828	0.5038987	0.1235828	0.3515565	0.08804281	0.3589181	0.08997588	0.3583734	0.08932632	0.2758984	0.06794842	0.2729381	0.06794842	0.05515052	0.0132934	0.03836825	0.009637945	0.3840849	0.09636072	3134.057	1243.608	0	20	20	non
53	122	7	21	NA	0	0	NA	Normal.Risk	122.7DAYS.20X.	122.7DAYS.20X.	122.7DAYS.20X.	99.61338	22.87893	2167.016	491.5388	0.4706493	0.1066758	0.03283739	0.007354848	0.8739885	0.8622466	0.5837949	0.1326314	0.6868238	0.1573358	0.4789105	0.1099949	0.5010442	0.1136506	0.4987716	0.1132067	0.3754025	0.0829633	0.3650416	0.08096437	0.04654661	0.0106109	0.05136504	0.0116329	0.5361868	0.1214466	1029.754	1419.117	0	21	21	non
54	122	7	22	NA	0	0	NA	Normal.Risk	122.7DAYS.20X.	122.7DAYS.20X.	122.7DAYS.20X.	50.12313	14.60172	719.3825	211.7961	0.2158694	0.06254673	0.00956741	0.003509574	0.2270494	0.6649337	0.2594186	0.08114748	0.2769665	0.145449	0.2198383	0.06404265	0.224807	0.06618628	0.2257267	0.06619364	0.1672694	0.05197223	0.1579614	0.04882887	0.01621101	0.005465307	0.01495931	0.006153459	0.2349737	0.06958114	1637.382	1457.312	0	22	22	non
55	122	7	23	NA	0	0	NA	Normal.Risk	122.7DAYS.20X.	122.7DAYS.20X.	122.7DAYS.20X.	68.6083	20.66336	2120.792	631.0333	0.2029755	0.05970855	0.01144427	0.003891051	0.3359638	0.604814	0.2622568	0.09440757	0.282124	0.1061112	0.2085359	0.06280655	0.2142431	0.06374718	0.214786	0.06367589	0.1610437	0.0476997	0.1610437	0.04556344	0.01861673	0.007522665	0.01706869	0.006122669	0.225864	0.06750591	1940.784	1476.157	0	23	23	non
56	122	7	24	NA	0	0	NA	Normal.Risk	122.7DAYS.20X.	122.7DAYS.20X.	122.7DAYS.20X.	56.65318	16.05095	1150.882	323.6654	0.208011	0.05807584	0.008224621	0.002639808	0.4497126	0.7276104	0.2440833	0.0751812	0.2561532	0.07750057	0.2137856	0.06056962	0.2161686	0.06079365	0.2169375	0.06065461	0.1722286	0.04921035	0.1722286	0.04840162	0.01473148	0.00503856	0.01233883	0.004116925	0.2245975	0.06329443	1667.851	1506.143	0	24	24	non
57	122	7	25	NA	0	0	NA	Normal.Risk	122.7DAYS.20X.	122.7DAYS.20X.	122.7DAYS.20X.	84.16832	95.89432	1765.903	1821.511	0.3004807	0.1504845	0.06115818	0.0780804	3.607948	18.00479	0.762829	0.9952239	0.8244297	0.999939	0.3492462	0.3979017	0.3754045	0.3872261	0.3520256	0.2065003	0.1081102	0.07403678	0.1081102	0.07403678	0.1577245	0.3128265	0.1216047	0.3051537	0.4262608	0.7383078	2418.884	1568.162	0	25	25	non
58	122	7	26	NA	0	0	NA	Normal.Risk	122.7DAYS.20X.	122.7DAYS.20X.	122.7DAYS.20X.	24.38311	53.97343	334.251	766.9995	0.1371328	0.3000992	0.00900282	0.0298619	0.7264956	1.216698	0.1761349	0.4839704	0.1761349	0.4839704	0.1523944	0.337334	0.1469881	0.3372909	0.1481651	0.3276875	0.1299306	0.2692302	0.1237049	0.2692302	0.01124316	0.04939302	0.01167956	0.04327043	0.1549554	0.3669795	2338.728	1656.332	0	26	26	non
59	122	7	27	NA	0	0	NA	Normal.Risk	122.7DAYS.20X.	122.7DAYS.20X.	122.7DAYS.20X.	59.62443	17.25507	1205.137	345.5957	0.2574197	0.07209888	0.01037615	0.004211493	0.5269686	1.282203	0.3683681	0.1056687	0.3683681	0.1059129	0.2812473	0.08139184	0.2685244	0.0770044	0.268101	0.07762265	0.2373541	0.06109712	0.2338445	0.06109712	0.02663899	0.01057985	0.01516032	0.006688198	0.2782177	0.08133059	2680.356	1648.793	0	27	27	non
60	122	7	28	NA	0	0	NA	Normal.Risk	122.7DAYS.20X.	122.7DAYS.20X.	122.7DAYS.20X.	59.47233	60.74231	1329.695	1140.429	0.2826734	0.2354772	0.02188143	0.03128099	0.07717319	1.088417	0.3193408	0.3409629	0.4570687	0.364538	0.2805298	0.2865203	0.3148697	0.2700518	0.3004807	0.2737316	0.2498665	0.2263676	0.2441444	0.1950561	0.0177247	0.02224652	0.04652485	0.0389725	0.3361295	0.2974288	3224.384	1657.638	0	28	28	non
61	122	7	29	NA	0	0	NA	Normal.Risk	122.7DAYS.20X.	122.7DAYS.20X.	122.7DAYS.20X.	54.45173	18.09682	1602.138	527.508	0.1893339	0.05839628	0.009246975	0.004028384	0.6014519	2.138261	0.3528954	0.4541695	0.6689097	0.999939	0.1903907	0.06327559	0.1997429	0.06576587	0.2001526	0.06228733	0.1526207	0.04449531	0.1526207	0.04449531	0.02231664	0.0312193	0.02222013	0.03632515	0.2085145	0.06649882	1941.757	1713.024	0	29	29	non
62	122	7	30	NA	0	0	NA	Normal.Risk	122.7DAYS.20X.	122.7DAYS.20X.	122.7DAYS.20X.	67.70648	183.0529	2014.309	4973.757	0.1765774	0.4007477	0.03614862	0.0926528	3.993249	9.649611	0.3275044	0.999939	0.3568628	0.999939	0.1912612	0.5170986	0.2155263	0.5321803	0.2091402	0.4762341	0.09019608	0.1621118	0.09019608	0.1621118	0.05972443	0.2439855	0.04859137	0.1854055	0.2522621	0.6276417	2361.01	1708.273	0	30	30	non
63	122	7	31	NA	0	0	NA	Normal.Risk	122.7DAYS.20X.	122.7DAYS.20X.	122.7DAYS.20X.	63.67088	78.11952	1524.36	1562.534	0.2478523	0.2623789	0.03967348	0.03443959	1.926757	1.72599	0.4282139	0.4835279	0.4967269	0.5025712	0.2536688	0.3112332	0.2976102	0.3050633	0.2976425	0.2913558	0.08674754	0.07367056	0.08674754	0.07367056	0.08333019	0.113787	0.06182496	0.06758891	0.3303273	0.3405203	3084.48	1780.373	0	31	31	non
64	122	7	32	NA	0	0	NA	Normal.Risk	122.7DAYS.20X.	122.7DAYS.20X.	122.7DAYS.20X.	47.84572	48.86276	997.5029	865.6937	0.1819791	0.1577173	0.03479058	0.02558939	2.469619	1.651753	0.2750134	0.3390707	0.3068894	0.3390707	0.2155212	0.2201025	0.2168013	0.1881534	0.2167697	0.1800259	0.1423056	0.1479667	0.1360952	0.1133898	0.0419974	0.05701599	0.0384495	0.04527944	0.2516175	0.2111543	3244.317	1773.074	0	32	32	non
65	122	7	33	NA	0	0	NA	Normal.Risk	122.7DAYS.20X.	122.7DAYS.20X.	122.7DAYS.20X.	52.59986	15.47127	801.2962	235.319	0.2136568	0.06285191	0.01551843	0.004211485	1.440493	1.369424	0.2729992	0.08102541	0.2824292	0.09938201	0.2247857	0.06611656	0.227641	0.066852	0.2294957	0.06718548	0.1548791	0.04612802	0.1548791	0.0455024	0.0295747	0.00853985	0.02388155	0.00694541	0.2444648	0.07121386	1736.093	1779.622	0	33	33	non
66	122	7	34	NA	0	0	NA	Normal.Risk	122.7DAYS.20X.	122.7DAYS.20X.	122.7DAYS.20X.	80.2522	21.74235	1472.053	400.8831	0.320592	0.08699168	0.02760357	0.007537961	1.841274	1.785662	0.6143435	0.1599756	0.6143435	0.1599756	0.3895738	0.1055454	0.3560845	0.09697222	0.3432822	0.09378195	0.26421	0.0702678	0.26421	0.0702678	0.09701028	0.02455563	0.05830616	0.01582052	0.3754025	0.1022049	2791.765	1811.301	0	34	34	non
67	122	7	35	NA	0	0	NA	Normal.Risk	122.7DAYS.20X.	122.7DAYS.20X.	122.7DAYS.20X.	106.2491	31.67396	2824.757	841.2599	0.2180056	0.06492714	0.01483177	0.004333563	1.821294	1.577319	0.271931	0.08548104	0.2978408	0.09365988	0.2159536	0.06437797	0.2322991	0.06918255	0.2350958	0.06958114	0.1399252	0.04161135	0.138735	0.04129091	0.0267812	0.007393939	0.02257382	0.006647692	0.2483558	0.07360952	1756.65	1847.306	0	35	35	non
68	122	7	36	NA	0	0	NA	Normal.Risk	122.7DAYS.20X.	122.7DAYS.20X.	122.7DAYS.20X.	126.502	30.63194	2623.85	634.118	0.5555047	0.1288014	0.06788737	0.01634241	0.397549	0.5049399	0.999939	0.3395132	0.999939	0.3867857	0.6388989	0.1547068	0.678348	0.1639395	0.6027771	0.1398032	0.2203861	0.06323339	0.2203861	0.06323339	0.2321243	0.06531667	0.1734721	0.05527241	0.7947051	0.185565	62.99147	1826.12	0	36	36	non
69	122	7	37	NA	0	0	NA	Normal.Risk	122.7DAYS.20X.	122.7DAYS.20X.	122.7DAYS.20X.	51.89511	15.6137	1150.75	341.2375	0.2585489	0.07560846	0.02262911	0.007598996	0.7138008	1.114982	0.3875334	0.1218891	0.4156405	0.1432517	0.2581846	0.07768011	0.2819775	0.08361614	0.2801709	0.08328375	0.1710384	0.05078203	0.1710384	0.05078203	0.04386331	0.01508815	0.03728939	0.01227772	0.3043107	0.0908217	2499.025	1958.737	0	37	37	non
70	122	7	38	NA	0	0	NA	Normal.Risk	122.7DAYS.20X.	122.7DAYS.20X.	122.7DAYS.20X.	52.61221	18.75209	1419.104	447.9662	0.1854429	0.05549706	0.008682385	0.004394598	0.3764903	2.300868	0.250309	0.1016403	0.2647135	0.1016403	0.1839588	0.06556674	0.1940257	0.06124778	0.1943694	0.05920501	0.1308766	0.04808118	0.1239643	0.04802014	0.02611175	0.01350887	0.01648711	0.008010209	0.2027314	0.06474403	3131.385	1946.479	0	38	38	non
71	122	7	39	NA	0	0	NA	Normal.Risk	122.7DAYS.20X.	122.7DAYS.20X.	122.7DAYS.20X.	88.89229	27.19274	2775.462	828.8694	0.2290684	0.06782635	0.01541162	0.005157553	2.03458	2.08716	0.3757839	0.1227588	0.392813	0.1379721	0.2389578	0.07309876	0.2435684	0.07273974	0.2469215	0.07322805	0.164126	0.04890516	0.150164	0.04588388	0.02895148	0.01000223	0.03178399	0.009797853	0.2610666	0.07812619	2181.776	2021.762	0	39	39	non
72	122	7	40	NA	0	0	NA	Normal.Risk	122.7DAYS.20X.	122.7DAYS.20X.	122.7DAYS.20X.	35.70729	9.715831	389.3936	106.1261	0.2357671	0.06398108	0.01599148	0.004608229	0.8429297	0.7863127	0.4552377	0.1232013	0.4552377	0.1232013	0.2625536	0.07143994	0.2543394	0.06931816	0.250782	0.06872664	0.2098878	0.05619898	0.1900816	0.05104143	0.04682088	0.01260694	0.02966878	0.008365242	0.2679789	0.07310598	3305.542	2023.92	0	40	40	non
73	122	7	41	NA	0	0	NA	Normal.Risk	122.7DAYS.20X.	122.7DAYS.20X.	122.7DAYS.20X.	66.21907	17.80818	1041.827	279.9411	0.2283665	0.06279088	0.0325017	0.007721066	3.414928	3.120038	0.4167086	0.1142138	0.4167086	0.1142138	0.2670124	0.07180717	0.2634869	0.07079947	0.258732	0.06970321	0.1773861	0.04814221	0.168658	0.04612802	0.0667861	0.01654695	0.04477567	0.01116312	0.2940566	0.07806516	3308.73	2060.811	0	41	41	non
74	122	7	42	NA	0	0	NA	Normal.Risk	122.7DAYS.20X.	122.7DAYS.20X.	122.7DAYS.20X.	107.2546	27.4191	2226.204	566.0105	0.3573205	0.09013504	0.02801558	0.007919438	0.3615834	0.4511031	0.6066224	0.1517357	0.628809	0.1589075	0.4377741	0.1119147	0.3913172	0.0994921	0.3832303	0.09787136	0.3299611	0.0817731	0.2870832	0.07046616	0.06438962	0.01675004	0.04671233	0.01240345	0.4146944	0.1061112	1345.799	2168.021	0	42	42	non
75	122	7	43	NA	0	0	NA	Normal.Risk	122.7DAYS.20X.	122.7DAYS.20X.	122.7DAYS.20X.	128.4626	32.91815	1971.139	500.0284	0.3564202	0.09057756	0.04840162	0.01187152	3.134015	2.856669	0.999939	0.2675975	0.999939	0.2675975	0.5352607	0.137159	0.42454	0.1076951	0.3993591	0.1011978	0.2237888	0.06297398	0.2199435	0.05519188	0.2352801	0.05884675	0.1135641	0.02848777	0.45832	0.1161059	3494.013	2181.291	0	43	43	non
76	122	7	44	NA	0	0	NA	Normal.Risk	122.7DAYS.20X.	122.7DAYS.20X.	122.7DAYS.20X.	71.81401	18.6562	1374.196	359.098	0.3021134	0.07870603	0.02017242	0.005401693	0.9040748	0.868225	0.4487068	0.120943	0.4487068	0.120943	0.3452597	0.08969326	0.3228086	0.08435471	0.3222248	0.08404669	0.2612497	0.06655985	0.2599985	0.06655985	0.04799379	0.01356907	0.02955215	0.008025591	0.3425193	0.08949416	1772.325	2239.486	0	44	44	non
77	122	7	45	NA	0	0	NA	Normal.Risk	122.7DAYS.20X.	122.7DAYS.20X.	122.7DAYS.20X.	55.36419	17.32709	1440.755	450.1896	0.1971313	0.06178378	0.01100175	0.003143359	0.8204007	0.4215589	0.2519417	0.08133059	0.2663462	0.08731213	0.208136	0.06513945	0.2087446	0.06522596	0.207248	0.06480507	0.1614252	0.05021744	0.1614252	0.05021744	0.0191643	0.005744598	0.01580119	0.004768577	0.219379	0.06813154	2115.372	2265.382	0	45	45	non
78	122	7	46	NA	0	0	NA	Normal.Risk	122.7DAYS.20X.	122.7DAYS.20X.	122.7DAYS.20X.	72.51223	22.71278	1446.667	447.9767	0.1919738	0.05970855	0.01847868	0.005340658	2.164848	2.260289	0.3229724	0.09875639	0.3229724	0.1002518	0.2120241	0.06641164	0.211501	0.06549368	0.2102693	0.0648661	0.1621729	0.05072099	0.1563897	0.04965286	0.02942945	0.009743393	0.02494843	0.007707694	0.2288701	0.07046616	3202.981	2263.836	0	46	46	non
79	122	7	47	NA	0	0	NA	Normal.Risk	122.7DAYS.20X.	122.7DAYS.20X.	122.7DAYS.20X.	42.67277	13.36907	546.2282	171.5439	0.2127871	0.06619364	0.01559472	0.004959188	1.192403	1.370063	0.3159991	0.09918364	0.3173877	0.2339666	0.2331845	0.07305503	0.2302817	0.07232037	0.2283665	0.07096971	0.1620508	0.05122454	0.1620508	0.05122454	0.03261524	0.01030562	0.02507007	0.01112096	0.2439612	0.0761883	3211.446	2324.196	0	47	47	non
80	122	7	48	NA	0	0	NA	Normal.Risk	122.7DAYS.20X.	122.7DAYS.20X.	122.7DAYS.20X.	69.11417	20.68612	1471.89	440.0346	0.2603647	0.07718013	0.01496908	0.005020216	0.4492015	0.3885841	0.4982376	0.1516136	0.4982376	0.1516136	0.291621	0.08728321	0.2794021	0.08352973	0.2745098	0.0817731	0.2272374	0.06756695	0.2149844	0.05970855	0.05907944	0.0180714	0.02995022	0.009973691	0.2909133	0.0874342	2984.866	2345.989	0	48	48	non
81	122	7	49	NA	0	0	NA	Normal.Risk	122.7DAYS.20X.	122.7DAYS.20X.	122.7DAYS.20X.	93.51733	22.59094	1754.791	423.8253	0.4505226	0.1079881	0.04525828	0.01144427	0.482217	0.4160395	0.6357214	0.1560235	0.7550316	0.1882658	0.4896195	0.1182772	0.5016554	0.1211622	0.5013199	0.1205005	0.3715724	0.0888838	0.3620203	0.08680858	0.06085146	0.01525823	0.06765647	0.01690811	0.5390707	0.1305562	1022.953	2347.824	0	49	49	non
82	122	7	50	NA	0	0	NA	Normal.Risk	122.7DAYS.20X.	122.7DAYS.20X.	122.7DAYS.20X.	110.8479	27.77002	2103.274	523.5692	0.4028839	0.09982452	0.02885482	0.007415883	0.8149731	0.6869139	0.7174487	0.176318	0.7174487	0.176318	0.4883169	0.1223349	0.4378172	0.1089861	0.4278935	0.1062943	0.3964599	0.09805448	0.3512627	0.08410773	0.06743743	0.01696391	0.04917853	0.01262975	0.4619669	0.1152209	1279.772	2374.574	0	50	50	non
83	122	7	51	NA	0	0	NA	Normal.Risk	122.7DAYS.20X.	122.7DAYS.20X.	122.7DAYS.20X.	52.12348	15.30306	965.6236	284.3519	0.2388037	0.07020676	0.01055925	0.003646903	0.9044804	0.6272272	0.3309071	0.09523155	0.3312734	0.09523155	0.2645862	0.0776805	0.2520552	0.07422395	0.2488594	0.07397574	0.2234684	0.06561379	0.2186923	0.06190585	0.02448699	0.006862032	0.01908365	0.005543368	0.2601205	0.07750057	2097.024	2379.17	0	51	51	non
84	122	7	52	NA	0	0	NA	Normal.Risk	122.7DAYS.20X.	122.7DAYS.20X.	122.7DAYS.20X.	73.34461	22.48132	1538.994	469.6574	0.3183337	0.09710842	0.02369726	0.007637143	1.067833	1.075365	0.6198825	0.1873808	0.6198825	0.1991455	0.3476048	0.1065465	0.3477953	0.1061373	0.3430381	0.1045014	0.2679179	0.07975891	0.2621958	0.07661555	0.06077288	0.01842393	0.04232545	0.01371727	0.3658961	0.1123789	2542.691	2426.754	0	52	52	non
85	122	7	53	NA	0	0	NA	Normal.Risk	122.7DAYS.20X.	122.7DAYS.20X.	122.7DAYS.20X.	123.2479	35.98144	1841.734	475.9967	0.440528	0.1092546	0.07034409	0.01791409	2.515673	3.379013	0.999939	0.4312963	0.999939	0.4312963	0.652105	0.190378	0.5460225	0.1411197	0.5151446	0.1279774	0.3274434	0.08020142	0.3274434	0.08001831	0.2337127	0.1042888	0.162146	0.05671817	0.5765316	0.1441978	3754.285	2414.244	0	53	53	non
86	122	7	54	NA	0	0	NA	Normal.Risk	122.7DAYS.20X.	122.7DAYS.20X.	122.7DAYS.20X.	85.67805	118.7141	1745.85	2554.202	0.2702373	0.4141299	0.03175402	0.03971922	3.24196	1.047753	0.4979934	0.7555352	0.5001907	0.7596246	0.3599918	0.4987989	0.3139453	0.4593062	0.2944991	0.4515297	0.2386816	0.3539635	0.2320745	0.3237965	0.08276912	0.08920657	0.05879948	0.07204436	0.3474327	0.4943313	2281.485	2461.34	0	54	54	non
87	122	7	55	NA	0	0	NA	Normal.Risk	122.7DAYS.20X.	122.7DAYS.20X.	122.7DAYS.20X.	79.9425	23.53645	1622.671	476.4209	0.310338	0.09146258	0.04374763	0.01248188	2.24436	2.291496	0.6581674	0.1934234	0.7739528	0.2264897	0.3667087	0.1079654	0.3732852	0.1095976	0.3479972	0.1016709	0.2161746	0.06160067	0.2134127	0.06153964	0.1154122	0.03555577	0.09003988	0.02694997	0.4145876	0.121355	2785.026	2478.623	0	55	55	non
88	122	7	56	NA	0	0	NA	Normal.Risk	122.7DAYS.20X.	122.7DAYS.20X.	122.7DAYS.20X.	122.9804	35.05692	1777.217	495.084	0.4075227	0.1096208	0.05442893	0.0158999	2.485015	3.120202	0.999939	0.3051194	0.999939	0.3051194	0.6438763	0.1835441	0.4887835	0.1361617	0.4547952	0.1230793	0.3266957	0.08906691	0.2865797	0.07316701	0.2292529	0.06580011	0.1351895	0.04323738	0.5258412	0.1460899	3583.722	2471.278	0	56	56	non
89	122	7	57	NA	0	0	NA	Normal.Risk	122.7DAYS.20X.	122.7DAYS.20X.	122.7DAYS.20X.	50.91435	14.06896	992.9131	278.0544	0.2374304	0.06561379	0.01972991	0.006408788	0.5396351	0.6507484	0.3288319	0.08900587	0.3804379	0.1114519	0.2624451	0.07252039	0.2594495	0.07265598	0.2575418	0.07209888	0.2055543	0.05442893	0.1960021	0.05329976	0.02700613	0.007739651	0.02882445	0.009163266	0.2767872	0.0783856	3053.772	2555.994	0	57	57	non
90	122	7	58	NA	0	0	NA	Normal.Risk	122.7DAYS.20X.	122.7DAYS.20X.	122.7DAYS.20X.	165.9367	51.78248	3154.535	1003.2	0.4401617	0.1360952	0.06317234	0.02030976	2.541305	2.793112	0.8511482	0.4041962	0.9744259	0.4041962	0.5663369	0.176732	0.5144381	0.1636008	0.4966049	0.1562066	0.3346151	0.09170672	0.3309682	0.09170672	0.1216144	0.05228294	0.1053283	0.04444628	0.5646906	0.1768826	2401.505	2591.133	0	58	58	non
91	122	7	59	NA	0	0	NA	Normal.Risk	122.7DAYS.20X.	122.7DAYS.20X.	122.7DAYS.20X.	66.12622	17.56635	850.4331	226.0949	0.403399	0.1064164	0.03111315	0.009063862	0.5761461	0.6340723	0.6531319	0.1696651	0.6531319	0.1702907	0.4467988	0.1186916	0.4367915	0.1161248	0.432929	0.1150378	0.3427787	0.09303426	0.3285725	0.08146792	0.05388267	0.01450872	0.05167859	0.01425288	0.4660411	0.1249561	3649.433	2661.25	0	59	59	non
92	122	7	60	NA	0	0	NA	Normal.Risk	122.7DAYS.20X.	122.7DAYS.20X.	122.7DAYS.20X.	81.56242	21.29549	1147.804	301.3946	0.4061799	0.1061112	0.03564507	0.009796292	0.6796023	0.699287	0.7736477	0.1914092	0.7736477	0.1931029	0.4913399	0.1282861	0.450119	0.118194	0.4383306	0.1150378	0.3501335	0.09214923	0.3127947	0.07963684	0.104916	0.02499937	0.06497429	0.01709403	0.4800031	0.1264057	3680.418	2687.485	0	60	60	non
93	122	7	61	NA	0	0	NA	Normal.Risk	122.7DAYS.20X.	122.7DAYS.20X.	122.7DAYS.20X.	123.9315	35.31896	2035.031	590.2479	0.4301671	0.1244526	0.06381324	0.02026399	1.99449	1.962266	0.999939	0.2791028	0.999939	0.2847028	0.560776	0.1598143	0.511186	0.1482662	0.4843519	0.1418479	0.3378805	0.1013199	0.3368124	0.09698635	0.1473656	0.03861858	0.11569	0.03366852	0.57467	0.1675708	3236.089	2706.129	0	61	61	non
94	122	7	62	NA	0	0	NA	Normal.Risk	122.7DAYS.20X.	122.7DAYS.20X.	122.7DAYS.20X.	56.18431	16.11493	1327.404	380.8225	0.2058976	0.05908293	0.0147097	0.004013129	0.3051338	0.2654891	0.2906691	0.07989624	0.2953841	0.120119	0.2331299	0.06686693	0.2213078	0.06349159	0.2201419	0.0626688	0.1858701	0.05569543	0.181033	0.05317769	0.02173998	0.006270144	0.019318	0.005652456	0.2351873	0.06732281	2471.548	2732.724	0	62	62	non
95	122	7	63	NA	0	0	NA	Normal.Risk	122.7DAYS.20X.	122.7DAYS.20X.	122.7DAYS.20X.	183.0783	62.70138	3415.089	981.8729	0.6475166	0.1677119	0.1634088	0.04403754	1.145435	2.387222	0.999939	0.5487754	0.999939	0.5487754	0.8930649	0.3058604	0.793653	0.2281833	0.7791409	0.2025635	0.3231098	0.1064775	0.3231098	0.1022049	0.206118	0.1022414	0.1702247	0.08205472	0.9991913	0.2726787	299.7002	2920.719	0	63	63	non
96	122	7	64	NA	0	0	NA	Normal.Risk	122.7DAYS.20X.	122.7DAYS.20X.	122.7DAYS.20X.	82.25177	21.63165	1363.162	356.6767	0.3113451	0.08046082	0.06926072	0.01817349	2.777962	2.898628	0.9103685	0.2577249	0.9103685	0.2577249	0.4470205	0.1175633	0.4018756	0.1051523	0.3702449	0.09611658	0.2608072	0.0717174	0.2130922	0.05587854	0.1552258	0.04456054	0.1168243	0.03224314	0.4702678	0.1228199	2427.127	2962.728	0	64	64	non
97	122	7	65	NA	0	0	NA	Normal.Risk	122.7DAYS.20X.	122.7DAYS.20X.	122.7DAYS.20X.	104.3131	27.26482	1843.169	490.1413	0.4133478	0.1081102	0.06147859	0.01747158	3.567521	3.755816	0.999939	0.2922408	0.999939	0.2995956	0.5404822	0.1412685	0.5031856	0.1338087	0.4632181	0.1225757	0.319707	0.08548104	0.3124743	0.08284123	0.1971899	0.05552171	0.1399016	0.03961661	0.5525177	0.1466697	3729.947	3019.483	0	65	65	non
98	122	7	66	NA	0	0	NA	Normal.Risk	122.7DAYS.20X.	122.7DAYS.20X.	122.7DAYS.20X.	158.5019	41.73404	2639.113	691.8505	0.5786984	0.1508049	0.05267417	0.01438926	1.27767	1.345991	0.999939	0.2819867	0.999939	0.2819867	0.796492	0.2097188	0.6487494	0.1700714	0.6225223	0.1627985	0.5447623	0.141619	0.4771191	0.1224537	0.1540698	0.042109	0.1086007	0.02948592	0.6903487	0.1817349	3919.439	3074.782	0	66	66	non
99	122	7	67	NA	0	0	NA	Normal.Risk	122.7DAYS.20X.	122.7DAYS.20X.	122.7DAYS.20X.	85.15895	22.29483	1037.381	271.8995	0.4093996	0.107744	0.02790874	0.007019155	0.6513136	0.6162867	0.6249027	0.159411	0.6249027	0.159411	0.4553955	0.1192237	0.4405016	0.1154563	0.4389563	0.1153735	0.3619592	0.09704738	0.3147478	0.08334478	0.06176075	0.0144256	0.04343346	0.01059362	0.4652933	0.1218891	3475.561	3171.459	0	67	67	non
100	122	7	68	NA	0	0	NA	Normal.Risk	122.7DAYS.20X.	122.7DAYS.20X.	122.7DAYS.20X.	86.19826	22.78911	1056.13	277.8276	0.4268864	0.1126421	0.02713054	0.007080182	0.8943971	0.7932284	0.624155	0.1576562	0.624155	0.1576562	0.4762335	0.1259067	0.4577937	0.1204281	0.4509346	0.1187762	0.3736477	0.0957351	0.3532769	0.09309529	0.06432017	0.01581771	0.04728805	0.01170625	0.482414	0.1274739	3473.105	3211.283	0	68	68	non
101	122	8	1	NA	0	0	NA	Normal.Risk	122.7DAYS.20X.001	122.7DAYS.20X.001	122.7DAYS.20X.001	106.1864	45.57256	2445.061	1050.825	0.4631418	0.2001335	0.1341115	0.05742733	5.051941	4.976237	0.9976196	0.432227	0.999939	0.4728466	0.5129777	0.2201573	0.600015	0.2578711	0.5916228	0.2557488	0.1065385	0.03984131	0.1065385	0.03984131	0.270792	0.1220254	0.1794547	0.08215546	0.7349699	0.3172808	3671.559	396.4574	0	1	1	non
102	122	8	2	NA	0	0	NA	Normal.Risk	122.7DAYS.20X.001	122.7DAYS.20X.001	122.7DAYS.20X.001	143.8191	65.08487	2532.205	1128.956	0.7009842	0.3004044	0.1269245	0.05519188	2.190615	2.648108	0.999939	0.5534295	0.999939	0.6643168	0.7902149	0.3576092	0.8082366	0.3603434	0.8034333	0.3457389	0.303624	0.1326314	0.303624	0.1326314	0.2041834	0.1047111	0.150574	0.08828764	0.9666132	0.4161288	2482.825	415.045	0	2	2	non
103	122	8	3	NA	0	0	NA	Normal.Risk	122.7DAYS.20X.001	122.7DAYS.20X.001	122.7DAYS.20X.001	115.5008	49.26629	1902	810.9642	0.1945068	0.08957045	0.1461967	0.0556344	10.47044	9.831815	0.999939	0.4404059	0.999939	0.4628519	0.5021775	0.2142012	0.4042509	0.1723622	0.3062333	0.1294881	0.1878843	0.08378729	0.1128862	0.05575646	0.2791206	0.1134828	0.2515504	0.1012196	0.6005799	0.249897	3544.697	425.7985	0	3	3	non
104	122	8	4	NA	0	0	NA	Normal.Risk	122.7DAYS.20X.001	122.7DAYS.20X.001	122.7DAYS.20X.001	19.98766	9.121965	417.6338	191.477	0.09051652	0.04242008	0.01156634	0.004654001	2.451358	2.432965	0.2401923	0.1043412	0.2401923	0.1064164	0.1014602	0.04630439	0.1061331	0.04865998	0.1030289	0.04745556	0.02909895	0.01313802	0.02909895	0.01313802	0.04545249	0.01965137	0.03105351	0.01320731	0.1135882	0.05191119	2663.881	470.4991	0	4	4	non
105	122	8	5	NA	0	0	NA	Normal.Risk	122.7DAYS.20X.001	122.7DAYS.20X.001	122.7DAYS.20X.001	39.48887	18.00285	531.4409	253.6712	0.08668651	0.04298466	0.01432823	0.006729227	2.984223	2.862159	0.3848936	0.173434	0.3848936	0.173434	0.1853937	0.08452044	0.1239368	0.05915839	0.09805448	0.04852369	0.06700236	0.03488212	0.06700236	0.0342565	0.1039788	0.04452025	0.06458302	0.02759075	0.1266651	0.06033417	2601.619	516.2682	0	5	5	non
106	122	8	6	NA	0	0	NA	Normal.Risk	122.7DAYS.20X.001	122.7DAYS.20X.001	122.7DAYS.20X.001	96.51934	58.5274	4077.743	2647.667	0.2725567	0.1306783	0.3616998	0.1592889	6.593226	8.24698	0.999939	0.999939	0.999939	0.999939	0.3206623	0.1944432	0.5885888	0.382169	0.4578164	0.2055543	0.0501564	0.02545205	0.0501564	0.02545205	0.3225927	0.2644584	0.3675416	0.3114518	0.999939	0.6995193	3456.611	540.1227	0	6	6	non
107	122	8	7	NA	0	0	NA	Normal.Risk	122.7DAYS.20X.001	122.7DAYS.20X.001	122.7DAYS.20X.001	133.6286	67.9142	4030.552	1876.151	0.4377813	0.1941711	0.131014	0.05474937	8.351136	10.29059	0.999939	0.8787518	0.999939	0.9159685	0.4876955	0.247862	0.5780227	0.2690594	0.5356985	0.2360418	0.07165637	0.03456169	0.07165637	0.03456169	0.3191639	0.195564	0.2394625	0.1304553	0.7237774	0.3172923	4070.78	612.3045	0	7	7	non
108	122	8	8	NA	0	0	NA	Normal.Risk	122.7DAYS.20X.001	122.7DAYS.20X.001	122.7DAYS.20X.001	21.79498	10.551	401.4861	207.2539	0.07693599	0.04048219	0.01823454	0.00779736	3.487138	3.300844	0.2054322	0.09102006	0.4817731	0.4226139	0.1111989	0.05383165	0.1019777	0.0526426	0.09170672	0.04644846	0.04745556	0.02803082	0.04745556	0.02726787	0.03970207	0.01517062	0.03716273	0.02639742	0.1195392	0.05940337	2785.263	617.3523	0	8	8	non
109	122	8	9	NA	0	0	NA	Normal.Risk	122.7DAYS.20X.001	122.7DAYS.20X.001	122.7DAYS.20X.001	80.08646	36.05509	2041.478	895.5233	0.4323644	0.1904631	0.137377	0.05757229	5.019504	5.173924	0.999939	0.4904402	0.999939	0.4906996	0.369062	0.1661525	0.5637885	0.2473138	0.5484397	0.2394293	0.09063859	0.03840696	0.09063859	0.03840696	0.2703698	0.1227105	0.2119276	0.09374245	0.7146868	0.312562	3158.558	623.9249	0	9	9	non
110	122	8	10	NA	0	0	NA	Normal.Risk	122.7DAYS.20X.001	122.7DAYS.20X.001	122.7DAYS.20X.001	68.67141	36.19391	847.2116	452.7685	0.2840009	0.1616083	0.06770429	0.02652018	0.8498695	0.7765851	0.5530633	0.2940566	0.576196	0.298085	0.3794001	0.1999664	0.3594449	0.1920952	0.3612573	0.1933623	0.2421454	0.1405509	0.2306401	0.1311208	0.08133735	0.03620843	0.07434007	0.03295518	0.4227779	0.2169375	2652.57	626.1935	0	10	10	non
111	122	8	11	NA	0	0	NA	Normal.Risk	122.7DAYS.20X.001	122.7DAYS.20X.001	122.7DAYS.20X.001	72.49123	34.18958	1954.895	916.1714	0.2941329	0.1401694	0.07222095	0.03125048	1.914873	1.71812	0.5891966	0.2636301	0.5963073	0.2636301	0.3007935	0.1418655	0.359885	0.1686619	0.3620813	0.1700923	0.06492714	0.03393607	0.06492714	0.03393607	0.1518299	0.06947404	0.09689435	0.04321142	0.4390173	0.2028534	2537.984	629.5571	0	11	11	non
112	122	8	12	NA	0	0	NA	Normal.Risk	122.7DAYS.20X.001	122.7DAYS.20X.001	122.7DAYS.20X.001	45.34284	19.57923	609.7163	274.3254	0.1434501	0.06839094	0.03627071	0.01547265	4.578875	4.188195	0.6360418	0.2814221	0.6360418	0.2814221	0.2561742	0.1106171	0.204055	0.09180905	0.177203	0.08453498	0.02670329	0.01275654	0.02670329	0.01275654	0.2249545	0.09426583	0.1200518	0.04802567	0.2171206	0.09950408	2868.689	660.7734	0	12	12	non
113	122	8	13	NA	0	0	NA	Normal.Risk	122.7DAYS.20X.001	122.7DAYS.20X.001	122.7DAYS.20X.001	48.70701	22.83584	901.3137	422.2135	0.1748684	0.0829633	0.0607309	0.02670329	5.721817	5.591672	0.527779	0.2408789	0.5287861	0.2423285	0.2297501	0.1077162	0.2339859	0.1096089	0.232578	0.1081712	0.04846266	0.02462806	0.04808118	0.02462806	0.1346142	0.06062593	0.09262442	0.0415722	0.2971389	0.1367819	3173.476	666.0701	0	13	13	non
114	122	1	1	NA	0	0	NA	Normal.Risk	122.48H.20X.	122.48H.20X.	122.48H.20X.	119.7727	65.5145	2608.093	1522.894	0.5388609	0.3189746	0.1395819	0.06894028	1.372673	2.1589	0.999939	0.7028	0.999939	0.748745	0.5929342	0.3243292	0.667202	0.3895865	0.6617761	0.3839933	0.04461738	0.02255284	0.04461738	0.02255284	0.3130633	0.1973502	0.2036533	0.1254621	0.824918	0.4622721	1425.462	1127.424	0	1	1	non
115	122	1	2	NA	0	0	NA	Normal.Risk	122.48H.20X.	122.48H.20X.	122.48H.20X.	155.8785	196.0081	2212.934	3080.081	0.4287938	0.5600366	0.08961624	0.1915923	1.721835	0.8362764	0.999939	0.999939	0.999939	0.999939	0.7872651	0.9899398	0.5542034	0.77137	0.5066911	0.8083467	0.4917678	0.7879759	0.3388266	0.373022	0.1805905	0.03426972	0.1700834	0.2137192	0.616907	0.9996948	1384.104	1536.544	0	2	2	non
116	122	1	3	NA	0	0	NA	Normal.Risk	122.48H.20X.	122.48H.20X.	122.48H.20X.	125.2524	53.48476	1668.875	762.7635	0.5283436	0.2183108	0.1369497	0.06645304	1.298651	0.1912605	0.999939	0.7207752	0.999939	0.7207752	0.6357991	0.2714963	0.6732048	0.30769	0.6636606	0.2753948	0.1403067	0.06668193	0.1403067	0.06668193	0.2234532	0.11889	0.1786209	0.1191167	0.8040322	0.384863	1284.27	1583.857	0	3	3	non
117	122	1	4	NA	0	0	NA	Normal.Risk	122.48H.20X.	122.48H.20X.	122.48H.20X.	137.8954	49.94636	2378.233	920.6923	0.4568246	0.1915312	0.1434653	0.0467689	0.7500643	2.27875	0.999939	0.4981765	0.999939	0.4981765	0.725765	0.2628756	0.6320045	0.2446698	0.6585336	0.2330816	0.5372092	0.1277943	0.3195239	0.1277943	0.1180036	0.08954398	0.1785973	0.06762817	0.7615053	0.2898642	3447.525	1588.443	0	4	4	non
118	122	1	5	NA	0	0	NA	Normal.Risk	122.48H.20X.	122.48H.20X.	122.48H.20X.	108.9382	50.02731	1285.086	575.7204	0.5567712	0.2145419	0.1163653	0.06242466	1.340715	2.061071	0.999939	0.7122911	0.999939	0.7596246	0.6683327	0.306916	0.6864775	0.3075429	0.6757	0.2739452	0.1934234	0.08925002	0.1934234	0.08925002	0.2008608	0.1362422	0.1609062	0.1285201	0.7895476	0.3520867	1299.423	1615.128	0	5	5	non
119	122	1	6	NA	0	0	NA	Normal.Risk	122.48H.20X.	122.48H.20X.	122.48H.20X.	137.7353	58.81363	2690.26	1254.294	0.519173	0.237232	0.1272679	0.04630351	0.7995146	4.267808	0.999939	0.6509346	0.999939	0.7664149	0.678499	0.2897223	0.6518682	0.3039239	0.6265736	0.2730983	0.1468376	0.04223697	0.1468376	0.04223697	0.2276001	0.1567647	0.1753223	0.110898	0.7759671	0.3436179	3382.74	1669.754	0	6	6	non
120	122	1	7	NA	0	0	NA	Normal.Risk	122.48H.20X.	122.48H.20X.	122.48H.20X.	161.6621	139.3936	3083.143	2276.906	0.4683146	0.2923018	0.1286183	0.1245289	1.470081	2.880664	0.999939	0.9851682	0.999939	0.999939	0.7249422	0.6250835	0.6141719	0.453567	0.6039063	0.40206	0.3652857	0.2354772	0.257847	0.1495994	0.1618871	0.2027269	0.1609318	0.1862756	0.7232929	0.5787594	3557.234	1659.418	0	7	7	non
121	122	1	8	NA	0	0	NA	Normal.Risk	122.48H.20X.	122.48H.20X.	122.48H.20X.	145.6801	72.00603	3387.411	1465.206	0.5569238	0.1977569	0.1085527	0.07423514	1.4311	7.11555	0.999939	0.7035477	0.999939	0.7035477	0.647467	0.3200268	0.6733078	0.2912356	0.6482338	0.2555886	0.04437324	0.01570153	0.04437324	0.01570153	0.3057626	0.2024461	0.1938677	0.1336846	0.8046273	0.366659	3675.294	1699.828	0	8	8	non
122	122	1	9	NA	0	0	NA	Normal.Risk	122.48H.20X.	122.48H.20X.	122.48H.20X.	140.4042	126.5478	2578.748	2409.565	0.5051385	0.466453	0.1216449	0.1230793	1.522571	3.169122	0.999939	0.999939	0.999939	0.999939	0.7163479	0.6456518	0.6510346	0.6083225	0.6288701	0.5685207	0.3511406	0.2102693	0.3511406	0.2102693	0.1724754	0.2360018	0.1658553	0.1823169	0.7467155	0.7288777	3534.394	1729.627	0	9	9	non
123	122	1	10	NA	0	0	NA	Normal.Risk	122.48H.20X.	122.48H.20X.	122.48H.20X.	131.6052	89.4911	2360.887	1642.759	0.4730907	0.3083391	0.09857327	0.09373617	1.138393	2.619841	0.9992523	0.8439155	0.999939	0.8710765	0.6613328	0.449704	0.6004289	0.4177922	0.5873808	0.4055238	0.199649	0.1002518	0.199649	0.1002518	0.1439243	0.135853	0.1585988	0.1301804	0.6717479	0.4939651	3204.109	1770.831	0	10	10	non
124	122	1	11	NA	0	0	NA	Normal.Risk	122.48H.20X.	122.48H.20X.	122.48H.20X.	94.68193	59.83362	1167.737	700.6436	0.4566415	0.2043908	0.1103837	0.1341726	2.174759	5.21266	0.9727321	0.6398108	0.999939	0.6690928	0.570373	0.3604435	0.5783741	0.3470251	0.5931029	0.3075456	0.2432746	0.1180438	0.2432746	0.1180438	0.1798987	0.1682217	0.1418613	0.1570518	0.6801709	0.5096055	2440.652	1775.791	0	11	11	non
125	122	1	12	NA	0	0	NA	Normal.Risk	122.48H.20X.	122.48H.20X.	122.48H.20X.	127.9249	75.82373	1577.731	887.3479	0.4888838	0.1940642	0.1128405	0.09184405	1.45385	8.684413	0.9466392	0.8221103	0.999939	0.8742809	0.6062792	0.3593542	0.6084579	0.342209	0.6077516	0.2537728	0.2125887	0.09724574	0.2125887	0.09724574	0.1964581	0.2434937	0.1699791	0.1983168	0.7106088	0.4533608	2418.03	1799.57	0	12	12	non
126	122	1	13	NA	0	0	NA	Normal.Risk	122.48H.20X.	122.48H.20X.	122.48H.20X.	56.34551	38.25328	1754.305	1079.61	0.3464866	0.1993439	0.09169146	0.07040513	2.305271	5.376072	0.8593881	0.5511101	0.999939	0.6046693	0.2748561	0.1866014	0.4362857	0.2684929	0.4205081	0.2647746	0.03512627	0.01991302	0.03512627	0.01991302	0.2345954	0.1850286	0.1852456	0.1227962	0.5437858	0.3414969	1096.934	1833.585	0	13	13	non
127	122	1	14	NA	0	0	NA	Normal.Risk	122.48H.20X.	122.48H.20X.	122.48H.20X.	58.41692	56.40575	1880.706	1695.869	0.3230945	0.347261	0.1774014	0.1331731	3.072628	3.745458	0.999939	0.999939	0.999939	0.999939	0.295035	0.2848775	0.4904058	0.4422083	0.4778058	0.4431449	0.03236439	0.02601663	0.03236439	0.02601663	0.3190425	0.3332477	0.2633377	0.2385456	0.6915427	0.5938354	1793.573	1827.767	0	14	14	non
128	122	1	15	NA	0	0	NA	Normal.Risk	122.48H.20X.	122.48H.20X.	122.48H.20X.	88.44292	98.50133	2003.69	2184.197	0.3109789	0.3330434	0.1300298	0.1556725	1.892502	1.299582	0.9172198	0.999939	0.9976806	0.999939	0.415225	0.4624476	0.4609363	0.5024609	0.4191882	0.4682231	0.05311666	0.0577554	0.05311666	0.0577554	0.2799777	0.3195632	0.1945605	0.2145223	0.6174716	0.6632067	1926.201	1859.158	0	15	15	non
129	122	1	16	NA	0	0	NA	Normal.Risk	122.48H.20X.	122.48H.20X.	122.48H.20X.	167.3354	122.377	3700.258	2819.368	0.5721065	0.4104219	0.120058	0.09233233	1.637391	2.861393	0.999939	0.999939	0.999939	0.999939	0.7090483	0.5185464	0.6900892	0.5258053	0.6778973	0.4767987	0.1403677	0.05430686	0.1403677	0.05430686	0.2866709	0.2989777	0.1816301	0.1890914	0.8127718	0.6286183	1569.9	1907.159	0	16	16	non
130	122	1	17	NA	0	0	NA	Normal.Risk	122.48H.20X.	122.48H.20X.	122.48H.20X.	122.6965	78.83693	3143.775	2199.07	0.4557412	0.3587549	0.1438316	0.07153428	0.3958495	0.5680324	0.999939	0.7795529	0.999939	0.7931945	0.5381423	0.345776	0.6188534	0.4328879	0.5816587	0.4168307	0.07649348	0.04808118	0.07649348	0.04808118	0.2756836	0.1858356	0.2093533	0.1274951	0.7745174	0.5106279	3546.197	1951.75	0	17	17	non
131	122	1	18	NA	0	0	NA	Normal.Risk	122.48H.20X.	122.48H.20X.	122.48H.20X.	53.78749	85.86108	1272.012	1978.593	0.2475166	0.3653468	0.05874722	0.1148394	0.4508337	0.5981173	0.6162356	0.9541161	0.6574044	0.9884489	0.2702889	0.4314627	0.3203253	0.4982606	0.3034562	0.4857862	0.1253986	0.1607385	0.1253986	0.1607385	0.09910626	0.1911691	0.09789797	0.1651868	0.3667811	0.5934234	1362.606	2079.704	0	18	18	non
132	122	1	19	NA	0	0	NA	Normal.Risk	122.48H.20X.	122.48H.20X.	122.48H.20X.	131.6295	39.62556	3721.892	1707.097	0.6062867	0.2864881	0.2014115	0.07325858	0.4195796	1.117627	0.999939	0.4700084	0.999939	0.7301442	0.6065875	0.1826063	0.7880355	0.3614434	0.7972763	0.3418021	0.1690852	0.07190051	0.1690852	0.07190051	0.2360088	0.08458394	0.1909623	0.1178151	0.9989319	0.4446174	3576.389	2091.924	0	19	19	non
133	122	1	20	NA	0	0	NA	Normal.Risk	122.48H.20X.	122.48H.20X.	122.48H.20X.	98.52558	12.58874	2066.536	256.8203	0.4119936	0.05140765	0.03860533	0.00497444	1.337923	1.122908	0.7722591	0.1091783	0.8340582	0.1091783	0.4736807	0.06052278	0.4666974	0.05799917	0.4458076	0.05587854	0.2047913	0.02871748	0.2047913	0.02871748	0.1166795	0.01299686	0.09374634	0.01072039	0.4909438	0.0614786	375.4643	2180.559	0	20	20	non
134	122	1	21	NA	0	0	NA	Normal.Risk	122.48H.20X.	122.48H.20X.	122.48H.20X.	124.5427	16.22544	4204.295	544.6988	0.4038148	0.05197223	0.06895554	0.009231705	3.3881	3.587555	0.999939	0.1169757	0.999939	0.2703593	0.4221785	0.05500148	0.4880203	0.06322679	0.4679332	0.06089875	0.1748684	0.02488747	0.1748684	0.02488747	0.1675268	0.02035902	0.127269	0.01688161	0.5427787	0.07064927	1116.661	3002.169	0	21	21	non
135	122	2	1	NA	0	0	NA	Normal.Risk	122.48H.20X. 001	122.48H.20X. 001	122.48H.20X. 001	113.1163	49.73313	2415.457	1123.024	0.5168841	0.2475471	0.1167926	0.04686047	1.078536	2.141112	0.9553826	0.4699474	0.9786984	0.4860456	0.5684236	0.2499153	0.6334795	0.294525	0.6462196	0.2922713	0.06103609	0.01652552	0.06103609	0.01652552	0.2542099	0.1376114	0.1565704	0.08299286	0.7530785	0.3468681	1471.553	1090.697	0	1	1	non
136	122	2	2	NA	0	0	NA	Normal.Risk	122.48H.20X. 001	122.48H.20X. 001	122.48H.20X. 001	145.6418	183.9958	2019.137	2537.464	0.4087282	0.4401617	0.07838562	0.2144198	1.924834	1.491716	0.999939	0.999939	0.999939	0.999939	0.7430706	0.9387541	0.5258169	0.6607979	0.4746014	0.6369726	0.4675059	0.6817426	0.3357443	0.32047	0.1863346	0.08208817	0.1661527	0.2307805	0.5803311	0.8759747	1430.224	1499.787	0	2	2	non
137	122	2	3	NA	0	0	NA	Normal.Risk	122.48H.20X. 001	122.48H.20X. 001	122.48H.20X. 001	107.6889	38.25524	1262.898	468.4392	0.5031129	0.1729915	0.1272297	0.05285725	1.599317	0.4842195	0.999939	0.4711528	0.999939	0.4711528	0.6606678	0.2346947	0.6489714	0.240719	0.6377966	0.2115816	0.2673533	0.07411307	0.2673533	0.07411307	0.1895518	0.0922686	0.1687554	0.0866654	0.7550011	0.3070115	1332.452	1542.416	0	3	3	non
138	122	2	4	NA	0	0	NA	Normal.Risk	122.48H.20X. 001	122.48H.20X. 001	122.48H.20X. 001	130.2826	39.62791	2210.604	721.6085	0.4462234	0.1567101	0.1190357	0.03199816	0.9112618	2.411139	0.9509117	0.3600671	0.9553826	0.3600671	0.6893258	0.2096715	0.594728	0.1941374	0.62739	0.1861296	0.5388418	0.1207446	0.3290761	0.1152819	0.1016392	0.06959138	0.1553667	0.04870903	0.7146258	0.2231479	3493.275	1551.585	0	4	4	non
139	122	2	5	NA	0	0	NA	Normal.Risk	122.48H.20X. 001	122.48H.20X. 001	122.48H.20X. 001	115.608	44.02086	1386.932	532.2166	0.5127031	0.1686275	0.1085298	0.05142289	1.542639	1.266078	0.999939	0.5176623	0.999939	0.5461967	0.6964338	0.2651859	0.6441858	0.2471977	0.6316701	0.2144808	0.3993591	0.1128252	0.3993591	0.1128252	0.159321	0.09689201	0.1526832	0.0975195	0.7258831	0.2992599	1340.915	1576.735	0	5	5	non
140	122	2	6	NA	0	0	NA	Normal.Risk	122.48H.20X. 001	122.48H.20X. 001	122.48H.20X. 001	153.6687	109.9293	2860.898	1730.619	0.4605974	0.2261692	0.1102312	0.09904632	1.711084	3.213406	0.9823453	0.7850767	0.9940337	0.7850767	0.6953335	0.4974178	0.5827862	0.35254	0.5802396	0.316289	0.3595026	0.1778286	0.3554742	0.1520562	0.1342735	0.1628969	0.1388197	0.142841	0.6826581	0.4517853	3603.246	1622.509	0	6	6	non
141	122	2	7	NA	0	0	NA	Normal.Risk	122.48H.20X. 001	122.48H.20X. 001	122.48H.20X. 001	134.9599	47.86674	2463.009	968.4387	0.4895705	0.1927977	0.1262837	0.03173876	0.9281767	4.15963	0.999939	0.4637217	0.999939	0.5228809	0.6747993	0.2393337	0.618225	0.243082	0.596994	0.2171817	0.2499275	0.04808118	0.2499275	0.04808118	0.1751568	0.1115491	0.1582112	0.08107212	0.7422141	0.2758373	3428.488	1632.899	0	7	7	non
142	122	2	8	NA	0	0	NA	Normal.Risk	122.48H.20X. 001	122.48H.20X. 001	122.48H.20X. 001	140.3975	56.63062	3206.145	1154.965	0.5353323	0.1621881	0.1021134	0.05452047	1.456999	7.107932	0.999939	0.5130693	0.999939	0.5131456	0.6324212	0.2550929	0.6462698	0.232809	0.6169528	0.2005493	0.03840696	0.01055924	0.03840696	0.01055924	0.2784031	0.1536739	0.1724511	0.1015607	0.7626917	0.2906691	3721.298	1662.949	0	8	8	non
143	122	2	9	NA	0	0	NA	Normal.Risk	122.48H.20X. 001	122.48H.20X. 001	122.48H.20X. 001	138.0414	103.4729	2385.243	1848.152	0.4879301	0.3698787	0.1139086	0.0933547	1.7855	3.773769	0.999939	0.999939	0.999939	0.999939	0.7115538	0.5333657	0.6234301	0.4830508	0.6057984	0.4438086	0.4346227	0.1980774	0.3925078	0.1980774	0.1300642	0.2003339	0.1573844	0.1549151	0.7138018	0.5767834	3580.305	1692.821	0	9	9	non
144	122	2	10	NA	0	0	NA	Normal.Risk	122.48H.20X. 001	122.48H.20X. 001	122.48H.20X. 001	130.2228	71.50571	2152.622	1216.566	0.4591745	0.2390631	0.08410776	0.07018387	1.327199	2.7552	0.9163958	0.6573434	0.999939	0.6573434	0.6678091	0.366696	0.5702311	0.3222691	0.5601587	0.3145876	0.4990005	0.1693446	0.3520256	0.1693446	0.09218407	0.08313578	0.1468157	0.09240178	0.6309148	0.3801328	3249.983	1733.984	0	10	10	non
145	122	2	11	NA	0	0	NA	Normal.Risk	122.48H.20X. 001	122.48H.20X. 001	122.48H.20X. 001	89.08464	49.6681	1034.15	541.1381	0.4165865	0.1588922	0.09904629	0.09810026	2.228319	5.498266	0.8939651	0.5164721	0.8939651	0.5181049	0.5465315	0.3047123	0.533342	0.279081	0.554406	0.2302281	0.29897	0.09912261	0.295201	0.09912261	0.162123	0.1524993	0.1247069	0.1322825	0.6212444	0.4232738	2485.456	1739.325	0	11	11	non
146	122	2	12	NA	0	0	NA	Normal.Risk	122.48H.20X. 001	122.48H.20X. 001	122.48H.20X. 001	118.5249	61.96771	1345.696	644.842	0.4552377	0.1530022	0.1026017	0.0661326	1.520436	8.34994	0.8798199	0.7058824	0.999939	0.7070115	0.5725839	0.2993609	0.5706938	0.2734699	0.5646296	0.2012207	0.2854505	0.09617761	0.2854505	0.09617761	0.1671272	0.2097456	0.1523327	0.158261	0.6600214	0.3600671	2463.721	1762.877	0	12	12	non
147	122	2	13	NA	0	0	NA	Normal.Risk	122.48H.20X. 001	122.48H.20X. 001	122.48H.20X. 001	61.278	45.21688	1721.454	1211.34	0.3256695	0.2819867	0.1680323	0.07999542	2.819177	3.522551	0.9853666	0.8258182	0.999939	0.8504616	0.3225158	0.2379836	0.4953825	0.3485869	0.4805066	0.3429389	0.02726787	0.01664759	0.02726787	0.01664759	0.3144582	0.2717161	0.2350847	0.1725698	0.6720073	0.4508583	1839.247	1791.075	0	13	13	non
148	122	2	14	NA	0	0	NA	Normal.Risk	122.48H.20X. 001	122.48H.20X. 001	122.48H.20X. 001	57.34253	31.8557	1577.958	806.0342	0.3378195	0.1655146	0.08825818	0.05430687	1.609151	4.6236	0.8219882	0.4692607	0.8977951	0.4812085	0.2940643	0.1633625	0.4335051	0.221438	0.4031891	0.2176852	0.03488212	0.0134432	0.03488212	0.0134432	0.2294434	0.1568402	0.163355	0.09236272	0.5377737	0.2752117	1143.606	1796.919	0	14	14	non
149	122	2	15	NA	0	0	NA	Normal.Risk	122.48H.20X. 001	122.48H.20X. 001	122.48H.20X. 001	92.70817	79.59858	1754.432	1491.027	0.3054398	0.2527046	0.1228962	0.1105669	2.086249	1.23724	0.8411536	0.7613794	0.8932021	0.7613794	0.4589513	0.3940524	0.4484745	0.3811419	0.4146944	0.3485008	0.05864042	0.04437324	0.05864042	0.04437324	0.2444202	0.2353134	0.1705913	0.1548606	0.5810331	0.4954757	1971.716	1822.486	0	15	15	non
150	122	2	16	NA	0	0	NA	Normal.Risk	122.48H.20X. 001	122.48H.20X. 001	122.48H.20X. 001	159.3412	100.6466	3103.951	2067.807	0.5505455	0.3378805	0.09857327	0.07542533	2.271518	2.555539	0.999939	0.9462577	0.999939	0.9462577	0.7275852	0.4595737	0.6612593	0.4405213	0.6311895	0.3947662	0.3633936	0.06869612	0.3373159	0.06869612	0.1908694	0.2496208	0.16674	0.1499552	0.7516136	0.5312428	1615.818	1868.733	0	16	16	non
151	122	2	17	NA	0	0	NA	Normal.Risk	122.48H.20X. 001	122.48H.20X. 001	122.48H.20X. 001	126.3987	62.68841	2941.086	1637.598	0.4413214	0.2853742	0.1384527	0.04988173	0.9678776	0.4738224	0.9622339	0.5822232	0.999939	0.5822232	0.5693634	0.2823802	0.6032997	0.3359175	0.5656596	0.324712	0.10309	0.03859007	0.10309	0.03859007	0.2150631	0.1273311	0.1915803	0.08228265	0.7384031	0.3911192	3592.343	1914.983	0	17	17	non
152	122	2	18	NA	0	0	NA	Normal.Risk	122.48H.20X. 001	122.48H.20X. 001	122.48H.20X. 001	53.88525	71.67904	1117.257	1463.043	0.2408789	0.2942092	0.05645838	0.09855801	1.250114	0.2003221	0.6179904	0.8554208	0.6179904	0.8896773	0.2836066	0.3772581	0.3130449	0.4099308	0.2929274	0.3948272	0.1317464	0.1381704	0.1317464	0.1381704	0.08588913	0.1508956	0.09495687	0.1389186	0.3613031	0.4891737	1408.594	2042.686	0	18	18	non
153	122	2	19	NA	0	0	NA	Normal.Risk	122.48H.20X. 001	122.48H.20X. 001	122.48H.20X. 001	166.5055	43.18729	3494.125	1364.383	0.5834745	0.2441444	0.2119631	0.05456626	0.4608934	1.23148	0.999939	0.4400244	0.999939	0.5438163	0.7780632	0.2018098	0.7792429	0.3042781	0.7868467	0.288838	0.4111696	0.07869078	0.4111696	0.07869078	0.1714156	0.08232204	0.1930211	0.08526589	0.9991302	0.3646601	3622.736	2055.152	0	19	19	non
154	122	2	20	NA	0	0	NA	Normal.Risk	122.48H.20X. 001	122.48H.20X. 001	122.48H.20X. 001	92.2435	11.34913	1755.559	209.8035	0.389044	0.0465095	0.02948043	0.00390631	1.771398	1.596215	0.7444724	0.08906691	0.8217899	0.09918364	0.4635352	0.05703079	0.4398794	0.05256915	0.4154574	0.05009537	0.2902876	0.04116884	0.2902876	0.03915465	0.09087042	0.01081164	0.08938532	0.0105213	0.4522622	0.054551	422.4037	2143.473	0	20	20	non
155	122	2	21	NA	0	0	NA	Normal.Risk	122.48H.20X. 001	122.48H.20X. 001	122.48H.20X. 001	120.3705	15.10071	3316.79	412.2803	0.3942626	0.04852369	0.05368122	0.007110704	2.456007	2.609602	0.9761196	0.1142138	0.999939	0.242649	0.4508257	0.05655697	0.4692022	0.05832229	0.4439918	0.05511559	0.2695506	0.03462272	0.2695506	0.03318837	0.1350743	0.01778175	0.1264958	0.01671393	0.5021897	0.06279088	1162.479	2965.288	0	21	21	non
156	122	3	1	NA	0	0	NA	Normal.Risk	122.48H.20X. 002	122.48H.20X. 002	122.48H.20X. 002	0.000686656	0	0.2756695	0.02319371	0	0	0	0	48.11413	47.0472	0.000686656	0	0.01092546	0.002563516	1.17E-06	0	2.01E-05	1.69E-06	0	0	0	0	0	0	2.83E-05	0	0.000329097	5.40E-05	0	0	231.548	66.55247	0	1	1	non
157	122	3	2	NA	0	0	NA	Normal.Risk	122.48H.20X. 002	122.48H.20X. 002	122.48H.20X. 002	0.1029831	0.007553216	0.2622263	0.04263371	0	0	0	0	42.48077	42.64147	0.01551843	0.002700847	0.01551843	0.004394598	0.000214102	1.57E-05	3.87E-05	6.29E-06	0	0	0	0	0	0	0.001492217	0.000164055	0.000526553	0.000134589	0	0	616.8305	58.71743	0	2	2	non
158	122	3	4	NA	0	0	NA	Normal.Risk	122.48H.20X. 002	122.48H.20X. 002	122.48H.20X. 002	0.6362554	0.03285267	2.110109	0.04313725	0	0	0	0	35.94484	38.82563	0.04274052	0.004638743	0.04274052	0.004638743	0.001747955	9.03E-05	0.000616811	1.26E-05	0	0	0	0	0	0	0.00674234	0.000491547	0.003555683	0.000179868	0	0	867.6592	52.32008	0	4	4	non
159	122	3	5	NA	0	0	NA	Normal.Risk	122.48H.20X. 002	122.48H.20X. 002	122.48H.20X. 002	0.009124895	0	0.3467765	0.01147478	0	0	0	0	30.85966	33.20552	0.001815824	0	0.01048295	0.002258335	2.37E-05	0	4.42E-05	1.46E-06	0	0	0	0	0	0	0.000179319	0	0.000453513	4.48E-05	0	0	375.3533	52.94945	0	5	5	non
160	122	3	6	NA	0	0	NA	Normal.Risk	122.48H.20X. 002	122.48H.20X. 002	122.48H.20X. 002	0.05020218	0.006622416	0.1171283	0.01112383	0	0	0	0	112.4061	110.3468	0.007660029	0.002441444	0.007660029	0.002441444	6.33E-05	8.35E-06	8.90E-06	8.45E-07	0	0	0	0	0	0	0.000534967	0.00012554	0.00018012	3.56E-05	0	0	1013.469	88.62206	0	6	6	non
161	122	3	8	NA	0	0	NA	Normal.Risk	122.48H.20X. 002	122.48H.20X. 002	122.48H.20X. 002	0.6172274	0.05534447	3.759976	0.6849775	0	0	0	0	45.23941	45.28118	0.04783703	0.00483711	0.0501564	0.01231403	0.001359532	0.000121904	0.000471707	8.59E-05	0	0	0	0	0	0	0.006138512	0.000606588	0.003147384	0.000661436	0	0	914.3771	74.29244	0	8	8	non
162	122	3	9	NA	0	0	NA	Normal.Risk	122.48H.20X. 002	122.48H.20X. 002	122.48H.20X. 002	0	0	1.682063	0.08593881	0	0	0	0	64.82862	65.32809	0	0	0.01771572	0.003570611	0	0	9.63E-05	4.92E-06	0	0	0	0	0	0	0	0	0.000870529	9.62E-05	0	0	1126.833	67.71931	0	9	9	non
163	122	3	11	NA	0	0	NA	Normal.Risk	122.48H.20X. 002	122.48H.20X. 002	122.48H.20X. 002	0.004760815	0	0.5358358	0.005966278	0	0	0	0	73.04975	69.75971	0.002258335	0	0.01106279	0.001693751	9.23E-06	0	5.18E-05	5.77E-07	0	0	0	0	0	0	0.000126021	0	0.000470284	2.43E-05	0	0	810.9975	100.456	0	11	11	non
164	122	3	12	NA	0	0	NA	Normal.Risk	122.48H.20X. 002	122.48H.20X. 002	122.48H.20X. 002	0.01385519	0	0.4927749	0.01083391	0	0	0	0	20.18359	20.5998	0.005279622	0	0.005279622	0.000991836	2.48E-05	0	8.19E-05	1.80E-06	0	0	0	0	0	0	0.000294616	0	0.000465747	3.29E-05	0	0	3524.464	114.9247	0	12	12	non
165	122	3	13	NA	0	0	NA	Normal.Risk	122.48H.20X. 002	122.48H.20X. 002	122.48H.20X. 002	0.04596017	0.007736324	0.06704814	0.01016251	0	0	0	0	27.02016	27.4493	0.008163577	0.00250248	0.008789197	0.00250248	0.00026721	4.50E-05	6.45E-05	9.77E-06	0	0	0	0	0	0	0.001227822	0.000283936	0.000611458	0.000131957	0	0	733.2163	114.2067	0	13	13	non
166	122	3	14	NA	0	0	NA	Normal.Risk	122.48H.20X. 002	122.48H.20X. 002	122.48H.20X. 002	0.06538491	0.006012055	0.9815213	0.07487602	0	0	0	0	38.75188	40.54575	0.007843138	0.001754788	0.0090486	0.002883955	0.000166374	1.53E-05	0.000300896	2.30E-05	0	0	0	0	0	0	0.000903084	0.000153683	0.001174469	0.000184425	0	0	3643.878	118.569	0	14	14	non
167	122	3	16	NA	0	0	NA	Normal.Risk	122.48H.20X. 002	122.48H.20X. 002	122.48H.20X. 002	0	0	0.691371	0.08317693	0	0	0	0	35.74822	33.35744	0	0	0.02305638	0.007278554	0	0	0.000115517	1.39E-05	0	0	0	0	0	0	0	0	0.001088914	0.00022489	0	0	129.1604	131.9778	0	16	16	non
168	122	3	18	NA	0	0	NA	Normal.Risk	122.48H.20X. 002	122.48H.20X. 002	122.48H.20X. 002	0.000793469	0	4.397696	0.5498131	0	0	0	0	21.33083	22.97095	0.00030518	0	0.03218128	0.009170672	1.86E-06	0	0.000479156	5.99E-05	0	0	0	0	0	0	2.10E-05	0	0.002315096	0.000479747	0	0	2713.108	158.8591	0	18	18	non
169	122	3	19	NA	0	0	NA	Normal.Risk	122.48H.20X. 002	122.48H.20X. 002	122.48H.20X. 002	0.00889601	6.10E-05	0.02325475	0.000122072	0	0	0	0	18.18468	19.15417	0.002319371	6.10E-05	0.002319371	6.10E-05	1.30E-05	8.90E-08	2.21E-06	1.16E-08	0	0	0	0	0	0	0.000150989	2.33E-06	5.91E-05	8.42E-07	0	0	2225.205	130.1904	0	19	19	non
170	122	3	23	NA	0	0	NA	Normal.Risk	122.48H.20X. 002	122.48H.20X. 002	122.48H.20X. 002	0.005447471	0	0.1826658	0.01211566	0	0	0	0	22.5325	26.41018	0.00187686	0	0.007660029	0.002197299	1.13E-05	0	2.26E-05	1.50E-06	0	0	0	0	0	0	0.000130709	0	0.000261577	4.93E-05	0	0	491.0471	154.9524	0	23	23	non
171	122	3	24	NA	0	0	NA	Normal.Risk	122.48H.20X. 002	122.48H.20X. 002	122.48H.20X. 002	0	0	10.19382	2.038453	0	0	0	0	13.36167	12.6409	0	0	0.05719081	0.01979095	0	0	0.001818052	0.000363555	0	0	0	0	0	0	0	0	0.006499249	0.001645244	0	0	2850.627	184.0007	0	24	24	non
172	122	3	25	NA	0	0	NA	Normal.Risk	122.48H.20X. 002	122.48H.20X. 002	122.48H.20X. 002	0.1805142	0.02670329	2.951507	0.1843748	0	0	0	0	7.47272	6.161703	0.01702907	0.003952087	0.01702907	0.003952087	0.000898081	0.000132852	0.00089521	5.59E-05	0	0	0	0	0	0	0.002326636	0.00053164	0.00192847	0.000280121	0.000808728	0	1748.529	168.2787	0	25	25	non
173	122	3	26	NA	0	0	NA	Normal.Risk	122.48H.20X. 002	122.48H.20X. 002	122.48H.20X. 002	0.07507439	0.000793469	9.091127	1.308186	0	0	0	0	21.14063	19.73211	0.007843138	0.000427253	0.03173877	0.00999466	0.00013877	1.47E-06	0.000927666	0.000133488	0	0	0	0	0	0	0.000862801	2.41E-05	0.003410672	0.000734945	0	0	3604.38	176.2842	0	26	26	non
174	122	3	28	NA	0	0	NA	Normal.Risk	122.48H.20X. 002	122.48H.20X. 002	122.48H.20X. 002	0.3641108	0.08441291	4.116594	0.6831159	0	0	0	0	51.32762	51.71372	0.04876784	0.0134432	0.05267414	0.0134432	0.000726768	0.000168489	0.000312431	5.18E-05	0	0	0	0	0	0	0.004291318	0.001169751	0.002643951	0.000575104	0	0	1006.128	221.9849	0	28	28	non
175	122	3	29	NA	0	0	NA	Normal.Risk	122.48H.20X. 002	122.48H.20X. 002	122.48H.20X. 002	0	0	0.9138781	0.06323339	0	0	0	0	68.2131	74.38643	0	0	0.01771572	0.004013123	0	0	5.94E-05	4.11E-06	0	0	0	0	0	0	0	0	0.000628816	9.24E-05	0	0	687.7443	189.3475	0	29	29	non
176	122	3	31	NA	0	0	NA	Normal.Risk	122.48H.20X. 002	122.48H.20X. 002	122.48H.20X. 002	0.05931182	8.03418	4.521828	54.39515	0	0	0	0	61.26387	55.37172	0.008987564	0.4726482	0.07322805	0.4726482	7.19E-05	0.0097384	0.000262744	0.003160671	0	0	0	0	0	0	0.000587353	0.04592415	0.002372748	0.01802214	0	0	427.5658	245.1845	0	31	31	non
177	122	3	32	NA	0	0	NA	Normal.Risk	122.48H.20X. 002	122.48H.20X. 002	122.48H.20X. 002	0.03897154	0.01466392	1.217288	0.1389639	0	0	0	0	3.334704	6.781228	0.00842298	0.004959182	0.02224765	0.005645838	8.47E-05	3.19E-05	0.000127612	1.46E-05	0	0	0	0	0	0	0.000702127	0.000342354	0.001043221	0.000203815	0	0	271.6022	194.1785	0	32	32	non
178	122	3	33	NA	0	0	NA	Normal.Risk	122.48H.20X. 002	122.48H.20X. 002	122.48H.20X. 002	0.01446555	0	0.2219272	0.007888914	0	0	0	0	48.25809	60.0605	0.003006027	0	0.01213092	0.00155642	1.93E-05	0	2.45E-05	8.69E-07	0	0	0	0	0	0	0.00021823	0	0.00036445	3.03E-05	0	0	94.14511	170.906	0	33	33	non
179	122	3	34	NA	0	0	NA	Normal.Risk	122.48H.20X. 002	122.48H.20X. 002	122.48H.20X. 002	0.1148089	0.01675441	13.42327	2.305791	0	0	0	0	69.21372	68.95832	0.01495384	0.004959182	0.06140231	0.01979095	0.000122659	1.79E-05	0.000631654	0.000108503	0	0	0	0	0	0	0.000943785	0.000235304	0.004011454	0.000894433	0	0	3480.267	252.9369	0	34	34	non
180	122	3	39	NA	0	0	NA	Normal.Risk	122.48H.20X. 002	122.48H.20X. 002	122.48H.20X. 002	0.09277486	0.000488289	0.1569848	0.000488289	0	0	0	0	38.95262	39.53214	0.01130694	0.000488289	0.01130694	0.000488289	0.000114963	6.05E-07	1.52E-05	4.72E-08	0	0	0	0	0	0	0.000960503	1.72E-05	0.000311373	4.80E-06	0	0	2383.41	276.7917	0	39	39	non
181	122	3	40	NA	0	0	NA	Normal.Risk	122.48H.20X. 002	122.48H.20X. 002	122.48H.20X. 002	0.0418555	9.257481	157.5757	1223.236	0	0.0009308	0	0.01168841	13.87323	18.33764	0.005905242	0.6162966	0.5353933	0.999939	0.000127608	0.02822403	0.027674	0.2148289	0	0.01168841	0	0	0	0	0.000658987	0.08842181	0.07041995	0.3666569	0.01216144	0.1988251	357.3707	269.5054	0	40	40	non
182	122	3	41	NA	0	0	NA	Normal.Risk	122.48H.20X. 002	122.48H.20X. 002	122.48H.20X. 002	0.1196918	0	30.309	8.205158	0	0	0	0	48.44747	47.24147	0.01394675	0	0.06575113	0.02180514	0.000175244	0	0.002461944	0.00066649	0	0	0	0	0	0	0.001169246	0	0.007585473	0.00230465	0	0	3032.599	318.8647	0	41	41	non
183	122	3	42	NA	0	0	NA	Normal.Risk	122.48H.20X. 002	122.48H.20X. 002	122.48H.20X. 002	0.1647822	0.04641795	1.216526	0.3618372	0	0	0	0	90.2296	91.32411	0.02130159	0.007782101	0.02130159	0.008545052	0.000238815	6.73E-05	7.59E-05	2.26E-05	0	0	0	0	0	0	0.001799796	0.000581978	0.000956214	0.000334899	0	0	570.6689	286.0933	0	42	42	non
184	122	3	44	NA	0	0	NA	Normal.Risk	122.48H.20X. 002	122.48H.20X. 002	122.48H.20X. 002	0.09004349	0.01585412	0.3470054	0.05638209	0	0	0	0	14.01791	13.52251	0.01306172	0.00421149	0.01306172	0.00421149	0.000413044	7.27E-05	0.000201865	3.28E-05	0	0	0	0	0	0	0.001706572	0.000449489	0.001113325	0.000283499	0	0	3487.515	316.5189	0	44	44	non
185	122	3	47	NA	0	0	NA	Normal.Risk	122.48H.20X. 002	122.48H.20X. 002	122.48H.20X. 002	5.214237	1.332845	93.40906	18.73194	0	0	0	0	73.59966	75.33715	0.4065309	0.1047837	0.4065309	0.1054704	0.00941198	0.002405857	0.005470516	0.001097039	0	0	0	0	0	0	0.047871	0.01266559	0.03299646	0.007790888	0	0	795.4139	386.7554	0	47	47	non
186	122	3	48	NA	0	0	NA	Normal.Risk	122.48H.20X. 002	122.48H.20X. 002	122.48H.20X. 002	0.003936828	0.1116808	0.003936828	0.4360723	0	0	0	0	51.59324	18.07216	0.002258335	0.003570611	0.002258335	0.003570611	1.10E-05	0.000311957	9.20E-07	0.000101886	0	0	0	0	0	0	0.000136923	0.000687405	3.97E-05	0.00037637	0	0	322.1362	321.9348	0	48	48	non
187	122	3	49	NA	0	0	NA	Normal.Risk	122.48H.20X. 002	122.48H.20X. 002	122.48H.20X. 002	0.2906233	0.02131685	11.08756	1.811627	0	0	0	0	41.37095	44.96538	0.02136263	0.005279622	0.06285191	0.02041657	0.000362826	2.66E-05	0.000801298	0.000130926	0	0	0	0	0	0	0.001954043	0.000289357	0.00425819	0.000999377	0	0	2462.872	318.703	0	49	49	non
188	122	3	50	NA	0	0	NA	Normal.Risk	122.48H.20X. 002	122.48H.20X. 002	122.48H.20X. 002	6.10E-05	0	0.01573205	0.002151522	0	0	0	0	20.33422	20.24295	6.10E-05	0	0.002700847	0.000747692	3.02E-07	0	1.17E-05	1.60E-06	0	0	0	0	0	0	4.28E-06	0	0.000140786	3.01E-05	0	0	520.2897	362.9456	0	50	50	non
189	122	3	51	NA	0	0	NA	Normal.Risk	122.48H.20X. 002	122.48H.20X. 002	122.48H.20X. 002	0.104448	0.005645838	0.9062486	0.07635615	0	0	0	0	35.67316	51.54726	0.007034409	0.001693751	0.009857329	0.003326467	0.000214033	1.16E-05	0.000120592	1.02E-05	0	0	0	0	0	0	0.00089634	0.000108856	0.000714193	0.000129167	0	0	3740.345	380.8792	0	51	51	non
190	122	3	54	NA	0	0	NA	Normal.Risk	122.48H.20X. 002	122.48H.20X. 002	122.48H.20X. 002	0.007049668	0	0.2151217	0.001586938	0	0	0	0	29.73205	44.40094	0.00187686	0	0.00483711	0.000488289	1.08E-05	0	1.10E-05	8.15E-08	0	0	0	0	0	0	0.00012092	0	0.000161394	5.46E-06	0	0	913.4533	391.4064	0	54	54	non
191	122	3	55	NA	0	0	NA	Normal.Risk	122.48H.20X. 002	122.48H.20X. 002	122.48H.20X. 002	0.05711452	0.002059968	0.3351644	0.004654002	0	0	0	0	35.91292	36.05572	0.006347753	0.001129168	0.006347753	0.001129168	0.000102173	3.69E-06	2.85E-05	3.96E-07	0	0	0	0	0	0	0.000651318	5.55E-05	0.000332107	1.56E-05	0	0	3823.483	410.1711	0	55	55	non
192	122	3	56	NA	0	0	NA	Normal.Risk	122.48H.20X. 002	122.48H.20X. 002	122.48H.20X. 002	0.01947051	0	0.1759976	0.00109865	0	0	0	0	28.4089	61.65326	0.003204395	0	0.005340658	0.000366217	3.76E-05	0	1.69E-05	1.06E-07	0	0	0	0	0	0	0.000288835	0	0.000200807	5.35E-06	0	0	3558.983	414.5855	0	56	56	non
193	122	3	57	NA	0	0	NA	Normal.Risk	122.48H.20X. 002	122.48H.20X. 002	122.48H.20X. 002	8.084398	2.422995	46.9711	12.87318	0	0	0	0	28.28046	28.82067	0.6614938	0.2262913	0.6614938	0.2262913	0.03440169	0.01031062	0.0124691	0.003417357	0	0	0	0	0	0	0.1138234	0.03710223	0.05670125	0.01797764	0	0	213.2307	369.657	0	57	57	non
194	122	3	59	NA	0	0	NA	Normal.Risk	122.48H.20X. 002	122.48H.20X. 002	122.48H.20X. 002	0.01512169	0	148.7774	33.85293	0	0	0	0	33.82251	35.29145	0.003891051	0	0.4827802	0.1298085	2.94E-05	0	0.01399731	0.003184959	0	0	0	0	0	0	0.000255988	0	0.05240683	0.01339926	0	0	3068.769	400.5509	0	59	59	non
195	122	3	60	NA	0	0	NA	Normal.Risk	122.48H.20X. 002	122.48H.20X. 002	122.48H.20X. 002	0.1103685	0.01860075	0.2175174	0.02684062	0	0	0	0	82.91001	90.45855	0.01457237	0.003768978	0.01457237	0.003768978	0.000157895	2.66E-05	1.52E-05	1.88E-06	0	0	0	0	0	0	0.001182769	0.000264948	0.000334718	6.64E-05	0	0	3376.076	446.0938	0	60	60	non
196	122	3	61	NA	0	0	NA	Normal.Risk	122.48H.20X. 002	122.48H.20X. 002	122.48H.20X. 002	0.004425116	0	0.1662776	0.003616388	0	0	0	0	52.16031	53.83607	0.001129168	0	0.005523766	0.000747692	9.81E-06	0	2.07E-05	4.51E-07	0	0	0	0	0	0	8.44E-05	0	0.000259986	1.33E-05	0	0	3189.939	419.8881	0	61	61	non
197	122	3	62	NA	0	0	NA	Normal.Risk	122.48H.20X. 002	122.48H.20X. 002	122.48H.20X. 002	2.058457	0.5309529	16.91089	3.399695	0	0	0	0	49.00276	50.70151	0.1799039	0.05197223	0.1799039	0.05197223	0.004514161	0.00116437	0.001719984	0.000345779	0	0	0	0	0	0	0.02177687	0.006011715	0.01066185	0.002741336	0	0	2719.055	404.6827	0	62	62	non
198	122	3	63	NA	0	0	NA	Normal.Risk	122.48H.20X. 002	122.48H.20X. 002	122.48H.20X. 002	0.07360952	0.009124895	1.034897	0.08223087	0	0	0	0	49.2098	44.40806	0.008911269	0.002136263	0.01451133	0.003891051	0.00015695	1.95E-05	8.06E-05	6.41E-06	0	0	0	0	0	0	0.000961665	0.000164002	0.000692241	0.000106533	0	0	538.4601	440.9999	0	63	63	non
199	122	3	65	NA	0	0	NA	Normal.Risk	122.48H.20X. 002	122.48H.20X. 002	122.48H.20X. 002	0	0	0.136614	0.000915541	0	0	0	0	18.6885	17.78554	0	0	0.005279622	0.000488289	0	0	1.50E-05	1.00E-07	0	0	0	0	0	0	0	0	0.000203892	5.61E-06	0	0	2628.897	446.465	0	65	65	non
200	122	3	67	NA	0	0	NA	Normal.Risk	122.48H.20X. 002	122.48H.20X. 002	122.48H.20X. 002	0.5953002	0.1380331	2.388556	0.3706111	0	0	0	0	16.71578	32.43276	0.05110246	0.01834134	0.05110246	0.01834134	0.000691406	0.000160317	0.000167383	2.60E-05	0	0	0	0	0	0	0.004051601	0.001325112	0.00143782	0.000418193	0	0	390.8707	536.3694	0	67	67	non
201	122	3	68	NA	0	0	NA	Normal.Risk	122.48H.20X. 002	122.48H.20X. 002	122.48H.20X. 002	0.1751125	0.02136263	5.209812	0.5566339	0	0	0	0	41.79686	55.67574	0.01332113	0.003707942	0.02777142	0.00842298	0.000140202	1.71E-05	0.000232539	2.48E-05	0	0	0	0	0	0	0.001017349	0.000214048	0.001389711	0.000284306	0	0	3192.582	558.8939	0	68	68	non
202	122	3	70	NA	0	0	NA	Normal.Risk	122.48H.20X. 002	122.48H.20X. 002	122.48H.20X. 002	0	0	0.3729763	0.01173419	0	0	0	0	28.06112	33.1926	0	0	0.006973373	0.001434348	0	0	2.43E-05	7.64E-07	0	0	0	0	0	0	0	0	0.00025495	2.53E-05	0	0	2771.644	492.9266	0	70	70	non
203	122	3	71	NA	0	0	NA	Normal.Risk	122.48H.20X. 002	122.48H.20X. 002	122.48H.20X. 002	0.132784	0.02362097	0.7228046	0.06407263	0	0	0	0	54.00645	56.32148	0.01319905	0.003570611	0.01319905	0.003570611	0.000245442	4.37E-05	7.98E-05	7.07E-06	0	0	0	0	0	0	0.001334282	0.000337235	0.000776345	0.000121481	0	0	3302.926	487.4489	0	71	71	non
204	122	3	72	NA	0	0	NA	Normal.Risk	122.48H.20X. 002	122.48H.20X. 002	122.48H.20X. 002	5.139239	1.056535	19.7995	2.662715	0	0	0	0	66.90467	63.67658	0.3132372	0.1071794	0.3463035	0.1071794	0.01327969	0.002730064	0.004215349	0.000566897	0	0	0	0	0	0	0.05151236	0.01236021	0.02732551	0.004603136	0	0	322.383	418.4601	0	72	72	non
205	122	3	74	NA	0	0	NA	Normal.Risk	122.48H.20X. 002	122.48H.20X. 002	122.48H.20X. 002	0.4353246	0.09202716	4.760266	0.8241245	0	0	0	0	46.72906	61.57753	0.05412375	0.01545739	0.05418479	0.01684596	0.000548959	0.000116049	0.000191954	3.32E-05	0	0	0	0	0	0	0.003717702	0.000972769	0.002107103	0.000520486	0	0	892.1013	570.5436	0	74	74	non
206	122	3	75	NA	0	0	NA	Normal.Risk	122.48H.20X. 002	122.48H.20X. 002	122.48H.20X. 002	0	0	0.3250629	0.01214618	0	0	0	0	19.85239	18.55291	0	0	0.006912337	0.001068132	0	0	2.88E-05	1.08E-06	0	0	0	0	0	0	0	0	0.000338077	2.83E-05	0	0	1550.965	509.828	0	75	75	non
207	122	3	76	NA	0	0	NA	Normal.Risk	122.48H.20X. 002	122.48H.20X. 002	122.48H.20X. 002	0.1125353	0.0158999	2.715892	0.3362783	0	0	0	0	50.34803	57.43441	0.01539635	0.003891051	0.02331578	0.006591897	0.000139104	1.97E-05	0.000155034	1.92E-05	0	0	0	0	0	0	0.001119913	0.000217759	0.001140788	0.00024071	0	0	3475.092	512.7203	0	76	76	non
208	122	3	77	NA	0	0	NA	Normal.Risk	122.48H.20X. 002	122.48H.20X. 002	122.48H.20X. 002	0.001983673	0	0.09086748	0.002700847	0	0	0	0	12.89972	12.80423	0.000808728	0	0.004333562	0.00062562	1.26E-05	0	7.45E-05	2.21E-06	0	0	0	0	0	0	8.56E-05	0	0.000397438	2.83E-05	0	0	3786.782	488.9434	0	77	77	non
209	122	3	78	NA	0	0	NA	Normal.Risk	122.48H.20X. 002	122.48H.20X. 002	122.48H.20X. 002	4.998535	1.495979	26.53719	8.848981	0	0	0	0	22.13882	23.81498	0.2712444	0.1185473	0.2712444	0.1185473	0.0171771	0.005140822	0.007612505	0.002538434	0	0	0	0	0	0	0.05089541	0.0175571	0.02962497	0.01170347	0	0	316.4334	502.212	0	78	78	non
210	122	3	84	NA	0	0	NA	Normal.Risk	122.48H.20X. 002	122.48H.20X. 002	122.48H.20X. 002	0.8355688	0.2128481	2.871946	0.5574273	0	0	0	0	24.30806	28.10749	0.05600061	0.01684596	0.05600061	0.01684596	0.001657875	0.000422318	0.00047004	9.12E-05	0	0	0	0	0	0	0.006638505	0.001895401	0.003168164	0.000818088	0	0	3763.758	542.4817	0	84	84	non
211	122	3	85	NA	0	0	NA	Normal.Risk	122.48H.20X. 002	122.48H.20X. 002	122.48H.20X. 002	0.02452125	0.000244144	0.9873655	0.07161059	0	0	0	0	12.77975	15.62102	0.007095445	0.000244144	0.01269551	0.002944991	6.93E-05	6.90E-07	0.000134226	9.73E-06	0	0	0	0	0	0	0.000575859	1.30E-05	0.000860436	0.000121506	0	0	651.0158	565.8762	0	85	85	non
212	122	3	86	NA	0	0	NA	Normal.Risk	122.48H.20X. 002	122.48H.20X. 002	122.48H.20X. 002	0.02380407	0.002563516	0.06977951	0.007049668	0	0	0	0	28.92416	30.34991	0.005584802	0.001754788	0.005584802	0.001754788	8.38E-05	9.03E-06	2.97E-05	3.00E-06	0	0	0	0	0	0	0.000492952	0.000110713	0.000283514	5.75E-05	0	0	3704.855	542.372	0	86	86	non
213	122	3	87	NA	0	0	NA	Normal.Risk	122.48H.20X. 002	122.48H.20X. 002	122.48H.20X. 002	0.07714962	0.01033036	0.5977722	0.0482948	0	0	0	0	25.71231	26.81657	0.01199359	0.002944991	0.0124361	0.002944991	9.97E-05	1.33E-05	4.28E-05	3.46E-06	0	0	0	0	0	0	0.00080255	0.000172921	0.000452952	7.59E-05	0	0	3687.497	494.2218	0	87	87	non
214	122	3	88	NA	0	0	NA	Normal.Risk	122.48H.20X. 002	122.48H.20X. 002	122.48H.20X. 002	0.9460594	0.2386206	9.194217	1.971374	0	0	0	0	69.08244	70.16593	0.05763332	0.01853971	0.08435188	0.02539101	0.001558582	0.000393115	0.000669011	0.000143446	0	0	0	0	0	0	0.006705658	0.001874958	0.00476293	0.001259722	0	0	3867.415	561.852	0	88	88	non
215	122	3	89	NA	0	0	NA	Normal.Risk	122.48H.20X. 002	122.48H.20X. 002	122.48H.20X. 002	0.02767987	0	9.246418	1.680598	0	0	0	0	31.55717	31.68159	0.002883955	0	0.06883345	0.02005035	5.60E-05	0	0.001267675	0.000230408	0	0	0	0	0	0	0.000319298	0	0.005802558	0.001407405	0	0	3095.444	557.1061	0	89	89	non
216	122	3	93	NA	0	0	NA	Normal.Risk	122.48H.20X. 002	122.48H.20X. 002	122.48H.20X. 002	0.1785	0.04261845	0.610132	0.1847562	0	0	0	0	52.05114	51.62332	0.02990768	0.007721065	0.02990768	0.009857329	0.000490385	0.000117084	0.000140196	4.25E-05	0	0	0	0	0	0	0.003274023	0.000840109	0.001615955	0.000518416	0	0	352.9584	582.3442	0	93	93	non
217	122	3	94	NA	0	0	NA	Normal.Risk	122.48H.20X. 002	122.48H.20X. 002	122.48H.20X. 002	0.2574655	0.01225299	0.4841383	0.01255817	0	0	0	0	40.89861	40.76326	0.03262379	0.002319371	0.03262379	0.002319371	0.000729364	3.47E-05	9.55E-05	2.48E-06	0	0	0	0	0	0	0.003988754	0.000250529	0.001288956	6.68E-05	0	0	2681.42	570.4571	0	94	94	non
218	122	3	95	NA	0	0	NA	Normal.Risk	122.48H.20X. 002	122.48H.20X. 002	122.48H.20X. 002	0.1194171	0.009262226	0.8754406	0.1006027	0	0	0	0	67.41873	72.94965	0.01326009	0.003326467	0.01741054	0.004135195	0.000170353	1.32E-05	8.44E-05	9.70E-06	0	0	0	0	0	0	0.000957696	0.000172801	0.000772417	0.000152242	0	0	3580.038	574.4831	0	95	95	non
219	122	3	96	NA	0	0	NA	Normal.Risk	122.48H.20X. 002	122.48H.20X. 002	122.48H.20X. 002	0.009536889	0.000183108	0.6220035	0.005996796	0	0	0	0	29.09051	39.44345	0.00421149	0.000183108	0.006347753	0.000808728	1.16E-05	2.22E-07	3.70E-05	3.57E-07	0	0	0	0	0	0	0.000190697	6.38E-06	0.000322726	1.36E-05	0	0	2769.051	641.8229	0	96	96	non
220	122	3	99	NA	0	0	NA	Normal.Risk	122.48H.20X. 002	122.48H.20X. 002	122.48H.20X. 002	0.3432517	0.05458152	2.207095	0.3181659	0	0	0	0	26.93284	28.73246	0.02313268	0.005279622	0.02313268	0.005279622	0.000986355	0.000156843	0.000408873	5.89E-05	0	0	0	0	0	0	0.003674754	0.000746428	0.002058404	0.000426245	0	0	1517.553	577.5785	0	99	99	non
221	122	3	101	NA	0	0	NA	Normal.Risk	122.48H.20X. 002	122.48H.20X. 002	122.48H.20X. 002	0	0	0.05603113	6.10E-05	0	0	0	0	40.72817	40.28285	0	0	0.003387503	6.10E-05	0	0	4.00E-06	4.35E-09	0	0	0	0	0	0	0	0	9.41E-05	5.15E-07	0	0	3373.718	606.6851	0	101	101	non
222	122	3	102	NA	0	0	NA	Normal.Risk	122.48H.20X. 002	122.48H.20X. 002	122.48H.20X. 002	0.008148318	0.000686656	15.28966	4.210636	0	0	0	0	59.60653	60.89316	0.003952087	0.000686656	0.1213245	0.04141299	8.52E-06	7.18E-07	0.000740025	0.000203796	0	0	0	0	0	0	0.000170155	2.22E-05	0.006039941	0.001973899	0	0	2866.449	647.9231	0	102	102	non
223	122	3	104	NA	0	0	NA	Normal.Risk	122.48H.20X. 002	122.48H.20X. 002	122.48H.20X. 002	0	0	30.3575	6.947387	0	0	0	0	15.20566	14.1965	0	0	0.1988251	0.05795376	0	0	0.005195534	0.00118901	0	0	0	0	0	0	0	0	0.01972034	0.005262022	0	0	3488.314	628.9401	0	104	104	non
224	122	3	106	NA	0	0	NA	Normal.Risk	122.48H.20X. 002	122.48H.20X. 002	122.48H.20X. 002	0.1065385	0.01852445	0.5544976	0.05590906	0	0	0	0	27.70559	29.91297	0.01281758	0.003891051	0.01300069	0.003891051	0.000451434	7.85E-05	0.000214257	2.16E-05	0	0	0	0	0	0	0.001830149	0.000453595	0.001251405	0.000221466	0	0	2698.155	623.3613	0	106	106	non
225	122	3	107	NA	0	0	NA	Normal.Risk	122.48H.20X. 002	122.48H.20X. 002	122.48H.20X. 002	0	0	0.3001144	0.007278553	0	0	0	0	63.97848	67.12447	0	0	0.00967422	0.001434348	0	0	2.00E-05	4.85E-07	0	0	0	0	0	0	0	0	0.000295759	2.14E-05	0	0	255.6514	663.6854	0	107	107	non
226	122	3	108	NA	0	0	NA	Normal.Risk	122.48H.20X. 002	122.48H.20X. 002	122.48H.20X. 002	1.4206	0.2791333	10.64794	2.731487	0	0	0	0	36.90817	35.80509	0.08574045	0.02482643	0.1189899	0.03776608	0.001574944	0.00030946	0.000491845	0.000126172	0	0	0	0	0	0	0.009126912	0.002127893	0.005194676	0.001540254	0	0	1049.541	739.2678	0	108	108	non
227	122	3	109	NA	0	0	NA	Normal.Risk	122.48H.20X. 002	122.48H.20X. 002	122.48H.20X. 002	0	0	3.361761	0.4643473	0	0	0	0	34.84545	33.34435	0	0	0.03437858	0.00842298	0	0	0.000416111	5.75E-05	0	0	0	0	0	0	0	0	0.002503998	0.000503828	0	0	2525.89	631.587	0	109	109	non
228	122	3	112	NA	0	0	NA	Normal.Risk	122.48H.20X. 002	122.48H.20X. 002	122.48H.20X. 002	0.05004959	0.001800565	0.1302205	0.001800565	0	0	0	0	58.51885	62.70224	0.01287861	0.000747692	0.01287861	0.000747692	0.000147639	5.31E-06	1.67E-05	2.31E-07	0	0	0	0	0	0	0.001188081	5.76E-05	0.00036385	1.20E-05	0	0	169.1611	629.6691	0	112	112	non
229	122	3	113	NA	0	0	NA	Normal.Risk	122.48H.20X. 002	122.48H.20X. 002	122.48H.20X. 002	0.08677806	0.000122072	3.391913	0.6061494	0	0	0	0	37.04858	41.08256	0.01156634	0.000122072	0.04298466	0.01306172	0.000106215	1.49E-07	0.000243882	4.36E-05	0	0	0	0	0	0	0.000842371	4.27E-06	0.001994282	0.000500354	0	0	524.0948	688.5014	0	113	113	non
230	122	3	114	NA	0	0	NA	Normal.Risk	122.48H.20X. 002	122.48H.20X. 002	122.48H.20X. 002	0.04907301	0.006973373	0.1996948	0.01948577	0	0	0	0	38.87594	42.6371	0.007415885	0.00187686	0.007415885	0.00187686	8.11E-05	1.15E-05	2.54E-05	2.48E-06	0	0	0	0	0	0	0.000580842	0.000121557	0.000266473	5.44E-05	0	0	3955.883	649.2996	0	114	114	non
231	122	3	115	NA	0	0	NA	Normal.Risk	122.48H.20X. 002	122.48H.20X. 002	122.48H.20X. 002	0.4798962	0.1175555	10.90488	1.685695	0	0	0	0	12.69844	12.3098	0.03663691	0.009613184	0.05926604	0.01577783	0.000506754	0.000124135	0.000600423	9.28E-05	0	0	0	0	0	0	0.003297263	0.000869488	0.003635389	0.000783249	0	0	3280.279	667.7103	0	115	115	non
232	122	3	116	NA	0	0	NA	Normal.Risk	122.48H.20X. 002	122.48H.20X. 002	122.48H.20X. 002	0.0324712	0	0.2801556	0.004150454	0	0	0	0	45.56446	88.04701	0.00451667	0	0.004577707	0.00062562	3.74E-05	0	1.38E-05	2.05E-07	0	0	0	0	0	0	0.000306943	0	0.000172665	9.68E-06	0	0	2401.218	638.4396	0	116	116	non
233	122	3	117	NA	0	0	NA	Normal.Risk	122.48H.20X. 002	122.48H.20X. 002	122.48H.20X. 002	0.004867628	0	25.46757	5.411368	0	0	0	0	23.33095	25.28365	0.002319371	0	0.1243305	0.03971923	9.51E-06	0	0.00307914	0.000654258	0	0	0	0	0	0	0.000121845	0	0.0120266	0.003194539	0	0	3097.036	668.2636	0	117	117	non
234	122	3	118	NA	0	0	NA	Normal.Risk	122.48H.20X. 002	122.48H.20X. 002	122.48H.20X. 002	0	0	1.005783	0.09321736	0	0	0	0	20.96242	21.86284	0	0	0.01519799	0.003830014	0	0	0.000112857	1.05E-05	0	0	0	0	0	0	0	0	0.000871656	0.000148054	0	0	2996.478	656.5356	0	118	118	non
235	122	3	119	NA	0	0	NA	Normal.Risk	122.48H.20X. 002	122.48H.20X. 002	122.48H.20X. 002	0.7666896	0.1664912	4.61384	1.161242	0	0	0	0	53.71807	57.53912	0.04066529	0.01149004	0.05676356	0.01759365	0.000846236	0.000183765	0.000276808	6.97E-05	0	0	0	0	0	0	0.004396895	0.001078041	0.002676676	0.000765937	0	0	3541.971	713.0098	0	119	119	non
236	122	3	120	NA	0	0	NA	Normal.Risk	122.48H.20X. 002	122.48H.20X. 002	122.48H.20X. 002	0.1613336	0.0141146	1.791043	0.2716716	0	0	0	0	31.20465	30.67875	0.01602197	0.004074159	0.02545205	0.007095445	0.00028156	2.46E-05	0.000178854	2.71E-05	0	0	0	0	0	0	0.001489284	0.000241042	0.001418086	0.000321746	0	0	2672.559	678.6715	0	120	120	non
237	122	3	121	NA	0	0	NA	Normal.Risk	122.48H.20X. 002	122.48H.20X. 002	122.48H.20X. 002	0.09169146	0.000686656	17.70694	3.669718	0	0	0	0	20.50453	22.26015	0.0158999	0.00062562	0.09932097	0.03601129	0.000222013	1.66E-06	0.003207197	0.000664684	0	0	0	0	0	0	0.001492331	3.09E-05	0.01175975	0.003034017	0	0	4055.214	670.7993	0	121	121	non
238	122	3	122	NA	0	0	NA	Normal.Risk	122.48H.20X. 002	122.48H.20X. 002	122.48H.20X. 002	0.07684444	0.000488289	0.3554131	0.06559854	0	0	0	0	86.75904	96.23303	0.01382467	0.000488289	0.01382467	0.004898146	0.000112018	7.12E-07	2.52E-05	4.66E-06	0	0	0	0	0	0	0.000927012	1.86E-05	0.000386955	0.000109886	0	0	381.9582	724.0869	0	122	122	non
239	122	3	123	NA	0	0	NA	Normal.Risk	122.48H.20X. 002	122.48H.20X. 002	122.48H.20X. 002	0.1574884	0.01805142	0.4134432	0.02986191	0	0	0	0	32.36091	34.04072	0.01771572	0.00483711	0.01771572	0.00483711	0.000518054	5.94E-05	0.000100815	7.28E-06	0	0	0	0	0	0	0.002529401	0.00042166	0.000986599	0.000134481	0	0	2949.694	719.9349	0	123	123	non
240	122	3	124	NA	0	0	NA	Normal.Risk	122.48H.20X. 002	122.48H.20X. 002	122.48H.20X. 002	0.4526741	0.0799115	1.643473	0.1465476	0	0	0	0	55.28829	56.89754	0.02589456	0.007095445	0.02589456	0.007095445	0.000765946	0.000135214	0.000166259	1.48E-05	0	0	0	0	0	0	0.003552439	0.000784853	0.001511548	0.000238418	0	0	3621.968	696.3334	0	124	124	non
241	122	3	125	NA	0	0	NA	Normal.Risk	122.48H.20X. 002	122.48H.20X. 002	122.48H.20X. 002	0	0	0.2065156	0.01516747	0	0	0	0	10.61367	11.02057	0	0	0.007095445	0.00125124	0	0	1.23E-05	9.05E-07	0	0	0	0	0	0	0	0	0.000204477	2.75E-05	0	0	3436.354	740.3523	0	125	125	non
242	122	3	127	NA	0	0	NA	Normal.Risk	122.48H.20X. 002	122.48H.20X. 002	122.48H.20X. 002	0.03491264	0.001983673	0.06187533	0.003341726	0	0	0	0	83.31444	102.1549	0.005340658	0.001434348	0.005340658	0.001434348	5.38E-05	3.06E-06	6.63E-06	3.58E-07	0	0	0	0	0	0	0.000441062	5.85E-05	0.000147376	1.88E-05	0	0	457.5898	756.7699	0	127	127	non
243	122	3	130	NA	0	0	NA	Normal.Risk	122.48H.20X. 002	122.48H.20X. 002	122.48H.20X. 002	0.007125963	0	58.38666	14.44585	0	0	0	0	30.34453	31.22897	0.002136263	0	0.2637675	0.08058289	1.26E-05	0	0.007113385	0.001759972	0	0	0	0	0	0	0.000139809	0	0.03025948	0.008493182	0	0	3755.284	741.0794	0	130	130	non
244	122	3	132	NA	0	0	NA	Normal.Risk	122.48H.20X. 002	122.48H.20X. 002	122.48H.20X. 002	1.660197	0.2569619	4.429374	0.4608682	0	0	0	0	34.63463	31.95385	0.08429084	0.02212558	0.08429084	0.02212558	0.00330059	0.000510859	0.000340512	3.54E-05	0	0	0	0	0	0	0.01206832	0.002357602	0.003449051	0.000564253	0	0	944.8931	753.2756	0	132	132	non
245	122	3	133	NA	0	0	NA	Normal.Risk	122.48H.20X. 002	122.48H.20X. 002	122.48H.20X. 002	0.02456703	0.0009308	0.1384909	0.00296025	0	0	0	0	21.9219	37.65007	0.004959182	0.00062562	0.00546273	0.00062562	4.33E-05	1.64E-06	1.40E-05	2.99E-07	0	0	0	0	0	0	0.000384171	2.92E-05	0.000194889	1.10E-05	0	0	2616.109	741.7919	0	133	133	non
246	122	3	134	NA	0	0	NA	Normal.Risk	122.48H.20X. 002	122.48H.20X. 002	122.48H.20X. 002	0.3588312	0.03979553	0.8904555	0.06417945	0	0	0	0	43.33984	80.75273	0.05354391	0.01017777	0.05354391	0.01017777	0.000450793	5.00E-05	6.20E-05	4.47E-06	0	0	0	0	0	0	0.003225688	0.000532157	0.000969652	0.000139438	0	0	2532.384	773.7556	0	134	134	non
247	122	3	136	NA	0	0	NA	Normal.Risk	122.48H.20X. 002	122.48H.20X. 002	122.48H.20X. 002	0.0795758	0.01329061	0.3663691	0.07815671	0	0	0	0	42.80893	41.49004	0.01118486	0.004074159	0.01118486	0.004898146	0.000195039	3.26E-05	7.00E-05	1.49E-05	0	0	0	0	0	0	0.001164087	0.000320281	0.000613281	0.000192755	0	0	3984.54	721.2875	0	136	136	non
248	122	3	137	NA	0	0	NA	Normal.Risk	122.48H.20X. 002	122.48H.20X. 002	122.48H.20X. 002	0.01387045	0.00250248	0.2478218	0.0415198	0	0	0	0	46.81566	49.47491	0.005401694	0.001312276	0.009414816	0.002563516	1.52E-05	2.75E-06	1.74E-05	2.91E-06	0	0	0	0	0	0	0.000248388	5.62E-05	0.00027372	7.02E-05	0	0	320.0074	789.419	0	137	137	non
249	122	3	138	NA	0	0	NA	Normal.Risk	122.48H.20X. 002	122.48H.20X. 002	122.48H.20X. 002	0.4502327	0.1004501	13.4052	2.913741	0	0	0	0	76.84851	76.39506	0.03897154	0.01293965	0.07560846	0.02809186	0.000759246	0.000169393	0.000993199	0.000215881	0	0	0	0	0	0	0.004299283	0.001205229	0.00570938	0.001550486	0	0	4106.339	785.8048	0	138	138	non
250	122	3	139	NA	0	0	NA	Normal.Risk	122.48H.20X. 002	122.48H.20X. 002	122.48H.20X. 002	0.1598688	0.02749676	5.243381	0.9747006	0	0	0	0	40.53673	46.75689	0.01803616	0.006347753	0.03482109	0.01029984	0.000193078	3.32E-05	0.000453855	8.44E-05	0	0	0	0	0	0	0.001512635	0.000364078	0.002538961	0.000629944	0	0	3041.055	751.1007	0	139	139	non
251	122	3	142	NA	0	0	NA	Normal.Risk	122.48H.20X. 002	122.48H.20X. 002	122.48H.20X. 002	3.644724	0.7224079	63.46767	15.65367	0	0	0	0	31.14939	28.70262	0.1310597	0.0339971	0.2124056	0.07417411	0.004208688	0.000834189	0.003669288	0.000904993	0	0	0	0	0	0	0.01889665	0.004272081	0.01636844	0.004889097	0	0	3851.067	788.7359	0	142	142	non
252	122	3	144	NA	0	0	NA	Normal.Risk	122.48H.20X. 002	122.48H.20X. 002	122.48H.20X. 002	0.6014801	0.1207752	4.647334	0.9557641	0	0	0	0	25.62562	26.20749	0.03770504	0.009613184	0.06782635	0.01759365	0.002227704	0.000447315	0.001954303	0.000401919	0	0	0	0	0	0	0.006484956	0.00155136	0.007466184	0.001902243	0	0	3252.346	777.6009	0	144	144	non
253	122	3	145	NA	0	0	NA	Normal.Risk	122.48H.20X. 002	122.48H.20X. 002	122.48H.20X. 002	0.7525444	0.107393	13.4996	1.581994	0	0	0	0	19.69629	25.0523	0.03218128	0.008850233	0.03959716	0.01074235	0.001000724	0.00014281	0.000641006	7.51E-05	0	0	0	0	0	0	0.003543501	0.000763061	0.002570377	0.000535232	0	0	2320.822	756.1689	0	145	145	non
254	122	3	146	NA	0	0	NA	Normal.Risk	122.48H.20X. 002	122.48H.20X. 002	122.48H.20X. 002	2.572335	0.413901	15.1538	2.808057	0	0	0	0	70.62932	68.80954	0.1435111	0.0352636	0.1435111	0.0352636	0.003051406	0.000490986	0.000758942	0.000140635	0	0	0	0	0	0	0.01665439	0.003043354	0.006190617	0.001322189	0	0	3687.998	824.9318	0	146	146	non
255	122	3	147	NA	0	0	NA	Normal.Risk	122.48H.20X. 002	122.48H.20X. 002	122.48H.20X. 002	0.03277638	0.000671397	0.2525979	0.006424048	0	0	0	0	8.972892	11.23943	0.006149386	0.000488289	0.006149386	0.000808728	7.22E-05	1.48E-06	5.47E-05	1.39E-06	0	0	0	0	0	0	0.000503858	2.44E-05	0.000381373	2.66E-05	0	0	3357.338	765.6095	0	147	147	non
256	122	3	148	NA	0	0	NA	Normal.Risk	122.48H.20X. 002	122.48H.20X. 002	122.48H.20X. 002	0	0	0.1294728	0.009277485	0	0	0	0	5.039771	6.446204	0	0	0.008667124	0.00155642	0	0	2.53E-05	1.81E-06	0	0	0	0	0	0	0	0	0.000316839	4.68E-05	0	0	218.3505	808.2023	0	148	148	non
257	122	3	149	NA	0	0	NA	Normal.Risk	122.48H.20X. 002	122.48H.20X. 002	122.48H.20X. 002	0.3994812	0.05688563	0.8544137	0.1072404	0	0	0	0	62.28095	62.59272	0.03820859	0.008987564	0.03820859	0.008987564	0.000912058	0.000129876	0.000201228	2.53E-05	0	0	0	0	0	0	0.004859326	0.000861006	0.002137613	0.000338047	0	0	3609.004	816.6194	0	149	149	non
258	122	3	151	NA	0	0	NA	Normal.Risk	122.48H.20X. 002	122.48H.20X. 002	122.48H.20X. 002	0	0	0.7671779	0.05465782	0	0	0	0	64.51339	62.85728	0	0	0.01293965	0.002563516	0	0	4.96E-05	3.53E-06	0	0	0	0	0	0	0	0	0.000544956	7.19E-05	0	0	3173.188	760.9608	0	151	151	non
259	122	3	152	NA	0	0	NA	Normal.Risk	122.48H.20X. 002	122.48H.20X. 002	122.48H.20X. 002	0.000366217	0	0.3388266	0.01382467	0	0	0	0	26.69393	22.94125	0.000366217	0	0.01062028	0.00250248	1.01E-06	0	5.15E-05	2.10E-06	0	0	0	0	0	0	1.92E-05	0	0.000514051	5.43E-05	0	0	990.5921	838.7736	0	152	152	non
260	122	3	153	NA	0	0	NA	Normal.Risk	122.48H.20X. 002	122.48H.20X. 002	122.48H.20X. 002	0.3508202	0.0552224	1.773922	0.3376974	0	0	0	0	49.58908	71.09703	0.02539101	0.008911269	0.02771038	0.008911269	0.000483223	7.61E-05	0.000179692	3.42E-05	0	0	0	0	0	0	0.002193084	0.000584695	0.00141256	0.000396358	0	0	3322.621	850.5624	0	153	153	non
261	122	3	154	NA	0	0	NA	Normal.Risk	122.48H.20X. 002	122.48H.20X. 002	122.48H.20X. 002	0	0	0.08067445	6.10E-05	0	0	0	0	36.66173	36.66282	0	0	0.003448539	6.10E-05	0	0	6.08E-06	4.60E-09	0	0	0	0	0	0	0	0	0.000118261	5.30E-07	0	0	2975.486	848.2116	0	154	154	non
262	122	3	155	NA	0	0	NA	Normal.Risk	122.48H.20X. 002	122.48H.20X. 002	122.48H.20X. 002	0.3534447	0.03208972	0.7786221	0.05607691	0	0	0	0	14.20802	10.45504	0.05983062	0.009109636	0.05983062	0.009109636	0.00047126	4.28E-05	7.44E-05	5.36E-06	0	0	0	0	0	0	0.003736708	0.000418893	0.001291412	0.000130866	0	0	475.2006	922.453	0	155	155	non
263	122	3	156	NA	0	0	NA	Normal.Risk	122.48H.20X. 002	122.48H.20X. 002	122.48H.20X. 002	0.1657282	0.01937896	1.044572	0.09849699	0	0	0	0	16.78958	20.91909	0.01457237	0.003509575	0.01457237	0.003509575	0.000416403	4.87E-05	0.000197798	1.87E-05	0	0	0	0	0	0	0.001702357	0.000322122	0.001021191	0.000188207	0	0	2455.397	813.9922	0	156	156	non
264	122	3	157	NA	0	0	NA	Normal.Risk	122.48H.20X. 002	122.48H.20X. 002	122.48H.20X. 002	0.003784237	0	6.349615	1.190433	0	0	0	0	9.950879	10.54203	0.000808728	0	0.03877318	0.01362631	7.52E-06	0	0.000583926	0.000109475	0	0	0	0	0	0	7.01E-05	0	0.002780342	0.000756803	0	0	4030.166	792.4564	0	157	157	non
265	122	3	158	NA	0	0	NA	Normal.Risk	122.48H.20X. 002	122.48H.20X. 002	122.48H.20X. 002	0.1468986	0.002777142	8.167971	1.370855	0	0	0	0	4.621756	3.952167	0.01815824	0.000686656	0.0546273	0.01313802	0.000369092	6.98E-06	0.00197676	0.000331766	0	0	0	0	0	0	0.001688834	5.69E-05	0.005674806	0.001349499	0	0	2538.48	850.3892	0	158	158	non
266	122	3	159	NA	0	0	NA	Normal.Risk	122.48H.20X. 002	122.48H.20X. 002	122.48H.20X. 002	0.0403296	0.005127031	0.331426	0.02917525	0	0	0	0	46.14764	47.43352	0.009796293	0.001754788	0.01086442	0.001815824	8.67E-05	1.10E-05	4.11E-05	3.62E-06	0	0	0	0	0	0	0.00074913	0.000124511	0.00048494	6.59E-05	0	0	3393.115	847.7454	0	159	159	non
267	122	3	160	NA	0	0	NA	Normal.Risk	122.48H.20X. 002	122.48H.20X. 002	122.48H.20X. 002	1.79585	0.3350576	41.95738	7.600473	0	0	0	0	44.44627	57.9256	0.07014573	0.02011139	0.1051041	0.03411917	0.00154018	0.000287356	0.001763286	0.000319415	0	0	0	0	0	0	0.0069948	0.001708015	0.006902913	0.001799902	0	0	2253.237	816.5	0	160	160	non
268	122	3	162	NA	0	0	NA	Normal.Risk	122.48H.20X. 002	122.48H.20X. 002	122.48H.20X. 002	0.009079118	0.00030518	0.1538872	0.00842298	0	0	0	0	27.21277	27.03325	0.003067063	0.00030518	0.006347753	0.001693751	2.57E-05	8.65E-07	3.43E-05	1.88E-06	0	0	0	0	0	0	0.000250887	1.62E-05	0.000315667	4.12E-05	0	0	342.0647	871.7817	0	162	162	non
269	122	3	163	NA	0	0	NA	Normal.Risk	122.48H.20X. 002	122.48H.20X. 002	122.48H.20X. 002	0	0	6.094423	1.060655	0	0	0	0	29.94433	30.61113	0	0	0.05795376	0.01350423	0	0	0.000695393	0.000121024	0	0	0	0	0	0	0	0	0.004299012	0.000962324	0	0	2772.003	836.257	0	163	163	non
270	122	3	164	NA	0	0	NA	Normal.Risk	122.48H.20X. 002	122.48H.20X. 002	122.48H.20X. 002	0.4320134	0.03553826	1.890715	0.2435492	0	0	0	0	19.94827	52.66703	0.06033417	0.005584802	0.06033417	0.005584802	0.000388851	3.20E-05	8.55E-05	1.10E-05	0	0	0	0	0	0	0.003410061	0.000318493	0.001105149	0.000171707	0	0	415.2474	994.921	0	164	164	non
271	122	3	165	NA	0	0	NA	Normal.Risk	122.48H.20X. 002	122.48H.20X. 002	122.48H.20X. 002	0.2126345	0.02761883	0.6402228	0.04534981	0	0	0	0	38.93503	40.56075	0.02262913	0.005203327	0.02262913	0.005584802	0.000574688	7.46E-05	0.00015769	1.12E-05	0	0	0	0	0	0	0.002865191	0.000500439	0.001429388	0.000187132	0	0	3282.464	859.0249	0	165	165	non
272	122	3	166	NA	0	0	NA	Normal.Risk	122.48H.20X. 002	122.48H.20X. 002	122.48H.20X. 002	0.6458381	0.1805753	2.54789	0.5672236	0	0	0	0	42.81533	43.58025	0.0433051	0.01300069	0.0433051	0.01300069	0.001083621	0.000302979	0.000237965	5.30E-05	0	0	0	0	0	0	0.005372954	0.001605631	0.002097531	0.000570734	0	0	3202.093	867.6587	0	166	166	non
273	122	3	167	NA	0	0	NA	Normal.Risk	122.48H.20X. 002	122.48H.20X. 002	122.48H.20X. 002	13.23142	3.401175	52.32029	11.77287	0	0	0	0	119.1177	121.1725	0.9985657	0.3075151	0.9985657	0.3075151	0.01625481	0.004178348	0.002681991	0.000603489	0	0	0	0	0	0	0.1022951	0.0289196	0.0396583	0.01017174	0	0	1119.593	912.803	0	167	167	non
274	122	3	169	NA	0	0	NA	Normal.Risk	122.48H.20X. 002	122.48H.20X. 002	122.48H.20X. 002	0.6297398	0.1681544	4.366354	0.8890517	0	0	0	0	38.22702	44.76402	0.08775464	0.02589456	0.08775464	0.02589456	0.001492275	0.00039847	0.000684703	0.000139415	0	0	0	0	0	0	0.008190587	0.002444255	0.004847158	0.001342787	0	0	2498.759	886.3376	0	169	169	non
275	122	3	171	NA	0	0	NA	Normal.Risk	122.48H.20X. 002	122.48H.20X. 002	122.48H.20X. 002	0.02473487	0.002105745	0.1867094	0.008834974	0	0	0	0	36.49096	36.54159	0.005081255	0.000747692	0.006347753	0.000747692	8.44E-05	7.19E-06	3.80E-05	1.80E-06	0	0	0	0	0	0	0.000543246	6.63E-05	0.000368053	3.07E-05	0	0	2615.677	898.5047	0	171	171	non
276	122	3	172	NA	0	0	NA	Normal.Risk	122.48H.20X. 002	122.48H.20X. 002	122.48H.20X. 002	2.668544	0.646128	58.35721	13.29006	0	0	0	0	37.31036	39.10207	0.2068666	0.06794842	0.2068666	0.06794842	0.006368839	0.001542072	0.00761148	0.001733411	0	0	0	0	0	0	0.02569105	0.007821959	0.02446424	0.006780053	0.000244144	0	2123.885	878.2045	0	172	172	non
277	122	3	174	NA	0	0	NA	Normal.Risk	122.48H.20X. 002	122.48H.20X. 002	122.48H.20X. 002	0.7713588	0.1846189	18.92305	4.26595	0	0	0	0	7.728331	8.680242	0.1100633	0.03274586	0.1396048	0.03790341	0.001785553	0.000427359	0.004501201	0.001014736	0	0	0	0	0	0	0.01027119	0.002642488	0.01547017	0.00419171	0	0	3577.458	856.4917	0	174	174	non
278	122	3	175	NA	0	0	NA	Normal.Risk	122.48H.20X. 002	122.48H.20X. 002	122.48H.20X. 002	0	6.10E-05	0.8392767	0.1782101	0	0	0	0	43.79255	47.62531	0	6.10E-05	0.02450599	0.01029984	0	1.01E-07	6.18E-05	1.31E-05	0	0	0	0	0	0	0	2.48E-06	0.000801649	0.00025277	0	0	130.7461	877.6545	0	175	175	non
279	122	3	176	NA	0	0	NA	Normal.Risk	122.48H.20X. 002	122.48H.20X. 002	122.48H.20X. 002	0.5878691	0.1309987	3.072969	0.6674601	0	0	0	0	11.93023	21.46638	0.05650416	0.016907	0.05650416	0.016907	0.000539329	0.000120182	0.000180264	3.92E-05	0	0	0	0	0	0	0.004157175	0.001086397	0.001869131	0.000525783	0	0	244.2229	928.837	0	176	176	non
280	122	3	177	NA	0	0	NA	Normal.Risk	122.48H.20X. 002	122.48H.20X. 002	122.48H.20X. 002	0.00062562	0	1.157565	0.1254597	0	0	0	0	73.72467	76.4463	0.00062562	0	0.01583887	0.003631647	9.67E-07	0	9.15E-05	9.92E-06	0	0	0	0	0	0	2.46E-05	0	0.000825448	0.000147863	0	0	3483.949	879.887	0	177	177	non
281	122	3	178	NA	0	0	NA	Normal.Risk	122.48H.20X. 002	122.48H.20X. 002	122.48H.20X. 002	1.883452	6.762966	126.7384	117.7427	0	0	0	0	29.50522	52.62875	0.1561456	0.7811856	0.6779584	0.999939	0.004829363	0.01734094	0.01395183	0.01296155	0	0	0	0	0	0	0.02046481	0.09069447	0.0607791	0.07152617	0	0	664.3741	923.0511	0	178	178	non
282	122	3	179	NA	0	0	NA	Normal.Risk	122.48H.20X. 002	122.48H.20X. 002	122.48H.20X. 002	4.085756	0.8875258	27.01819	7.572015	0	0	0	0	51.43988	52.70581	0.1595941	0.03776608	0.2296941	0.07492179	0.009523906	0.002068825	0.004192767	0.001175049	0	0	0	0	0	0	0.02910465	0.00692853	0.02125311	0.006409013	0	0	3876.733	880.5711	0	179	179	non
283	122	3	180	NA	0	0	NA	Normal.Risk	122.48H.20X. 002	122.48H.20X. 002	122.48H.20X. 002	0.06958114	0.000183108	2.605112	0.1874876	0	0	0	0	10.67097	14.0632	0.005279622	0.000122072	0.01269551	0.002380407	0.000104633	2.75E-07	0.000314361	2.26E-05	0	0	0	0	0	0	0.00049222	5.29E-06	0.001235954	0.000173966	0	0	2448.081	919.1756	0	180	180	non
284	122	3	182	NA	0	0	NA	Normal.Risk	122.48H.20X. 002	122.48H.20X. 002	122.48H.20X. 002	2.395621	0.4366369	23.0795	3.833478	0	0	0	0	11.1342	6.909102	0.08082704	0.02305638	0.1016403	0.03022812	0.002508503	0.000457211	0.001261037	0.000209457	0	0	0	0	0	0	0.008767793	0.002177795	0.005644402	0.001415747	0	0	2277.776	900.5792	0	182	182	non
285	122	3	183	NA	0	0	NA	Normal.Risk	122.48H.20X. 002	122.48H.20X. 002	122.48H.20X. 002	0.5917754	0.1676509	1.27277	0.3332418	0	0	0	0	26.084	26.77267	0.04066529	0.01205463	0.04066529	0.01205463	0.002817978	0.000798338	0.000709855	0.000185857	0	0	0	0	0	0	0.008414425	0.002539675	0.003889437	0.001138336	0	0	3257.06	911.4149	0	183	183	non
286	122	3	186	NA	0	0	NA	Normal.Risk	122.48H.20X. 002	122.48H.20X. 002	122.48H.20X. 002	0.004104677	0	10.02356	2.127367	0	0	0	0	19.56636	18.47823	0.000991836	0	0.08511482	0.02526894	8.48E-06	0	0.001173307	0.000249019	0	0	0	0	0	0	8.10E-05	0	0.006551495	0.001733176	0	0	3828.086	935.3729	0	186	186	non
287	122	3	187	NA	0	0	NA	Normal.Risk	122.48H.20X. 002	122.48H.20X. 002	122.48H.20X. 002	0.1990387	0.03356985	0.8062562	0.1195697	0	0	0	0	73.68136	84.03173	0.03469901	0.01149004	0.03469901	0.01149004	0.000223891	3.78E-05	5.08E-05	7.53E-06	0	0	0	0	0	0	0.002026097	0.000523977	0.000843467	0.000213928	0	0	145.0482	985.9854	0	187	187	non
288	122	3	188	NA	0	0	NA	Normal.Risk	122.48H.20X. 002	122.48H.20X. 002	122.48H.20X. 002	1.388083	0.193698	4.643442	0.6687724	0	0	0	0	33.86088	32.68067	0.1376059	0.0274052	0.1376059	0.0274052	0.003741463	0.000522097	0.000751731	0.000108268	0	0	0	0	0	0	0.01710616	0.002968506	0.005904904	0.001025801	0	0	925.0788	934.8797	0	188	188	non
289	122	3	189	NA	0	0	NA	Normal.Risk	122.48H.20X. 002	122.48H.20X. 002	122.48H.20X. 002	0.2624247	0.05647364	12.55166	2.32784	0	0	0	0	48.13805	46.22488	0.02287327	0.005645838	0.1465934	0.04104677	0.000286803	6.17E-05	0.000782181	0.000145064	0	0	0	0	0	0	0.001982038	0.000480017	0.006857572	0.001578284	0	0	1040.184	971.7241	0	189	189	non
290	122	3	190	NA	0	0	NA	Normal.Risk	122.48H.20X. 002	122.48H.20X. 002	122.48H.20X. 002	0.007110704	0	1.664759	0.3150073	0	0	0	0	23.19475	27.01142	0.003128099	0	0.03292897	0.0100557	1.48E-05	0	0.000271664	5.14E-05	0	0	0	0	0	0	0.00019028	0	0.001886966	0.0005343	0	0	349.444	945.6336	0	190	190	non
291	122	3	191	NA	0	0	NA	Normal.Risk	122.48H.20X. 002	122.48H.20X. 002	122.48H.20X. 002	2.022812	0.5536278	15.26726	2.999344	0	0	0	0	32.05821	32.56705	0.1540703	0.0386511	0.1540703	0.04405279	0.002748386	0.000752212	0.00086285	0.000169512	0	0	0	0	0	0	0.01516229	0.004349497	0.007105598	0.001762475	0	0	1239.121	1016.271	0	191	191	non
292	122	3	193	NA	0	0	NA	Normal.Risk	122.48H.20X. 002	122.48H.20X. 002	122.48H.20X. 002	4.17113	0.9040513	36.6725	10.529	0	0	0	0	60.72752	60.3945	0.158526	0.04991226	0.2449073	0.08316167	0.008162681	0.001769181	0.00370317	0.001063213	0	0	0	0	0	0	0.02700605	0.006460966	0.02197203	0.006741175	0	0	3616.215	956.2304	0	193	193	non
293	122	3	194	NA	0	0	NA	Normal.Risk	122.48H.20X. 002	122.48H.20X. 002	122.48H.20X. 002	0	0	0.3021897	0.02044709	0	0	0	0	18.03385	19.87776	0	0	0.007034409	0.001129168	0	0	0.000129141	8.74E-06	0	0	0	0	0	0	0	0	0.000696174	8.18E-05	0	0	2806.056	963.3218	0	194	194	non
294	122	3	195	NA	0	0	NA	Normal.Risk	122.48H.20X. 002	122.48H.20X. 002	122.48H.20X. 002	4.630579	1.050553	132.1517	23.98224	0	0	0	0	50.55345	35.78577	0.2034791	0.06367589	0.3791104	0.06726177	0.006257539	0.001419666	0.006309763	0.001145065	0	0	0	0	0	0	0.02010889	0.005798754	0.02997021	0.005834141	0	0	2236.655	976.0011	0	195	195	non
295	122	3	197	NA	0	0	NA	Normal.Risk	122.48H.20X. 002	122.48H.20X. 002	122.48H.20X. 002	0.2678721	0.01107805	23.70263	4.705364	0	0	0	0	1.125683	2.110051	0.009231708	0.001754788	0.1411765	0.03494316	0.000528347	2.19E-05	0.003974951	0.000789093	0	0	0	0	0	0	0.001274751	0.000156105	0.01403973	0.003519794	0.000183108	0	2428.681	978.3372	0	197	197	non
296	122	3	199	NA	0	0	NA	Normal.Risk	122.48H.20X. 002	122.48H.20X. 002	122.48H.20X. 002	0.001037613	0	0.6661173	0.1056535	0	0	0	0	27.24183	30.88465	0.000427253	0	0.009552148	0.003067063	3.39E-06	0	0.00011929	1.89E-05	0	0	0	0	0	0	3.46E-05	0	0.000715194	0.000188584	0	0	4097.206	951.6669	0	199	199	non
297	122	3	200	NA	0	0	NA	Normal.Risk	122.48H.20X. 002	122.48H.20X. 002	122.48H.20X. 002	5.536126	1.080385	88.06036	18.72378	0	0	0	0	31.03336	31.51188	0.3306477	0.0785687	0.5942321	0.1659419	0.01311878	0.002560153	0.0116559	0.00247833	0	0	0	0	0	0	0.04878565	0.01030919	0.05468364	0.01393308	0	0	853.5103	1007.354	0	200	200	non
298	122	3	201	NA	0	0	NA	Normal.Risk	122.48H.20X. 002	122.48H.20X. 002	122.48H.20X. 002	6.474403	1.678782	50.17511	11.63796	0	0	0	0	25.36849	26.85148	0.2840619	0.08818189	0.3386282	0.09748989	0.01175028	0.003046792	0.005134054	0.001190828	0	0	0	0	0	0	0.03864308	0.0118013	0.02264933	0.006564345	0.001190204	0	2563.404	1030.881	0	201	201	non
299	122	3	202	NA	0	0	NA	Normal.Risk	122.48H.20X. 002	122.48H.20X. 002	122.48H.20X. 002	0	0	0.9530785	0.1280995	0	0	0	0	16.60073	18.35847	0	0	0.01834134	0.004272526	0	0	0.000104607	1.41E-05	0	0	0	0	0	0	0	0	0.000921955	0.000181659	0	0	3140.177	987.8737	0	202	202	non
300	122	3	203	NA	0	0	NA	Normal.Risk	122.48H.20X. 002	122.48H.20X. 002	122.48H.20X. 002	0	0	1.001694	0.2068208	0	0	0	0	35.53307	37.16026	0	0	0.02092012	0.007721065	0	0	9.95E-05	2.05E-05	0	0	0	0	0	0	0	0	0.00098411	0.00030046	0	0	331.8547	1034.53	0	203	203	non
301	122	3	204	NA	0	0	NA	Normal.Risk	122.48H.20X. 002	122.48H.20X. 002	122.48H.20X. 002	0.2721294	0.05139239	2.039597	0.3201343	0	0	0	0	37.39692	47.58031	0.02406348	0.008346685	0.02482643	0.008346685	0.000329454	6.22E-05	0.000119386	1.87E-05	0	0	0	0	0	0	0.001957033	0.000574871	0.001049548	0.000263625	0	0	3428.353	991.8713	0	204	204	non
302	122	3	205	NA	0	0	NA	Normal.Risk	122.48H.20X. 002	122.48H.20X. 002	122.48H.20X. 002	1.008728	0.2636912	4.452812	1.013489	0	0	0	0	20.21462	8.584556	0.05505455	0.0146334	0.05505455	0.0146334	0.001958695	0.000512022	0.000548984	0.000124952	0	0	0	0	0	0	0.00751314	0.002150337	0.003280964	0.000911511	0	0	3895.818	990.8125	0	205	205	non
303	122	3	206	NA	0	0	NA	Normal.Risk	122.48H.20X. 002	122.48H.20X. 002	122.48H.20X. 002	0.2997787	0.04370184	5.400855	0.8508126	0	0	0	0	2.468248	4.366455	0.02470436	0.006469825	0.03381399	0.008545052	0.000832719	0.000121394	0.001160975	0.000182892	0	0	0	0	0	0	0.002734832	0.000574275	0.003869913	0.000868375	0	0	2441.765	1042.229	0	206	206	non
304	122	3	207	NA	0	0	NA	Normal.Risk	122.48H.20X. 002	122.48H.20X. 002	122.48H.20X. 002	3.323217	0.7617456	22.75207	4.730037	0	0	0	0	11.27091	13.04164	0.1523156	0.04116884	0.1729915	0.04248112	0.009154867	0.002098473	0.005938938	0.001234674	0	0	0	0	0	0	0.02282452	0.006174678	0.01759623	0.004536743	0.003326467	0	2496.483	1034.884	0	207	207	non
305	122	3	208	NA	0	0	NA	Normal.Risk	122.48H.20X. 002	122.48H.20X. 002	122.48H.20X. 002	0.4024872	0.0917525	36.68408	9.957794	0	0	0	0	76.46253	77.22206	0.04167239	0.01676966	0.4365759	0.1596704	0.000608907	0.000138809	0.003776024	0.001024992	0	0	0	0	0	0	0.00417007	0.001251077	0.02719295	0.008947647	0	0	254.9017	1053.114	0	208	208	non
306	122	3	211	NA	0	0	NA	Normal.Risk	122.48H.20X. 002	122.48H.20X. 002	122.48H.20X. 002	0.03675898	0.000244144	0.09875639	0.000488289	0	0	0	0	33.37354	34.17661	0.005905242	0.000244144	0.005905242	0.000244144	0.000205357	1.36E-06	4.00E-05	1.98E-07	0	0	0	0	0	0	0.000886863	1.82E-05	0.000386953	6.01E-06	0	0	3005.192	1021.957	0	211	211	non
307	122	3	213	NA	0	0	NA	Normal.Risk	122.48H.20X. 002	122.48H.20X. 002	122.48H.20X. 002	1.386923	0.3907836	8.030259	1.549767	0	0	0	0	20.31686	29.94357	0.129366	0.04977493	0.129366	0.04977493	0.001221959	0.000344303	0.000370622	7.15E-05	0	0	0	0	0	0	0.009214097	0.003302332	0.003899952	0.001124361	0	0	148.921	1114.286	0	213	213	non
308	122	3	214	NA	0	0	NA	Normal.Risk	122.48H.20X. 002	122.48H.20X. 002	122.48H.20X. 002	15.13803	4.018128	130.7977	34.27045	0	0	0	0	17.58526	16.7699	0.99794	0.3091478	0.99794	0.3154956	0.05504739	0.01461137	0.04860561	0.01273521	0	0	0	0	0	0	0.1673144	0.04891284	0.1476505	0.04278121	0.009491112	0.00155642	1167.614	1035.105	0	214	214	non
309	122	3	215	NA	0	0	NA	Normal.Risk	122.48H.20X. 002	122.48H.20X. 002	122.48H.20X. 002	6.506462	1.326864	46.81514	10.56565	0	0	0	0	46.59729	53.52517	0.3507591	0.07806516	0.3507591	0.1057908	0.008505179	0.001734462	0.003483269	0.000786135	0	0	0	0	0	0	0.03705002	0.007940214	0.02316127	0.006196542	0	0	930.8339	1061.73	0	215	215	non
310	122	3	216	NA	0	0	NA	Normal.Risk	122.48H.20X. 002	122.48H.20X. 002	122.48H.20X. 002	6.276906	1.487922	42.70199	8.244251	0	0	0	0	28.67662	30.47738	0.5494774	0.1382315	0.5494774	0.1408713	0.02853139	0.006763284	0.01155357	0.002230587	0	0	0	0	0	0	0.08993796	0.02333981	0.05015887	0.01164126	0.003006027	0	2062.903	1017.705	0	216	216	non
311	122	3	217	NA	0	0	NA	Normal.Risk	122.48H.20X. 002	122.48H.20X. 002	122.48H.20X. 002	0.1684291	0.03634699	1.062715	0.1117113	0	0	0	0	8.412944	39.10177	0.03248646	0.006469825	0.03248646	0.006912337	0.000391696	8.45E-05	0.000197128	2.07E-05	0	0	0	0	0	0	0.00285761	0.000630287	0.001468283	0.000298858	0	0	1061.684	1086.222	0	217	217	non
312	122	3	218	NA	0	0	NA	Normal.Risk	122.48H.20X. 002	122.48H.20X. 002	122.48H.20X. 002	0.1428397	0.01176471	6.984329	1.652689	0	0	0	0	25.08987	25.3793	0.03532464	0.004577707	0.05368124	0.01676966	0.000157486	1.30E-05	0.000290796	6.88E-05	0	0	0	0	0	0	0.001773977	0.000204732	0.002296585	0.000704915	0	0	3990.525	1098.776	0	218	218	non
313	122	3	219	NA	0	0	NA	Normal.Risk	122.48H.20X. 002	122.48H.20X. 002	122.48H.20X. 002	0.2627146	0.03845274	2.426612	0.181735	0	0	0	0	7.853021	19.35294	0.0239414	0.006469825	0.02420081	0.006469825	0.000556599	8.15E-05	0.000333188	2.50E-05	0	0	0	0	0	0	0.002301021	0.000520705	0.001454254	0.000249089	0	0	2375.313	1047.318	0	219	219	non
314	122	3	220	NA	0	0	NA	Normal.Risk	122.48H.20X. 002	122.48H.20X. 002	122.48H.20X. 002	0.8084077	0.2167849	3.665888	0.8207675	0	0	0	0	35.41877	45.2115	0.05857938	0.0158999	0.05857938	0.01904326	0.00192478	0.000516155	0.000498692	0.000111654	0	0	0	0	0	0	0.007796969	0.002278725	0.003563691	0.001039851	0	0	3848.332	1060.35	0	220	220	non
315	122	3	221	NA	0	0	NA	Normal.Risk	122.48H.20X. 002	122.48H.20X. 002	122.48H.20X. 002	0.2785077	0.02580301	18.77264	4.593805	0	0	0	0	9.366009	9.132541	0.05255207	0.006775006	0.141619	0.04519722	0.000730991	6.77E-05	0.005318028	0.001301361	0	0	0	0	0	0	0.004656209	0.00055751	0.01830628	0.005304733	0	0	3907.262	1083.597	0	221	221	non
316	122	3	222	NA	0	0	NA	Normal.Risk	122.48H.20X. 002	122.48H.20X. 002	122.48H.20X. 002	0.07620356	0	4.449302	0.8048524	0	0	0	0	19.31659	26.08336	0.006469825	0	0.0374609	0.01042191	0.000126795	0	0.000574103	0.000103852	0	0	0	0	0	0	0.000760562	0	0.00298059	0.000724549	0	0	3450.035	1093.602	0	222	222	non
317	122	3	223	NA	0	0	NA	Normal.Risk	122.48H.20X. 002	122.48H.20X. 002	122.48H.20X. 002	1.164508	0.2794842	31.63134	7.580743	0	0	0	0	21.76511	21.43175	0.1301747	0.03254749	0.1301747	0.038468	0.001518263	0.000364386	0.001481007	0.000354937	0	0	0	0	0	0	0.00984577	0.002669112	0.00900987	0.002460478	0	0	2825.09	1069.403	0	223	223	non
318	122	3	224	NA	0	0	NA	Normal.Risk	122.48H.20X. 002	122.48H.20X. 002	122.48H.20X. 002	0.03868162	6.10E-05	0.528542	0.0387274	0	0	0	0	73.02917	74.5856	0.003707942	6.10E-05	0.01036088	0.001754788	5.33E-05	8.41E-08	2.95E-05	2.16E-06	0	0	0	0	0	0	0.000349174	2.26E-06	0.000412138	4.71E-05	0	0	2926.683	1119.992	0	224	224	non
319	122	3	225	NA	0	0	NA	Normal.Risk	122.48H.20X. 002	122.48H.20X. 002	122.48H.20X. 002	1.404501	20.18656	11.02725	250.8242	0	0	0	0	31.25691	32.28571	0.1243915	0.999939	0.1243915	0.999939	0.006160094	0.08853753	0.003327475	0.07568623	0	0	0	0	0	0	0.01982558	0.249687	0.01236554	0.2299586	0	0.007095445	494.7577	1079.986	0	225	225	non
320	122	3	226	NA	0	0	NA	Normal.Risk	122.48H.20X. 002	122.48H.20X. 002	122.48H.20X. 002	0	0	42.39002	10.80404	0	0	0	0	19.16686	19.01083	0	0	0.2281224	0.0729076	0	0	0.002810823	0.000716401	0	0	0	0	0	0	0	0	0.01572117	0.004663654	0	0	3170.958	1127.249	0	226	226	non
321	122	3	227	NA	0	0	NA	Normal.Risk	122.48H.20X. 002	122.48H.20X. 002	122.48H.20X. 002	0.5707485	0.1514611	11.57769	2.705531	0	0	0	0	22.84214	24.20761	0.08290227	0.02764935	0.1056687	0.03067063	0.002153768	0.000571551	0.002759879	0.000644942	0	0	0	0	0	0	0.01057771	0.003181223	0.01142278	0.003257226	0	0	3556.573	1074.991	0	227	227	non
322	122	3	228	NA	0	0	NA	Normal.Risk	122.48H.20X. 002	122.48H.20X. 002	122.48H.20X. 002	0.5879149	0.1067826	4.66569	0.6004425	0	0	0	0	7.83585	13.56129	0.0328069	0.01029984	0.0328069	0.01042191	0.001161887	0.000211033	0.000638873	8.22E-05	0	0	0	0	0	0	0.004096508	0.001036107	0.002785579	0.00058533	0	0	1003.483	1077.948	0	228	228	non
323	122	3	229	NA	0	0	NA	Normal.Risk	122.48H.20X. 002	122.48H.20X. 002	122.48H.20X. 002	4.631678	1.270054	31.22249	6.564843	0	0	0	0	16.36754	17.58127	0.3827573	0.1052262	0.3856565	0.1052262	0.01203033	0.003298842	0.007414508	0.001558975	0	0	0	0	0	0	0.05054705	0.01457998	0.03080411	0.008039351	0.000686656	0	857.1266	1097.09	0	229	229	non
324	122	3	230	NA	0	0	NA	Normal.Risk	122.48H.20X. 002	122.48H.20X. 002	122.48H.20X. 002	0.3699397	0.08554208	0.5595026	0.1116503	0	0	0	0	35.34314	35.61019	0.06863508	0.02218662	0.06863508	0.02218662	0.000953453	0.000220469	0.000108452	2.16E-05	0	0	0	0	0	0	0.006399983	0.001684254	0.002024096	0.00048954	0	0	3506.381	1112.498	0	230	230	non
325	122	3	232	NA	0	0	NA	Normal.Risk	122.48H.20X. 002	122.48H.20X. 002	122.48H.20X. 002	1.298314	0.2762646	8.204395	1.314611	0	0	0	0	25.38301	28.44278	0.05148394	0.01412986	0.05148394	0.01412986	0.002468277	0.000525218	0.001377732	0.000220757	0	0	0	0	0	0	0.008372697	0.002175749	0.004318934	0.001011015	0	0	2562.791	1115.506	0	232	232	non
326	122	3	233	NA	0	0	NA	Normal.Risk	122.48H.20X. 002	122.48H.20X. 002	122.48H.20X. 002	0.9467918	5.877852	2.774884	16.51522	0	0	0	0	27.36593	34.61123	0.06569009	0.7810025	0.06569009	0.7810025	0.001184971	0.00735651	0.00029643	0.001764258	0	0	0	0	0	0	0.006884815	0.05116431	0.002913344	0.01786549	0	0	491.6132	1141.376	0	233	233	non
327	122	3	234	NA	0	0	NA	Normal.Risk	122.48H.20X. 002	122.48H.20X. 002	122.48H.20X. 002	0.3719081	0.03118944	1.28043	0.05447471	0	0	0	0	10.16367	19.62932	0.04374761	0.005584802	0.04374761	0.005584802	0.001044686	8.76E-05	0.000340088	1.45E-05	0	0	0	0	0	0	0.005225562	0.000598025	0.002083379	0.000203057	0	0	2351.346	1103.238	0	234	234	non
328	122	3	235	NA	0	0	NA	Normal.Risk	122.48H.20X. 002	122.48H.20X. 002	122.48H.20X. 002	0.2792401	0.04670787	6.612848	1.709133	0	0	0	0	10.60676	12.52723	0.01338216	0.005645838	0.0443122	0.01513695	0.001135122	0.000189869	0.002112731	0.000546049	0	0	0	0	0	0	0.002623068	0.000728957	0.005502635	0.001774616	0	0	842.5016	1155.229	0	235	235	non
329	122	3	236	NA	0	0	NA	Normal.Risk	122.48H.20X. 002	122.48H.20X. 002	122.48H.20X. 002	2.985199	0.7260395	10.44654	1.742458	0	0	0	0	62.95403	61.71145	0.2695506	0.08014038	0.2695506	0.08014038	0.004169272	0.001014022	0.000786756	0.000131229	0	0	0	0	0	0	0.02572062	0.00691889	0.01026141	0.002204551	0	0	298.2742	1163.638	0	236	236	non
330	122	3	237	NA	0	0	NA	Normal.Risk	122.48H.20X. 002	122.48H.20X. 002	122.48H.20X. 002	8.476371	2.029786	98.06845	22.9519	0	0	0	0	56.52606	62.29542	0.5430686	0.1497978	0.7152361	0.1990845	0.01726348	0.004133983	0.007873822	0.001842786	0	0	0	0	0	0	0.06736524	0.01788187	0.04604601	0.01251131	0.001434348	0	2037.077	1116.43	0	237	237	non
331	122	3	238	NA	0	0	NA	Normal.Risk	122.48H.20X. 002	122.48H.20X. 002	122.48H.20X. 002	0.1344472	0.004547189	2.197177	0.1784695	0	0	0	0	12.64801	26.36782	0.01477073	0.001632715	0.01991302	0.004272526	0.000340373	1.15E-05	0.000333057	2.71E-05	0	0	0	0	0	0	0.001461443	0.000108912	0.001569873	0.000248232	0	0	2422.832	1138.927	0	238	238	non
332	122	3	239	NA	0	0	NA	Normal.Risk	122.48H.20X. 002	122.48H.20X. 002	122.48H.20X. 002	0.8773022	0.1737087	23.73614	4.814466	0	0	0	0	23.02106	22.97369	0.03312734	0.01326009	0.1075456	0.03601129	0.000927381	0.000183624	0.001069726	0.000216975	0	0	0	0	0	0	0.003788008	0.001185471	0.005140953	0.001556874	0	0	552.4435	1194.283	0	239	239	non
333	122	3	240	NA	0	0	NA	Normal.Risk	122.48H.20X. 002	122.48H.20X. 002	122.48H.20X. 002	4.033631	1.09221	11.92357	2.935622	0	0	0	0	19.58355	19.74555	0.3269398	0.09553674	0.3269398	0.09553674	0.01833469	0.004964592	0.007217656	0.001777011	0	0	0	0	0	0	0.06081996	0.01723013	0.03229527	0.00889288	0	0	882.9231	1137.319	0	240	240	non
334	122	3	241	NA	0	0	NA	Normal.Risk	122.48H.20X. 002	122.48H.20X. 002	122.48H.20X. 002	0.5464256	0.07449455	25.04553	5.564569	0	0	0	0	24.78157	25.64214	0.06355382	0.01086442	0.2099489	0.06134127	0.001404693	0.000191503	0.003222534	0.000715976	0	0	0	0	0	0	0.00739396	0.001166888	0.01697602	0.004706899	0	0	2323.444	1160.584	0	241	241	non
335	122	3	242	NA	0	0	NA	Normal.Risk	122.48H.20X. 002	122.48H.20X. 002	122.48H.20X. 002	0.04780652	0.006469825	2.309712	0.4003662	0	0	0	0	24.18131	25.04329	0.007217518	0.001754788	0.02111849	0.006027314	5.24E-05	7.09E-06	9.60E-05	1.66E-05	0	0	0	0	0	0	0.000532443	8.92E-05	0.0009185	0.000220511	0	0	3293.686	1156.744	0	242	242	non
336	122	3	243	NA	0	0	NA	Normal.Risk	122.48H.20X. 002	122.48H.20X. 002	122.48H.20X. 002	0.2292058	0.01651026	3.862348	0.4521401	0	0	0	0	15.57626	22.045	0.01080339	0.002883955	0.02627603	0.005401694	0.000519741	3.74E-05	0.000658991	7.71E-05	0	0	0	0	0	0	0.001572162	0.000213944	0.002308136	0.000447425	0	0	2489.445	1117.872	0	243	243	non
337	122	3	244	NA	0	0	NA	Normal.Risk	122.48H.20X. 002	122.48H.20X. 002	122.48H.20X. 002	2.291524	0.7431601	35.80693	9.583429	0	0	0	0	79.48803	80.695	0.2107729	0.07296864	0.2477913	0.08108644	0.00357492	0.001159376	0.003545943	0.000949042	0	0	0	0	0	0	0.02023809	0.0068109	0.02108238	0.006293887	0	0	3456.943	1195.691	0	244	244	non
338	122	3	245	NA	0	0	NA	Normal.Risk	122.48H.20X. 002	122.48H.20X. 002	122.48H.20X. 002	0.3261769	0.06265355	6.322133	1.268482	0	0	0	0	19.1657	22.68171	0.05273518	0.01162738	0.05644312	0.01841764	0.001113232	0.000213835	0.001962177	0.000393694	0	0	0	0	0	0	0.005557537	0.001293089	0.006722593	0.001836652	0	0	2534.983	1169.18	0	245	245	non
339	122	3	247	NA	0	0	NA	Normal.Risk	122.48H.20X. 002	122.48H.20X. 002	122.48H.20X. 002	0.2592355	0.02244602	4.613733	0.7763485	0	0	0	0	7.609521	6.310608	0.02607767	0.003631647	0.04544137	0.01640345	0.001020612	8.84E-05	0.001721542	0.000289682	0	0	0	0	0	0	0.003454267	0.00045663	0.004966612	0.001321437	0	0	901.4754	1174.056	0	247	247	non
340	122	3	248	NA	0	0	NA	Normal.Risk	122.48H.20X. 002	122.48H.20X. 002	122.48H.20X. 002	9.131243	2.02359	52.90666	9.739971	0	0	0	0	86.73511	96.33175	0.4957809	0.1589685	0.4957809	0.1589685	0.01089647	0.002414786	0.003204716	0.000589979	0	0	0	0	0	0	0.05263432	0.01409943	0.02775362	0.006449656	0	0	1006.952	1222.294	0	248	248	non
341	122	3	249	NA	0	0	NA	Normal.Risk	122.48H.20X. 002	122.48H.20X. 002	122.48H.20X. 002	1.127642	0.2775006	18.10813	3.842435	0	0	0	0	9.397632	11.46831	0.07832456	0.03073167	0.1194934	0.03997864	0.004191977	0.001031601	0.006771924	0.001436962	0	0	0	0	0	0	0.0130619	0.004172774	0.01765714	0.004917077	0.002944991	0	1051.551	1170.214	0	249	249	non
342	122	3	250	NA	0	0	NA	Normal.Risk	122.48H.20X. 002	122.48H.20X. 002	122.48H.20X. 002	0.02131685	0.000671397	0.2604715	0.03659113	0	0	0	0	32.81817	37.14606	0.005401694	0.000366217	0.01042191	0.00421149	7.67E-05	2.42E-06	0.000105029	1.48E-05	0	0	0	0	0	0	0.000540923	2.85E-05	0.000731287	0.000189726	0	0	180.4234	1189.633	0	250	250	non
343	122	3	251	NA	0	0	NA	Normal.Risk	122.48H.20X. 002	122.48H.20X. 002	122.48H.20X. 002	2.711086	0.7997101	16.29825	5.193866	0	0	0	0	54.11871	58.6858	0.2983444	0.09900054	0.2983444	0.1159075	0.003318342	0.000978837	0.00120052	0.000382577	0	0	0	0	0	0	0.02270657	0.007710695	0.01101551	0.004407528	0	0	376.8284	1213.62	0	251	251	non
344	122	3	252	NA	0	0	NA	Normal.Risk	122.48H.20X. 002	122.48H.20X. 002	122.48H.20X. 002	0.2261387	0.03042649	1.295064	0.1231556	0	0	0	0	33.35511	35.96424	0.03959716	0.008346685	0.03959716	0.008346685	0.000563937	7.59E-05	0.000246679	2.35E-05	0	0	0	0	0	0	0.002648535	0.000566657	0.001286135	0.000244635	0	0	2478.456	1208.652	0	252	252	non
345	122	3	254	NA	0	0	NA	Normal.Risk	122.48H.20X. 002	122.48H.20X. 002	122.48H.20X. 002	0.4737163	0.06839094	10.98897	1.454261	0	0	0	0	23.61687	23.22745	0.04072633	0.008728161	0.05870146	0.01362631	0.000670986	9.69E-05	0.000602597	7.97E-05	0	0	0	0	0	0	0.003509026	0.000708558	0.003105351	0.000630302	0	0	1141.862	1209.004	0	254	254	non
346	122	3	255	NA	0	0	NA	Normal.Risk	122.48H.20X. 002	122.48H.20X. 002	122.48H.20X. 002	0	0	10.4305	2.512825	0	0	0	0	15.17459	14.2988	0	0	0.1024643	0.03022812	0	0	0.001080433	0.000260289	0	0	0	0	0	0	0	0	0.007079334	0.002051345	0	0	3757.71	1196.39	0	255	255	non
347	122	3	256	NA	0	0	NA	Normal.Risk	122.48H.20X. 002	122.48H.20X. 002	122.48H.20X. 002	0.1363088	0.003295949	0.9445029	0.07261769	0	0	0	0	21.09148	16.69975	0.01652552	0.001937896	0.01652552	0.002319371	0.000303583	7.34E-06	0.000101309	7.79E-06	0	0	0	0	0	0	0.001735013	0.000102697	0.000761199	9.56E-05	0	0	3608.865	1205.536	0	256	256	non
348	122	3	257	NA	0	0	NA	Normal.Risk	122.48H.20X. 002	122.48H.20X. 002	122.48H.20X. 002	0.7075151	0.199115	3.174899	0.6505837	0	0	0	0	12.55235	14.77245	0.03633173	0.01168841	0.04443427	0.01489281	0.003036545	0.000854571	0.001245058	0.000255131	0	0	0	0	0	0	0.006520188	0.002355718	0.004033196	0.001271614	6.10E-05	0	658.6278	1194.616	0	257	257	non
349	122	3	258	NA	0	0	NA	Normal.Risk	122.48H.20X. 002	122.48H.20X. 002	122.48H.20X. 002	1.331533	0.4121767	2.091814	0.545037	0	0	0	0	48.86476	51.59389	0.1707332	0.06210422	0.1707332	0.06210422	0.002673761	0.000827664	0.000386086	0.000100597	0	0	0	0	0	0	0.01499505	0.005001648	0.004959631	0.001599552	0	0	3385.089	1227.764	0	258	258	non
350	122	3	259	NA	0	0	NA	Normal.Risk	122.48H.20X. 002	122.48H.20X. 002	122.48H.20X. 002	0.2107424	0.04895094	1.869566	0.5208667	0	0	0	0	22.70576	22.34215	0.02891585	0.009414816	0.03254749	0.01042191	0.000896776	0.000208302	0.000789513	0.000219961	0	0	0	0	0	0	0.00352675	0.001110533	0.003645705	0.001150164	0	0	3518.277	1222.72	0	259	259	non
351	122	3	260	NA	0	0	NA	Normal.Risk	122.48H.20X. 002	122.48H.20X. 002	122.48H.20X. 002	1.578546	0.4662699	10.40716	2.549386	0	0	0	0	36.88999	39.02869	0.1080491	0.03419547	0.1101854	0.03482109	0.003358608	0.000992064	0.001003777	0.00024589	0	0	0	0	0	0	0.01413286	0.004573379	0.006370851	0.001976342	0	0	3899.043	1242.014	0	260	260	non
352	122	3	261	NA	0	0	NA	Normal.Risk	122.48H.20X. 002	122.48H.20X. 002	122.48H.20X. 002	0.2115358	0.04872206	0.3861448	0.07219043	0	0	0	0	26.81679	27.78448	0.02853437	0.008789197	0.02853437	0.008789197	0.001068363	0.000246071	0.000250094	4.68E-05	0	0	0	0	0	0	0.004268391	0.001142698	0.002068219	0.000492468	0	0	3552.475	1247.584	0	261	261	non
353	122	3	262	NA	0	0	NA	Normal.Risk	122.48H.20X. 002	122.48H.20X. 002	122.48H.20X. 002	0.9872129	0.211429	32.15517	6.741039	0	0	0	0	31.70639	34.45489	0.1005112	0.02948043	0.1760128	0.05525292	0.002132209	0.00045665	0.003306444	0.000693166	0	0	0	0	0	0	0.009249624	0.002695192	0.0147343	0.003967892	0	0	2608.363	1193.679	0	262	262	non
354	122	3	264	NA	0	0	NA	Normal.Risk	122.48H.20X. 002	122.48H.20X. 002	122.48H.20X. 002	0.01887541	0.000808728	0.03096056	0.000808728	0	0	0	0	42.14763	44.04067	0.006210422	0.00062562	0.006210422	0.00062562	3.88E-05	1.66E-06	4.39E-06	1.15E-07	0	0	0	0	0	0	0.00040633	2.95E-05	0.000126638	7.76E-06	0	0	153.207	1242.756	0	264	264	non
355	122	3	265	NA	0	0	NA	Normal.Risk	122.48H.20X. 002	122.48H.20X. 002	122.48H.20X. 002	0.7788815	0.175082	6.339971	0.9678798	0	0	0	0	24.49889	40.19598	0.04179446	0.01199359	0.04179446	0.01199359	0.002238165	0.000503109	0.001234658	0.000188487	0	0	0	0	0	0	0.00706645	0.001874262	0.004098372	0.000989853	6.10E-05	0	2541.919	1251.832	0	265	265	non
356	122	3	266	NA	0	0	NA	Normal.Risk	122.48H.20X. 002	122.48H.20X. 002	122.48H.20X. 002	0.7867094	0.1369039	25.23885	5.540536	0	0	0	0	38.47819	40.68705	0.03927672	0.01306172	0.2383001	0.08831922	0.001268886	0.000220813	0.0025254	0.000554386	0	0	0	0	0	0	0.004247292	0.001172057	0.01504621	0.004412513	0	0	689.5079	1227.533	0	266	266	non
357	122	3	269	NA	0	0	NA	Normal.Risk	122.48H.20X. 002	122.48H.20X. 002	122.48H.20X. 002	0.5067826	0.08979934	9.62475	3.034836	0	0	0	0	50.08965	55.7517	0.06738384	0.01614404	0.09523155	0.03733883	0.00074091	0.000131286	0.000686208	0.000216372	0	0	0	0	0	0	0.00542856	0.001151493	0.005235888	0.001999746	0	0	3499.466	1315.831	0	269	269	non
358	122	3	270	NA	0	0	NA	Normal.Risk	122.48H.20X. 002	122.48H.20X. 002	122.48H.20X. 002	1.549752	0.331838	62.2217	12.31341	0	0	0	0	51.12197	52.98361	0.1934844	0.0546273	0.5040818	0.1371633	0.002467758	0.000528404	0.005236194	0.00103622	0	0	0	0	0	0	0.01496222	0.003716287	0.03055355	0.007497657	0	0	732.6515	1295.49	0	270	270	non
359	122	3	271	NA	0	0	NA	Normal.Risk	122.48H.20X. 002	122.48H.20X. 002	122.48H.20X. 002	0.00155642	0	0.04913405	0.000244144	0	0	0	0	26.52113	86.36601	0.00155642	0	0.001754788	0.000122072	1.95E-06	0	2.40E-06	1.19E-08	0	0	0	0	0	0	5.50E-05	0	4.81E-05	1.21E-06	0	0	3026.852	1274.099	0	271	271	non
360	122	3	272	NA	0	0	NA	Normal.Risk	122.48H.20X. 002	122.48H.20X. 002	122.48H.20X. 002	0.7661708	0.1165026	14.97107	3.324315	0	0	0	0	29.05762	30.65286	0.0467689	0.01249714	0.09748989	0.03262379	0.001191556	0.000181186	0.001468184	0.000326009	0	0	0	0	0	0	0.00466467	0.001114635	0.006068065	0.001891063	0	0	598.5496	1294.756	0	272	272	non
361	122	3	273	NA	0	0	NA	Normal.Risk	122.48H.20X. 002	122.48H.20X. 002	122.48H.20X. 002	0.5778134	0.0618143	10.38431	1.914351	0	0	0	0	31.42995	38.14143	0.02670329	0.005081255	0.06285191	0.02117952	0.001146455	0.000122647	0.00132116	0.000243556	0	0	0	0	0	0	0.003235038	0.000577404	0.005224149	0.001492928	0	0	1011.446	1346.433	0	273	273	non
362	122	3	274	NA	0	0	NA	Normal.Risk	122.48H.20X. 002	122.48H.20X. 002	122.48H.20X. 002	8.05182	1.750072	104.8035	22.14939	0	0	0	0	24.9206	24.56113	0.5091783	0.154757	0.5203632	0.154757	0.0196866	0.004278906	0.01415117	0.002990735	0	0	0	0	0	0	0.07369791	0.01914015	0.05504963	0.01394176	0.001937896	0	1089.117	1317.862	0	274	274	non
363	122	3	275	NA	0	0	NA	Normal.Risk	122.48H.20X. 002	122.48H.20X. 002	122.48H.20X. 002	1.799222	0.4010224	12.209	2.698222	0	0	0	0	26.19604	29.15664	0.1038987	0.03192188	0.1084306	0.03337148	0.0037174	0.000828559	0.001644975	0.000363544	0	0	0	0	0	0	0.01164582	0.003360485	0.008664074	0.002469579	0	0	2630.803	1288.237	0	275	275	non
364	122	3	276	NA	0	0	NA	Normal.Risk	122.48H.20X. 002	122.48H.20X. 002	122.48H.20X. 002	0.182742	0.008514534	0.8179599	0.06387427	0	0	0	0	41.98725	33.47416	0.02903792	0.004135195	0.02903792	0.004135195	0.000254161	1.18E-05	5.63E-05	4.40E-06	0	0	0	0	0	0	0.001962766	0.000191851	0.000707514	9.69E-05	0	0	167.4904	1303.621	0	276	276	non
365	122	3	277	NA	0	0	NA	Normal.Risk	122.48H.20X. 002	122.48H.20X. 002	122.48H.20X. 002	0.579263	0.1762722	9.822965	2.70164	0	0	0	0	24.85501	28.38184	0.07322805	0.03556878	0.08636607	0.04242008	0.000902279	0.000274567	0.000969403	0.000266618	0	0	0	0	0	0	0.006346769	0.002476255	0.006170178	0.002375853	0	0	401.538	1287.865	0	277	277	non
366	122	3	279	NA	0	0	NA	Normal.Risk	122.48H.20X. 002	122.48H.20X. 002	122.48H.20X. 002	0.007385367	0	0.1726558	0.001159686	0	0	0	0	6.896176	28.36197	0.002639811	0	0.004013123	0.000488289	3.28E-05	0	5.68E-05	3.82E-07	0	0	0	0	0	0	0.000226307	0	0.000308859	1.13E-05	0	0	2790.358	1298.995	0	279	279	non
367	122	3	280	NA	0	0	NA	Normal.Risk	122.48H.20X. 002	122.48H.20X. 002	122.48H.20X. 002	0.001617456	0	0.2079347	0.007034409	0	0	0	0	15.25314	14.62333	0.0009308	0	0.005081255	0.0009308	7.56E-06	0	8.73E-05	2.95E-06	0	0	0	0	0	0	7.87E-05	0	0.000500746	4.46E-05	0	0	2834.495	1320.159	0	280	280	non
368	122	3	281	NA	0	0	NA	Normal.Risk	122.48H.20X. 002	122.48H.20X. 002	122.48H.20X. 002	0.00639353	0.001754788	0.08065919	0.01828031	0	0	0	0	29.49561	30.06099	0.002700847	0.001068132	0.005523766	0.00421149	1.56E-05	4.28E-06	2.14E-05	4.84E-06	0	0	0	0	0	0	0.000191558	6.26E-05	0.000256948	0.000109972	0	0	85.0098	1336.812	0	281	281	non
369	122	3	283	NA	0	0	NA	Normal.Risk	122.48H.20X. 002	122.48H.20X. 002	122.48H.20X. 002	0.2196689	0.1012894	0.9089342	0.3853361	0	0	0	0	41.36757	41.41842	0.01596094	0.007537957	0.01596094	0.007660029	0.000490332	0.000226092	0.000138769	5.88E-05	0	0	0	0	0	0	0.002297689	0.00112094	0.001206184	0.000540831	0	0	3423.154	1326.32	0	283	283	non
370	122	3	284	NA	0	0	NA	Normal.Risk	122.48H.20X. 002	122.48H.20X. 002	122.48H.20X. 002	0.000244144	0	0.01202411	0.002487221	0	0	0	0	29.55858	29.60446	0.000244144	0	0.00155642	0.000869764	1.06E-06	0	3.44E-06	7.12E-07	0	0	0	0	0	0	1.60E-05	0	5.65E-05	2.33E-05	0	0	3780.563	1339.925	0	284	284	non
371	122	3	285	NA	0	0	NA	Normal.Risk	122.48H.20X. 002	122.48H.20X. 002	122.48H.20X. 002	0.6792706	0.1229114	7.399268	1.651347	0	0	0	0	8.803123	8.037672	0.07429618	0.02990768	0.07429618	0.02990768	0.00231833	0.000419493	0.002196932	0.000490305	0	0	0	0	0	0	0.008520908	0.002500562	0.006641732	0.002112195	0	0	344.5891	1347.787	0	285	285	non
372	122	3	286	NA	0	0	NA	Normal.Risk	122.48H.20X. 002	122.48H.20X. 002	122.48H.20X. 002	0.2738842	0.02648966	2.224796	0.4294652	0	0	0	0	16.87569	22.25275	0.0134432	0.002639811	0.01457237	0.008224613	0.000556675	5.38E-05	0.000298992	5.77E-05	0	0	0	0	0	0	0.001760427	0.000295746	0.001371875	0.000423073	0	0	417.9548	1370.47	0	286	286	non
373	122	3	287	NA	0	0	NA	Normal.Risk	122.48H.20X. 002	122.48H.20X. 002	122.48H.20X. 002	0.06013581	0.008194095	2.527062	0.6025025	0	0	0	0	13.65267	12.84188	0.008041505	0.001754788	0.0433051	0.01533532	0.000231292	3.15E-05	0.000926682	0.00022094	0	0	0	0	0	0	0.001025013	0.000193217	0.003390014	0.001166052	0	0	631.5988	1348.161	0	287	287	non
374	122	3	288	NA	0	0	NA	Normal.Risk	122.48H.20X. 002	122.48H.20X. 002	122.48H.20X. 002	1.063767	0.2231632	60.08743	13.46749	0	0	0	0	25.97323	27.65752	0.03469901	0.01326009	0.346746	0.1119554	0.002049648	0.000429987	0.007131193	0.001598326	0	0	0	0	0	0	0.005799418	0.001596775	0.02818051	0.007925311	0.002380407	0	2574.892	1356.089	0	288	288	non
375	122	3	289	NA	0	0	NA	Normal.Risk	122.48H.20X. 002	122.48H.20X. 002	122.48H.20X. 002	1.330922	0.1682612	21.80175	5.060166	0	0	0	0	8.983417	7.327695	0.09239338	0.01602197	0.09239338	0.0281529	0.002236844	0.000282792	0.001776834	0.000412401	0	0	0	0	0	0	0.009596153	0.00142388	0.007514108	0.002299255	0	0	2709.314	1308.927	0	289	289	non
376	122	3	292	NA	0	0	NA	Normal.Risk	122.48H.20X. 002	122.48H.20X. 002	122.48H.20X. 002	0.3918669	0.04501412	2.433448	0.3980621	0	0	0	0	17.42693	23.35256	0.02406348	0.007415885	0.04054322	0.01162738	0.001255984	0.000144276	0.000799424	0.000130769	0	0	0	0	0	0	0.003747037	0.000668008	0.003508063	0.000875187	0	0	586.2553	1375.69	0	292	292	non
377	122	3	293	NA	0	0	NA	Normal.Risk	122.48H.20X. 002	122.48H.20X. 002	122.48H.20X. 002	0.2222324	0.04176394	10.39893	2.096025	0	0	0	0	10.5976	11.24154	0.02349889	0.006347753	0.08950942	0.02821393	0.00057873	0.00010876	0.001979995	0.000399091	0	0	0	0	0	0	0.002898982	0.00069387	0.008314002	0.002279774	0	0	2837.724	1378.012	0	293	293	non
378	122	3	295	NA	0	0	NA	Normal.Risk	122.48H.20X. 002	122.48H.20X. 002	122.48H.20X. 002	0.4686046	0.0886244	12.89645	2.623331	0	0	0	0	5.020608	6.083142	0.05178912	0.01771572	0.1437552	0.04600595	0.001415724	0.000267747	0.002981149	0.00060641	0	0	0	0	0	0	0.005416121	0.001545707	0.01132125	0.00322889	0.000335698	0	771.509	1367.522	0	295	295	non
379	122	3	296	NA	0	0	NA	Normal.Risk	122.48H.20X. 002	122.48H.20X. 002	122.48H.20X. 002	0.3947356	0.07435721	2.43978	0.4078737	0	0	0	0	8.948813	14.70721	0.04348821	0.01658656	0.04348821	0.01658656	0.001081468	0.000203718	0.000424679	7.10E-05	0	0	0	0	0	0	0.00438431	0.001328403	0.001977629	0.000549443	0	0	862.247	1383.238	0	296	296	non
380	122	3	298	NA	0	0	NA	Normal.Risk	122.48H.20X. 002	122.48H.20X. 002	122.48H.20X. 002	2.644984	0.4958267	39.16735	9.382635	0	0	0	0	13.61672	13.53502	0.1445182	0.03292897	0.3075761	0.09239338	0.005521886	0.001035129	0.01018657	0.002440217	0	0	0	0	0	0	0.01837234	0.003955863	0.03837007	0.01047279	0	0	2758.963	1360.793	0	298	298	non
381	122	3	299	NA	0	0	NA	Normal.Risk	122.48H.20X. 002	122.48H.20X. 002	122.48H.20X. 002	0.7027848	0.1645991	62.637	14.71209	0	0	0	0	13.35138	13.27653	0.03852903	0.01181048	0.251194	0.07768368	0.000774845	0.000181476	0.003222565	0.000756912	0	0	0	0	0	0	0.003673403	0.001067113	0.01823005	0.00522663	0	0	2921.606	1388.41	0	299	299	non
382	122	3	300	NA	0	0	NA	Normal.Risk	122.48H.20X. 002	122.48H.20X. 002	122.48H.20X. 002	5.756436	1.423575	77.49038	19.42077	0	0	0	0	59.72157	56.8779	0.6061189	0.2244144	0.9986877	0.3312123	0.01090234	0.002696165	0.007339494	0.001839436	0	0	0	0	0	0	0.06119765	0.01835269	0.05652942	0.01616325	0	0	82.20828	1414.988	0	300	300	non
383	122	3	301	NA	0	0	NA	Normal.Risk	122.48H.20X. 002	122.48H.20X. 002	122.48H.20X. 002	0.5678798	0.05400168	12.99763	2.90721	0	0	0	0	18.41564	18.71938	0.03028916	0.00578317	0.05839628	0.02539101	0.000649005	6.17E-05	0.000814541	0.00018219	0	0	0	0	0	0	0.002787839	0.000416221	0.00380866	0.001287977	0	0	511.3083	1381.186	0	301	301	non
384	122	3	302	NA	0	0	NA	Normal.Risk	122.48H.20X. 002	122.48H.20X. 002	122.48H.20X. 002	0.2396735	0.02977035	7.034394	1.704219	0	0	0	0	14.69787	19.71406	0.02771038	0.007156482	0.04946975	0.02198825	0.000815216	0.00010126	0.00118106	0.000286135	0	0	0	0	0	0	0.002973455	0.000647034	0.004751749	0.001640189	0	0	2184.725	1398.967	0	302	302	non
385	122	3	303	NA	0	0	NA	Normal.Risk	122.48H.20X. 002	122.48H.20X. 002	122.48H.20X. 002	0	0	0.2650797	0.0171664	0	0	0	0	34.69069	36.81459	0	0	0.00671397	0.001632715	0	0	7.27E-05	4.71E-06	0	0	0	0	0	0	0	0	0.000504503	6.59E-05	0	0	3837.728	1376.137	0	303	303	non
386	122	3	304	NA	0	0	NA	Normal.Risk	122.48H.20X. 002	122.48H.20X. 002	122.48H.20X. 002	0	0	8.583429	2.163897	0	0	0	0	10.86714	9.009821	0	0	0.05656519	0.01884489	0	0	0.001356849	0.000342064	0	0	0	0	0	0	0	0	0.005774997	0.001801492	0	0	3604.927	1355.185	0	304	304	non
387	122	3	307	NA	0	0	NA	Normal.Risk	122.48H.20X. 002	122.48H.20X. 002	122.48H.20X. 002	0.5712673	0.1168536	11.00302	2.369329	0	0	0	0	26.86707	29.40004	0.08090334	0.02771038	0.09333944	0.04223697	0.001144824	0.000234176	0.001425262	0.000306908	0	0	0	0	0	0	0.005641863	0.001992564	0.006837977	0.002250045	0	0	315.9333	1394.23	0	307	307	non
388	122	3	308	NA	0	0	NA	Normal.Risk	122.48H.20X. 002	122.48H.20X. 002	122.48H.20X. 002	0.3096361	0.02803082	4.437797	0.8775158	0	0	0	0	17.5519	19.30413	0.03506523	0.006027314	0.05172809	0.02049287	0.00075521	6.84E-05	0.000893276	0.000176634	0	0	0	0	0	0	0.003076912	0.000410145	0.003863973	0.001158371	0	0	710.7681	1397.379	0	308	308	non
389	122	3	310	NA	0	0	NA	Normal.Risk	122.48H.20X. 002	122.48H.20X. 002	122.48H.20X. 002	2.096956	0.4184176	30.81183	6.127764	0	0	0	0	27.58108	34.55058	0.0783856	0.02079805	0.0783856	0.02557412	0.001674885	0.000334199	0.001591684	0.000316549	0	0	0	0	0	0	0.006143441	0.001656607	0.005890605	0.001613227	0	0	2762.961	1437.906	0	310	310	non
390	122	3	311	NA	0	0	NA	Normal.Risk	122.48H.20X. 002	122.48H.20X. 002	122.48H.20X. 002	0.236759	0.02839704	3.644907	0.7639735	0	0	0	0	15.75665	17.46357	0.02073701	0.005645838	0.04469368	0.01954681	0.000541783	6.50E-05	0.000777166	0.000162894	0	0	0	0	0	0	0.002174832	0.000457458	0.003508722	0.001147646	0	0	635.6392	1412.094	0	311	311	non
391	122	3	312	NA	0	0	NA	Normal.Risk	122.48H.20X. 002	122.48H.20X. 002	122.48H.20X. 002	0	0	0.2278935	0.01532006	0	0	0	0	63.94957	65.21165	0	0	0.006530861	0.001632715	0	0	2.64E-05	1.77E-06	0	0	0	0	0	0	0	0	0.000322623	4.53E-05	0	0	3393.569	1477.877	0	312	312	non
392	122	3	313	NA	0	0	NA	Normal.Risk	122.48H.20X. 002	122.48H.20X. 002	122.48H.20X. 002	4.221607	3.425925	20.69512	13.15985	0	0	0	0	46.92022	55.74193	0.2370489	0.2355383	0.2370489	0.2355383	0.006565485	0.005328033	0.001811707	0.001152049	0	0	0	0	0	0	0.02953415	0.02668591	0.01125145	0.009213767	0	0	807.8471	1444.55	0	313	313	non
393	122	3	315	NA	0	0	NA	Normal.Risk	122.48H.20X. 002	122.48H.20X. 002	122.48H.20X. 002	0.2764782	0.05363546	3.013535	0.3917601	0	0	0	0	7.473927	9.209043	0.05626001	0.01394675	0.05626001	0.01394675	0.000622699	0.000120801	0.000582438	7.57E-05	0	0	0	0	0	0	0.004172172	0.000965207	0.002243136	0.000506424	0	0	2568.647	1472.746	0	315	315	non
394	122	3	316	NA	0	0	NA	Normal.Risk	122.48H.20X. 002	122.48H.20X. 002	122.48H.20X. 002	1.98407	0.4282139	33.49523	8.642084	0	0	0	0	23.48815	23.24921	0.2188144	0.06317235	0.2188144	0.09918364	0.003409054	0.000735763	0.004140325	0.001068243	0	0	0	0	0	0	0.01893584	0.004547211	0.01827764	0.00604788	0	0	437.8183	1467.978	0	316	316	non
395	122	3	317	NA	0	0	NA	Normal.Risk	122.48H.20X. 002	122.48H.20X. 002	122.48H.20X. 002	1.985595	0.4084077	55.10698	14.22188	0	0	0	0	21.41013	24.76312	0.1451438	0.05738918	0.4270848	0.180972	0.004502484	0.000926095	0.007395917	0.001908721	0	0	0	0	0	0	0.01643671	0.00513925	0.03151855	0.01067698	0.000366217	0	677.9656	1472.014	0	317	317	non
396	122	3	318	NA	0	0	NA	Normal.Risk	122.48H.20X. 002	122.48H.20X. 002	122.48H.20X. 002	0.3818265	0.06379797	13.89483	2.991684	0	0	0	0	12.5151	13.85207	0.02343786	0.006775006	0.1336996	0.04618906	0.002075144	0.000346728	0.005666735	0.001220099	0	0	0	0	0	0	0.004494991	0.001165376	0.01825134	0.005039894	0.001495384	0	2429.906	1447.219	0	318	318	non
397	122	3	319	NA	0	0	NA	Normal.Risk	122.48H.20X. 002	122.48H.20X. 002	122.48H.20X. 002	0	0	0.09430076	0.004470893	0	0	0	0	50.43434	48.53858	0	0	0.004013123	0.000747692	0	0	1.74E-05	8.27E-07	0	0	0	0	0	0	0	0	0.000208064	2.29E-05	0	0	3581.249	1458.554	0	319	319	non
398	122	3	320	NA	0	0	NA	Normal.Risk	122.48H.20X. 002	122.48H.20X. 002	122.48H.20X. 002	0.3213245	0.05709926	0.8965591	0.1392996	0	0	0	0	25.68072	33.1135	0.02255284	0.006851301	0.02255284	0.007476921	0.000982644	0.000174615	0.000196184	3.05E-05	0	0	0	0	0	0	0.003026208	0.000823866	0.001351549	0.000368598	0	0	3018.686	1442.504	0	320	320	non
399	122	3	321	NA	0	0	NA	Normal.Risk	122.48H.20X. 002	122.48H.20X. 002	122.48H.20X. 002	0.1833829	0.0208896	2.295949	0.500969	0	0	0	0	10.72148	18.07405	0.01483177	0.003952087	0.02293431	0.009918365	0.000554027	6.31E-05	0.000597281	0.000130325	0	0	0	0	0	0	0.002290531	0.000390151	0.002528211	0.000813626	0	0	2503.792	1458.354	0	321	321	non
400	122	3	322	NA	0	0	NA	Normal.Risk	122.48H.20X. 002	122.48H.20X. 002	122.48H.20X. 002	0.5725948	0.1284657	6.697444	1.50724	0	0	0	0	10.37658	13.60455	0.06599527	0.02255284	0.06599527	0.02696269	0.001514801	0.000339856	0.001573648	0.000354145	0	0	0	0	0	0	0.006918189	0.001996189	0.006241837	0.0020563	0	0	2615.183	1456.248	0	322	322	non
401	122	3	324	NA	0	0	NA	Normal.Risk	122.48H.20X. 002	122.48H.20X. 002	122.48H.20X. 002	1.191821	0.2836805	9.48838	2.042435	0	0	0	0	16.05179	16.07226	0.1555199	0.04570077	0.1555199	0.04570077	0.003701308	0.000880995	0.002319897	0.000499373	0	0	0	0	0	0	0.01725677	0.004564894	0.007921368	0.002300264	0.000564584	0	583.3619	1467.15	0	324	324	non
402	122	3	325	NA	0	0	NA	Normal.Risk	122.48H.20X. 002	122.48H.20X. 002	122.48H.20X. 002	1.974517	0.3250782	6.846662	1.244938	0	0	0	0	19.9199	12.77736	0.2091402	0.03947509	0.2091402	0.03947509	0.004210058	0.00069313	0.000903254	0.00016424	0	0	0	0	0	0	0.01888928	0.003397875	0.006188231	0.001233297	0	0	329.4594	1462.028	0	325	325	non
403	122	3	326	NA	0	0	NA	Normal.Risk	122.48H.20X. 002	122.48H.20X. 002	122.48H.20X. 002	0.6414283	0.1156481	4.525963	0.5930724	0	0	0	0	25.15656	33.72854	0.03010605	0.009109636	0.03274586	0.009292744	0.001060212	0.000191154	0.000461503	6.05E-05	0	0	0	0	0	0	0.003822092	0.000971388	0.002232007	0.000470102	0	0	3004.952	1519.954	0	326	326	non
404	122	3	327	NA	0	0	NA	Normal.Risk	122.48H.20X. 002	122.48H.20X. 002	122.48H.20X. 002	0.760296	0.1219654	3.413764	0.4368811	0	0	0	0	14.21321	16.99176	0.05876249	0.008911269	0.05876249	0.008911269	0.001587257	0.000254625	0.000546552	6.99E-05	0	0	0	0	0	0	0.005968553	0.001110443	0.00249878	0.000517666	0	0	2865.008	1534.295	0	327	327	non
405	122	3	328	NA	0	0	NA	Normal.Risk	122.48H.20X. 002	122.48H.20X. 002	122.48H.20X. 002	1.017258	0.3028916	22.7599	4.674556	0	0	0.000183108	0	6.660103	5.755297	0.1590906	0.06913863	0.1727321	0.06913863	0.003110881	0.000926274	0.004604471	0.000945692	0.000183108	0	0	0	0	0	0.01591338	0.006284565	0.01467149	0.004174275	0.003265431	0	752.8295	1503.905	0	328	328	non
406	122	3	329	NA	0	0	NA	Normal.Risk	122.48H.20X. 002	122.48H.20X. 002	122.48H.20X. 002	0.6099336	0.08664073	6.12163	1.202792	0	0	0	0	21.41699	23.21279	0.02639811	0.006027314	0.03048753	0.01092546	0.001191277	0.00016922	0.000570356	0.000112065	0	0	0	0	0	0	0.003896457	0.000763275	0.002571528	0.000722498	0	0	2441.629	1509.401	0	329	329	non
407	122	3	330	NA	0	0	NA	Normal.Risk	122.48H.20X. 002	122.48H.20X. 002	122.48H.20X. 002	3.367422	1.06157	27.45658	6.621332	0	0	0	0	34.09634	42.31165	0.2755169	0.1118181	0.2755169	0.1118181	0.004219827	0.001330288	0.001628021	0.000392608	0	0	0	0	0	0	0.02684647	0.0100396	0.01098684	0.00371538	0	0	2174.324	1550.438	0	330	330	non
408	122	3	331	NA	0	0	NA	Normal.Risk	122.48H.20X. 002	122.48H.20X. 002	122.48H.20X. 002	0.2872206	0.05410849	15.47309	3.067887	0	0	0	0	14.37375	17.82861	0.02513161	0.009109636	0.06857404	0.02450599	0.000476319	8.97E-05	0.001057989	0.00020977	0	0	0	0	0	0	0.002342444	0.000716675	0.00501537	0.001411194	0	0	2311.187	1556.065	0	331	331	non
409	122	3	332	NA	0	0	NA	Normal.Risk	122.48H.20X. 002	122.48H.20X. 002	122.48H.20X. 002	1.333165	0.2870375	21.91385	5.748287	0	0	0	0	28.15312	28.04451	0.03758297	0.01350423	0.1046006	0.05047684	0.001619885	0.00034877	0.001383799	0.000362989	0	0	0	0	0	0	0.005089831	0.001513582	0.005884074	0.002194783	0	0	320.215	1548.913	0	332	332	non
410	122	3	333	NA	0	0	NA	Normal.Risk	122.48H.20X. 002	122.48H.20X. 002	122.48H.20X. 002	2.962081	0.7884031	44.72178	11.19982	0	0	0	0	33.78439	34.89255	0.2804151	0.08340581	0.4707103	0.1836118	0.004709191	0.001253423	0.003994443	0.001000341	0	0	0	0	0	0	0.02251529	0.00652966	0.02780016	0.008620196	0	0	508.1201	1517.606	0	333	333	non
411	122	3	334	NA	0	0	NA	Normal.Risk	122.48H.20X. 002	122.48H.20X. 002	122.48H.20X. 002	0.8852064	0.2053101	10.20423	1.964858	0	0	0	0	11.58032	13.49495	0.04959182	0.01948577	0.07411307	0.02406348	0.001463151	0.000339356	0.001057981	0.000203718	0	0	0	0	0	0	0.006179106	0.001896514	0.005485151	0.001481099	0	0	2647.891	1523.082	0	334	334	non
412	122	3	335	NA	0	0	NA	Normal.Risk	122.48H.20X. 002	122.48H.20X. 002	122.48H.20X. 002	0.1485161	0.02117952	0.2705272	0.02661173	0	0	0	0	28.67787	22.25402	0.0239414	0.009170672	0.0239414	0.009170672	0.000431733	6.16E-05	4.89E-05	4.81E-06	0	0	0	0	0	0	0.002443019	0.000574124	0.000758474	0.000150565	0	0	93.08439	1539.007	0	335	335	non
413	122	3	337	NA	0	0	NA	Normal.Risk	122.48H.20X. 002	122.48H.20X. 002	122.48H.20X. 002	1.188434	0.3344167	4.425635	1.047364	0	0	0	0	7.366467	7.313665	0.1929809	0.06593423	0.1929809	0.06593423	0.006423966	0.001807658	0.003273399	0.000774678	0	0	0	0	0	0	0.02331965	0.008001544	0.01122608	0.003734949	0.001373312	0	2813.799	1526.723	0	337	337	non
414	122	3	338	NA	0	0	NA	Normal.Risk	122.48H.20X. 002	122.48H.20X. 002	122.48H.20X. 002	0.000244144	0	0.3431144	0.03147936	0	0	0	0	17.23319	21.46572	0.000244144	0	0.007782101	0.00187686	5.56E-07	0	4.87E-05	4.47E-06	0	0	0	0	0	0	1.16E-05	0	0.000423019	7.81E-05	0	0	3228.262	1549.826	0	338	338	non
415	122	3	339	NA	0	0	NA	Normal.Risk	122.48H.20X. 002	122.48H.20X. 002	122.48H.20X. 002	1.417838	0.3969482	6.689235	1.680064	0	0	0	0	23.44908	25.186	0.1240253	0.04147402	0.1278553	0.04354925	0.007384572	0.002067439	0.004207066	0.001056644	0	0	0	0	0	0	0.02272668	0.007306003	0.01771988	0.005257381	0	0	2723.372	1521.035	0	339	339	non
416	122	3	340	NA	0	0	NA	Normal.Risk	122.48H.20X. 002	122.48H.20X. 002	122.48H.20X. 002	4.452262	1.127489	52.3171	13.97742	0	0	0	0	29.55206	32.03331	0.2545205	0.09031815	0.3331045	0.1281758	0.006107355	0.001546624	0.004268693	0.001140455	0	0	0	0	0	0	0.02293239	0.00727887	0.02355368	0.007738313	0	0	2780.532	1526.826	0	340	340	non
417	122	3	341	NA	0	0	NA	Normal.Risk	122.48H.20X. 002	122.48H.20X. 002	122.48H.20X. 002	0	0	0.5834287	0.1005722	0	0	0	0	13.71446	16.06402	0	0	0.01219196	0.004455634	0	0	3.47E-05	5.98E-06	0	0	0	0	0	0	0	0	0.000484784	0.000123698	0	0	3303.364	1573.198	0	341	341	non
418	122	3	342	NA	0	0	NA	Normal.Risk	122.48H.20X. 002	122.48H.20X. 002	122.48H.20X. 002	0.4986496	0.08503853	10.73353	2.054749	0	0	0	0	16.14667	18.41316	0.02079805	0.006347753	0.02645914	0.01156634	0.000853852	0.000145614	0.00068677	0.00013147	0	0	0	0	0	0	0.003009472	0.000708902	0.00259848	0.000747692	0	0	3061.913	1597.753	0	342	342	non
419	122	3	343	NA	0	0	NA	Normal.Risk	122.48H.20X. 002	122.48H.20X. 002	122.48H.20X. 002	0.3065995	0.02812238	11.91234	2.545159	0	0	0	0	23.72086	26.6044	0.03079271	0.004776074	0.06694133	0.02645914	0.000464545	4.26E-05	0.001127315	0.000240859	0	0	0	0	0	0	0.002953525	0.000353607	0.004919464	0.001471883	0	0	2394.723	1618.696	0	343	343	non
420	122	3	344	NA	0	0	NA	Normal.Risk	122.48H.20X. 002	122.48H.20X. 002	122.48H.20X. 002	0.190692	0.04357977	1.705165	0.2554055	0	0	0	0	17.49388	26.47538	0.02117952	0.008163577	0.02287327	0.008163577	0.00051678	0.000118102	0.000251055	3.76E-05	0	0	0	0	0	0	0.002519766	0.000826709	0.001438456	0.000371031	0	0	2938.965	1580.352	0	344	344	non
421	122	3	345	NA	0	0	NA	Normal.Risk	122.48H.20X. 002	122.48H.20X. 002	122.48H.20X. 002	0.4484474	0.08230717	2.040192	0.2687419	0	0	0	0	30.40622	32.70743	0.02948043	0.006347753	0.02948043	0.006347753	0.000726819	0.000133399	0.00019589	2.58E-05	0	0	0	0	0	0	0.002824384	0.000675632	0.001158518	0.000257391	0	0	2549.583	1561.463	0	345	345	non
422	122	3	346	NA	0	0	NA	Normal.Risk	122.48H.20X. 002	122.48H.20X. 002	122.48H.20X. 002	1.908278	0.3773861	16.75947	3.754192	0	0	0	0	38.94265	36.47015	0.2368505	0.05813687	0.2368505	0.05813687	0.002922325	0.000577927	0.001829038	0.000409712	0	0	0	0	0	0	0.02047686	0.004660083	0.01084579	0.002798752	0	0	2205.25	1627.405	0	346	346	non
423	122	3	347	NA	0	0	NA	Normal.Risk	122.48H.20X. 002	122.48H.20X. 002	122.48H.20X. 002	0.1107652	0.0124361	14.07285	3.68072	0	0	0	0	24.87155	26.71588	0.009491112	0.002883955	0.1128862	0.04638743	0.000295374	3.32E-05	0.00226762	0.000593091	0	0	0	0	0	0	0.001180831	0.000251129	0.009382377	0.003233192	0	0	3170.799	1587.368	0	347	347	non
424	122	3	348	NA	0	0	NA	Normal.Risk	122.48H.20X. 002	122.48H.20X. 002	122.48H.20X. 002	1.739818	0.4055238	53.74562	12.25093	0	0	0	0	16.44821	15.6632	0.05261311	0.0214847	0.2584268	0.09152361	0.002018351	0.000470445	0.00267471	0.000609681	0	0	0	0	0	0	0.00638416	0.002072325	0.01400408	0.003980176	0	0	2746.437	1631.393	0	348	348	non
425	122	3	349	NA	0	0	NA	Normal.Risk	122.48H.20X. 002	122.48H.20X. 002	122.48H.20X. 002	1.279576	0.3338369	91.82811	22.60011	0	0	0	0	26.12563	24.90027	0.09968719	0.05983062	0.9103685	0.3089036	0.002763663	0.00072103	0.008092008	0.00199155	0	0	0	0	0	0	0.009590463	0.004284946	0.05025599	0.01492195	0	0	233.9547	1594.367	0	349	349	non
426	122	3	350	NA	0	0	NA	Normal.Risk	122.48H.20X. 002	122.48H.20X. 002	122.48H.20X. 002	0.5656519	0.1459525	27.31942	7.50901	0	0	0	0	19.75651	21.00643	0.03707942	0.01457237	0.364538	0.1817349	0.001129046	0.000291322	0.002850821	0.000783576	0	0	0	0	0	0	0.004394322	0.00136449	0.02026676	0.007397707	0	0	412.317	1586.512	0	350	350	non
427	122	3	351	NA	0	0	NA	Normal.Risk	122.48H.20X. 002	122.48H.20X. 002	122.48H.20X. 002	0.6332036	0.1715419	7.289418	1.710582	0	0	0	0	35.71023	35.9948	0.0536202	0.02883955	0.07486076	0.03343252	0.001465749	0.000397088	0.000932866	0.000218912	0	0	0	0	0	0	0.006204613	0.002498677	0.00488348	0.001616956	0	0	504.6285	1631.486	0	351	351	non
428	122	3	352	NA	0	0	NA	Normal.Risk	122.48H.20X. 002	122.48H.20X. 002	122.48H.20X. 002	2.216114	0.4445563	42.82284	9.545571	0	0	0	0	16.69842	19.00806	0.2716869	0.06430152	0.2716869	0.06430152	0.00326379	0.000654722	0.002226993	0.000496415	0	0	0	0	0	0	0.02159756	0.005057222	0.009999781	0.002894585	0	0	1900.374	1593.931	0	352	352	non
429	122	3	353	NA	0	0	NA	Normal.Risk	122.48H.20X. 002	122.48H.20X. 002	122.48H.20X. 002	0.3655146	0.08415351	4.338079	1.017838	0	0	0	0	11.50294	12.25527	0.02513161	0.009613184	0.05795376	0.02652018	0.000830715	0.000191258	0.000829937	0.000194727	0	0	0	0	0	0	0.002808452	0.000901125	0.003744016	0.001314782	0	0	436.2661	1661.913	0	353	353	non
430	122	3	354	NA	0	0	NA	Normal.Risk	122.48H.20X. 002	122.48H.20X. 002	122.48H.20X. 002	0.2430304	0.1003128	2.115297	0.5817044	0	0	0	0	12.36229	12.98884	0.0147097	0.01350423	0.03054856	0.01382467	0.000747786	0.000308655	0.000933082	0.000256597	0	0	0	0	0	0	0.002478238	0.001470379	0.003182831	0.001213692	0	0	368.4116	1663.271	0	354	354	non
431	122	3	355	NA	0	0	NA	Normal.Risk	122.48H.20X. 002	122.48H.20X. 002	122.48H.20X. 002	0.4227512	0.08903639	4.316274	1.034592	0	0	0	0	29.29902	29.0302	0.02420081	0.007095445	0.02928206	0.01501488	0.000919024	0.000193557	0.000562454	0.000134818	0	0	0	0	0	0	0.00308225	0.000869462	0.002742903	0.000948622	0	0	3142.423	1671.64	0	355	355	non
432	122	3	356	NA	0	0	NA	Normal.Risk	122.48H.20X. 002	122.48H.20X. 002	122.48H.20X. 002	0.2996109	0.09266804	9.35729	2.326711	0	0	0	0	20.89456	21.44307	0.02130159	0.0134432	0.1787137	0.06964218	0.000716772	0.000221694	0.001802946	0.000448307	0	0	0	0	0	0	0.002669366	0.001128954	0.01061869	0.003471844	0	0	322.8811	1681.689	0	356	356	non
433	122	3	357	NA	0	0	NA	Normal.Risk	122.48H.20X. 002	122.48H.20X. 002	122.48H.20X. 002	0.06836042	0.005874723	2.271672	0.476051	0	0	0	0	8.428501	9.810828	0.009735256	0.001754788	0.02369726	0.01356527	0.000284835	2.45E-05	0.000825762	0.000173047	0	0	0	0	0	0	0.001205732	0.000185914	0.002926605	0.000935131	0	0	2119.123	1654.29	0	357	357	non
434	122	3	358	NA	0	0	NA	Normal.Risk	122.48H.20X. 002	122.48H.20X. 002	122.48H.20X. 002	0.7577783	0.1633936	23.88333	6.079149	0	0	0	0	25.23964	30.74328	0.04286259	0.009292744	0.1181048	0.06033417	0.001053934	0.000227251	0.001478386	0.000376301	0	0	0	0	0	0	0.003601888	0.000875914	0.007457094	0.002693989	0	0	2469.608	1656.368	0	358	358	non
435	122	3	359	NA	0	0	NA	Normal.Risk	122.48H.20X. 002	122.48H.20X. 002	122.48H.20X. 002	0.5331045	0.083299	16.14034	3.415564	0	0	0	0	18.03712	16.65173	0.0932784	0.01652552	0.0932784	0.03135729	0.001410329	0.000220368	0.002112886	0.000447122	0	0	0	0	0	0	0.008824803	0.001417435	0.00649737	0.001877358	7.63E-05	0	2680.268	1706.946	0	359	359	non
436	122	3	360	NA	0	0	NA	Normal.Risk	122.48H.20X. 002	122.48H.20X. 002	122.48H.20X. 002	3.097078	0.7660182	16.02473	3.586297	0	0	0	0	29.24248	30.13848	0.2145419	0.07341115	0.2145419	0.07341115	0.005093878	0.001259898	0.001598956	0.000357842	0	0	0	0	0	0	0.02361116	0.006786525	0.009208772	0.002595053	0	0	2218.27	1724.116	0	360	360	non
437	122	3	361	NA	0	0	NA	Normal.Risk	122.48H.20X. 002	122.48H.20X. 002	122.48H.20X. 002	0.13991	0.009765774	1.815732	0.2912642	0	0	0	0	7.174393	1.551832	0.01074235	0.002380407	0.0202945	0.009414816	0.000744202	5.19E-05	0.000684665	0.000109828	0	0	0	0	0	0	0.001801656	0.000263368	0.00215047	0.000619861	0	0	883.0962	1669.641	0	361	361	non
438	122	3	362	NA	0	0	NA	Normal.Risk	122.48H.20X. 002	122.48H.20X. 002	122.48H.20X. 002	0.1351339	0.01452659	20.70454	4.960922	0	0	0	0	5.279775	4.453881	0.008987564	0.002822919	0.138674	0.06637675	0.000247952	2.67E-05	0.001793377	0.000429703	0	0	0	0	0	0	0.000982202	0.000219671	0.009809233	0.003145976	0	0	2025.623	1671.467	0	362	362	non
439	122	3	363	NA	0	0	NA	Normal.Risk	122.48H.20X. 002	122.48H.20X. 002	122.48H.20X. 002	0.01460288	0.004165713	3.439445	0.9827268	0	0	0	0	6.695348	5.41962	0.003570611	0.001312276	0.03173877	0.01130694	9.74E-05	2.78E-05	0.001584267	0.000452661	0	0	0	0	0	0	0.000468051	0.000160832	0.00490152	0.001651347	0	0	2903.421	1691.002	0	363	363	non
440	122	3	364	NA	0	0	NA	Normal.Risk	122.48H.20X. 002	122.48H.20X. 002	122.48H.20X. 002	0.003509575	0	6.706508	1.798032	0	0	0	0	15.42189	16.05613	0.002258335	0	0.1557641	0.08422981	6.68E-06	0	0.000619424	0.000166069	0	0	0	0	0	0	0.00011248	0	0.005540702	0.002096579	0	0	140.8466	1712.98	0	364	364	non
441	122	3	365	NA	0	0	NA	Normal.Risk	122.48H.20X. 002	122.48H.20X. 002	122.48H.20X. 002	0.2485237	0.03469902	8.356939	1.808652	0	0	0	0	15.11043	14.09837	0.01388571	0.003387503	0.02601663	0.01249714	0.000660967	9.23E-05	0.001232587	0.000266763	0	0	0	0	0	0	0.002113304	0.000425774	0.003269095	0.001011743	0	0	3094.176	1708.735	0	365	365	non
442	122	3	366	NA	0	0	NA	Normal.Risk	122.48H.20X. 002	122.48H.20X. 002	122.48H.20X. 002	2.371221	0.6915236	20.63377	5.658976	0	0	0	0	32.13708	34.88492	0.2995346	0.1213855	0.3000992	0.1436332	0.003642429	0.001062248	0.00177908	0.000487927	0	0	0	0	0	0	0.02193373	0.007724488	0.01306585	0.004776895	0	0	428.1862	1757.025	0	366	366	non
443	122	3	367	NA	0	0	NA	Normal.Risk	122.48H.20X. 002	122.48H.20X. 002	122.48H.20X. 002	0.09008927	0.01011673	75.55912	17.9001	0	0	0	0	32.32113	32.96196	0.01080339	0.003128099	0.7262379	0.2237125	0.000163501	1.84E-05	0.01031383	0.002443366	0	0	0	0	0	0	0.00093951	0.000200626	0.05372359	0.01476414	0.001068132	0	2083.977	1722.597	0	367	367	non
444	122	3	368	NA	0	0	NA	Normal.Risk	122.48H.20X. 002	122.48H.20X. 002	122.48H.20X. 002	0.04913405	0.001235981	3.812299	0.8700847	0	0	0	0	14.45774	17.06043	0.0102388	0.000808728	0.03784237	0.02545205	9.67E-05	2.43E-06	0.000498079	0.000113677	0	0	0	0	0	0	0.000666281	4.05E-05	0.0028189	0.000997878	0	0	2133.86	1758.859	0	368	368	non
445	122	3	369	NA	0	0	NA	Normal.Risk	122.48H.20X. 002	122.48H.20X. 002	122.48H.20X. 002	4.58822	2.424292	312.1006	229.3813	0	0	6.10E-05	0	39.98895	46.35613	0.2638285	0.08580148	0.2638285	0.1321279	0.004804419	0.002538526	0.01467121	0.01078274	6.10E-05	0	0	0	0	0	0.02124844	0.01136287	0.02907956	0.02471632	0.009735256	0.002700847	2578.658	1695.145	0	369	369	non
446	122	3	370	NA	0	0	NA	Normal.Risk	122.48H.20X. 002	122.48H.20X. 002	122.48H.20X. 002	0.196109	0.04820325	31.4475	8.019211	0	0	0	0	35.19796	33.66201	0.01898222	0.01048295	0.4980545	0.2083162	0.000353349	8.69E-05	0.002898922	0.000739234	0	0	0	0	0	0	0.001883426	0.000730468	0.02273454	0.007385777	0	0	328.0361	1767.091	0	370	370	non
447	122	3	371	NA	0	0	NA	Normal.Risk	122.48H.20X. 002	122.48H.20X. 002	122.48H.20X. 002	0.195407	0.02685588	40.85966	10.56187	0	0	0	0	32.42781	35.55659	0.01017777	0.006347753	0.6592966	0.2598611	0.000346466	4.76E-05	0.003638114	0.000940421	0	0	0	0	0	0	0.001236089	0.000419945	0.02894506	0.009580435	0	0	521.5125	1722.902	0	371	371	non
448	122	3	372	NA	0	0	NA	Normal.Risk	122.48H.20X. 002	122.48H.20X. 002	122.48H.20X. 002	2.647578	0.7109941	30.26177	8.889799	0	0	0	0	43.38162	42.7814	0.5658808	0.2315099	0.819028	0.3871061	0.006894733	0.001851547	0.005111785	0.001501655	0	0	0	0	0	0	0.0511099	0.0162454	0.0460895	0.01641094	0	0	223.3157	1783.559	0	372	372	non
449	122	3	373	NA	0	0	NA	Normal.Risk	122.48H.20X. 002	122.48H.20X. 002	122.48H.20X. 002	1.44181	0.4086213	47.10739	12.09459	0	0	0	0	31.44613	32.391	0.1019608	0.04229801	0.2266728	0.09422446	0.002473087	0.000700894	0.004243145	0.001089406	0	0	0	0	0	0	0.01056528	0.003783197	0.01754739	0.005462263	0	0	2926.904	1792.926	0	373	373	non
450	122	3	374	NA	0	0	NA	Normal.Risk	122.48H.20X. 002	122.48H.20X. 002	122.48H.20X. 002	3.745205	1.057984	24.87306	7.454871	0	0	0	0	23.41455	25.25186	0.2206455	0.09491111	0.2313268	0.112398	0.007161004	0.002022915	0.00302408	0.000906367	0	0	0	0	0	0	0.02933627	0.009959169	0.01888207	0.00688208	0	0	2269.008	1769.199	0	374	374	non
451	122	3	375	NA	0	0	NA	Normal.Risk	122.48H.20X. 002	122.48H.20X. 002	122.48H.20X. 002	0.4613565	0.1241474	8.943664	1.793347	0	0	0	0	8.686839	8.052574	0.0362707	0.01362631	0.0362707	0.0156405	0.001095859	0.000294887	0.000938179	0.00018812	0	0	0	0	0	0	0.004008716	0.001376419	0.003298468	0.001015868	0	0	3063.324	1781.384	0	375	375	non
452	122	3	376	NA	0	0	NA	Normal.Risk	122.48H.20X. 002	122.48H.20X. 002	122.48H.20X. 002	3.233448	0.6668498	67.94244	17.36408	0	0	0	0	26.91207	26.08999	0.3664149	0.08932632	0.4361944	0.1636225	0.006764535	0.001395083	0.008354949	0.002135278	0	0	0	0	0	0	0.03668156	0.00841449	0.0403645	0.01243582	0.001312276	0	2624.147	1789.541	0	376	376	non
453	122	3	377	NA	0	0	NA	Normal.Risk	122.48H.20X. 002	122.48H.20X. 002	122.48H.20X. 002	1.224186	0.1976043	52.64224	13.36069	0	0	0	0	43.70501	44.97729	0.167895	0.03067063	0.4596475	0.2041047	0.001927851	0.000311188	0.0027828	0.00070628	0	0	0	0	0	0	0.01313747	0.002262088	0.02129706	0.006777783	0	0	1761.339	1752.43	0	377	377	non
454	122	3	378	NA	0	0	NA	Normal.Risk	122.48H.20X. 002	122.48H.20X. 002	122.48H.20X. 002	8.215976	6.408637	210.4943	177.2386	0	0	0	0	22.19219	23.55209	0.1625544	0.1048447	0.1625544	0.1054704	0.00847882	0.00661366	0.01198578	0.01009217	0	0	0	0	0	0	0.02463488	0.02046958	0.02574658	0.02316124	0.003006027	0.000991836	2507.064	1817.736	0	378	378	non
455	122	3	379	NA	0	0	NA	Normal.Risk	122.48H.20X. 002	122.48H.20X. 002	122.48H.20X. 002	6.478981	1.436561	60.58462	15.40175	0	0	0	0	17.52577	16.12718	0.449958	0.1007553	0.449958	0.1646906	0.01043314	0.002313302	0.004318835	0.001097929	0	0	0	0	0	0	0.0485121	0.0114197	0.02290844	0.007158968	0	0	1917.175	1816.455	0	379	379	non
456	122	3	380	NA	0	0	NA	Normal.Risk	122.48H.20X. 002	122.48H.20X. 002	122.48H.20X. 002	0.2597849	0.1135576	1.152529	0.3429923	0	0	0	0	12.04608	18.07535	0.01670863	0.009170672	0.01670863	0.009170672	0.000962166	0.000420584	0.000330806	9.84E-05	0	0	0	0	0	0	0.00262562	0.001346603	0.001386919	0.000607577	0	0	2109.861	1824.52	0	380	380	non
457	122	3	381	NA	0	0	NA	Normal.Risk	122.48H.20X. 002	122.48H.20X. 002	122.48H.20X. 002	1.000916	0.1793698	34.60514	8.758297	0	0	0	0	11.95258	16.76471	0.0546273	0.01451133	0.2539559	0.1189288	0.001044797	0.000187234	0.00141257	0.000357511	0	0	0	0	0	0	0.004823731	0.001133948	0.00978127	0.003304374	0	0	2285.265	1866.253	0	381	381	non
458	122	3	382	NA	0	0	NA	Normal.Risk	122.48H.20X. 002	122.48H.20X. 002	122.48H.20X. 002	0.9952087	0.3288167	16.56164	4.372137	0	0	0	0	10.75394	11.62671	0.1264668	0.06047151	0.211902	0.09089799	0.00226699	0.000749013	0.002029613	0.000535801	0	0	0	0	0	0	0.01268929	0.005160826	0.01270062	0.004462194	0	0	357.1804	1840.408	0	382	382	non
459	122	3	383	NA	0	0	NA	Normal.Risk	122.48H.20X. 002	122.48H.20X. 002	122.48H.20X. 002	0.06556802	0.02923629	0.387747	0.1033494	0	0	0	0	66.49772	68.77117	0.0109865	0.008911269	0.01106279	0.0090486	8.86E-05	3.95E-05	2.34E-05	6.23E-06	0	0	0	0	0	0	0.00074891	0.000455927	0.000342624	0.000166343	0	0	1708.789	1832.311	0	383	383	non
460	122	3	384	NA	0	0	NA	Normal.Risk	122.48H.20X. 002	122.48H.20X. 002	122.48H.20X. 002	0.4619516	0.1003738	7.545861	1.900587	0	0	0	0	22.38664	26.68664	0.03796445	0.02011139	0.03796445	0.02299535	0.001391421	0.000302331	0.001486869	0.0003745	0	0	0	0	0	0	0.005003619	0.001958516	0.004537123	0.001748163	6.10E-05	0	2878.535	1873.555	0	384	384	non
461	122	3	385	NA	0	0	NA	Normal.Risk	122.48H.20X. 002	122.48H.20X. 002	122.48H.20X. 002	9.797406	9.018402	306.8977	283.8647	0.000747692	0	0.02589456	0.01306172	7.33129	7.267446	0.1118944	0.1068589	0.1429465	0.1374075	0.02437166	0.02243384	0.04406918	0.04076173	0.02589456	0.01306172	0	0	0	0	0.03826305	0.03679392	0.04349704	0.04231279	0.08604562	0.08503853	2465.364	1868.242	0	385	385	non
462	122	3	386	NA	0	0	NA	Normal.Risk	122.48H.20X. 002	122.48H.20X. 002	122.48H.20X. 002	1.146502	0.2206607	80.17032	20.85124	0	0	0	0	17.70754	17.71071	0.03978027	0.01557946	0.5041428	0.2061799	0.001788614	0.000344244	0.00623845	0.001622538	0	0	0	0	0	0	0.005698182	0.00168327	0.03785256	0.01177333	0	0	2965.253	1877.09	0	386	386	non
463	122	3	387	NA	0	0	NA	Normal.Risk	122.48H.20X. 002	122.48H.20X. 002	122.48H.20X. 002	0.189868	0.04370184	1.290013	0.2201419	0	0	0	0	29.05339	43.15535	0.01319905	0.006469825	0.01319905	0.007034409	0.00040657	9.36E-05	0.000132663	2.26E-05	0	0	0	0	0	0	0.001589327	0.000593601	0.000817949	0.00026868	0	0	2571.934	1925.115	0	387	387	non
464	122	3	388	NA	0	0	NA	Normal.Risk	122.48H.20X. 002	122.48H.20X. 002	122.48H.20X. 002	0	0	0.4764477	0.1245899	0	0	0	0	20.18337	19.84966	0	0	0.01709011	0.01068132	0	0	5.23E-05	1.37E-05	0	0	0	0	0	0	0	0	0.000750674	0.000279377	0	0	1877.361	1922.482	0	388	388	non
465	122	3	389	NA	0	0	NA	Normal.Risk	122.48H.20X. 002	122.48H.20X. 002	122.48H.20X. 002	0.007385367	0	0.09564355	0.0337377	0	0	0	0	54.49706	52.15258	0.003509575	0	0.007278554	0.004898146	1.37E-05	0	8.58E-06	3.03E-06	0	0	0	0	0	0	0.000181438	0	0.000174121	9.83E-05	0	0	1655.02	1890.734	0	389	389	non
466	122	3	390	NA	0	0	NA	Normal.Risk	122.48H.20X. 002	122.48H.20X. 002	122.48H.20X. 002	0.169604	0.021561	4.588586	1.487968	0	0	0	0	14.77475	16.03065	0.03236439	0.008484016	0.07296864	0.05468833	0.000434882	5.53E-05	0.00087435	0.000283531	0	0	0	0	0	0	0.00284744	0.000611598	0.005046956	0.002344638	0	0	2108.068	1920.168	0	390	390	non
467	122	3	391	NA	0	0	NA	Normal.Risk	122.48H.20X. 002	122.48H.20X. 002	122.48H.20X. 002	0.4826123	0.1127947	2.483696	0.4315099	0	0	0	0	37.26244	38.9981	0.07103074	0.03431754	0.07103074	0.03431754	0.001458043	0.000340769	0.000416727	7.24E-05	0	0	0	0	0	0	0.007801437	0.002471517	0.003049454	0.000799191	0	0	3013.606	1932.926	0	391	391	non
468	122	3	392	NA	0	0	NA	Normal.Risk	122.48H.20X. 002	122.48H.20X. 002	122.48H.20X. 002	1.018143	0.308217	32.90829	11.43902	0	0	0	0	14.70563	5.533501	0.08467231	0.02764935	0.2658427	0.1223926	0.001636886	0.000495526	0.003636276	0.00126398	0	0	0	0	0	0	0.00746116	0.002351877	0.01585169	0.005356048	0	0	2168.827	1878.064	0	392	392	non
469	122	3	393	NA	0	0	NA	Normal.Risk	122.48H.20X. 002	122.48H.20X. 002	122.48H.20X. 002	1.348318	0.4667124	18.58878	4.858289	0	0	0	0	15.6687	14.68584	0.1366598	0.09303426	0.1366598	0.09303426	0.002015423	0.000697627	0.001346135	0.000351821	0	0	0	0	0	0	0.01291068	0.006095822	0.007161064	0.002675744	0	0	1997.42	1929.019	0	393	393	non
470	122	3	394	NA	0	0	NA	Normal.Risk	122.48H.20X. 002	122.48H.20X. 002	122.48H.20X. 002	1.503288	0.3007706	20.93689	5.741833	0	0	0	0	68.77799	68.81487	0.2218967	0.0577554	0.3672389	0.1784543	0.00213839	0.000427839	0.001805527	0.000495156	0	0	0	0	0	0	0.01825812	0.004072037	0.01946247	0.006349653	0	0	1802.844	1912.261	0	394	394	non
471	122	3	395	NA	0	0	NA	Normal.Risk	122.48H.20X. 002	122.48H.20X. 002	122.48H.20X. 002	0.193286	0.0417792	8.960174	2.086397	0	0	0	0	19.12953	19.2099	0.02313268	0.007278554	0.1322499	0.05952545	0.000721217	0.000155893	0.002260387	0.000526336	0	0	0	0	0	0	0.002731441	0.000806325	0.01008212	0.003075077	0	0	2289.97	1958.719	0	395	395	non
472	122	3	396	NA	0	0	NA	Normal.Risk	122.48H.20X. 002	122.48H.20X. 002	122.48H.20X. 002	0.01295491	0	2.753765	0.7672541	0	0	0	0	31.77558	37.96341	0.005706874	0	0.05726711	0.04141299	1.62E-05	0	0.000141524	3.94E-05	0	0	0	0	0	0	0.000255122	0	0.001939099	0.000808885	0	0	1603.335	1965.524	0	396	396	non
473	122	3	398	NA	0	0	NA	Normal.Risk	122.48H.20X. 002	122.48H.20X. 002	122.48H.20X. 002	2.406149	0.699733	9.935058	2.449149	0	0	0	0	29.00284	28.09206	0.3885405	0.1531243	0.3885405	0.1531243	0.005299889	0.001541262	0.00128943	0.000317865	0	0	0	0	0	0	0.03671402	0.01184743	0.01283835	0.003741651	0	0	2161.812	1985.273	0	398	398	non
474	122	3	399	NA	0	0	NA	Normal.Risk	122.48H.20X. 002	122.48H.20X. 002	122.48H.20X. 002	0	0	0.03910887	0.008682383	0	0	0	0	5.498646	6.032376	0	0	0.002639811	0.002258335	0	0	1.65E-05	3.65E-06	0	0	0	0	0	0	0	0	0.000169613	8.24E-05	0	0	1806.097	1996.231	0	399	399	non
475	122	3	400	NA	0	0	NA	Normal.Risk	122.48H.20X. 002	122.48H.20X. 002	122.48H.20X. 002	0.09962616	0.0233463	20.36779	5.619486	0	0	0	0	4.641233	4.509339	0.01187152	0.004776074	0.4242466	0.1821622	0.000134267	3.15E-05	0.001843572	0.000508643	0	0	0	0	0	0	0.000951715	0.000309601	0.01984775	0.006671977	0	0	1905.928	2041.09	0	400	400	non
476	122	3	401	NA	0	0	NA	Normal.Risk	122.48H.20X. 002	122.48H.20X. 002	122.48H.20X. 002	1.033249	0.3198138	22.35125	6.536141	0	0	0	0	20.83675	22.48893	0.1261616	0.06504921	0.2766461	0.1447623	0.002054174	0.000635813	0.002385151	0.000697486	0	0	0	0	0	0	0.01317751	0.005033325	0.01408347	0.005521384	0	0	2037.421	2009.772	0	401	401	non
477	122	3	402	NA	0	0	NA	Normal.Risk	122.48H.20X. 002	122.48H.20X. 002	122.48H.20X. 002	0.000427253	0	9.667384	2.739666	0	0	0	0	14.66696	14.35823	0.000427253	0	0.2924849	0.1291676	9.71E-07	0	0.001431357	0.000405636	0	0	0	0	0	0	2.03E-05	0	0.01417406	0.004989025	0	0	1720.257	2011.792	0	402	402	non
478	122	3	403	NA	0	0	NA	Normal.Risk	122.48H.20X. 002	122.48H.20X. 002	122.48H.20X. 002	0.02734417	0.001754788	0.1592737	0.04231327	0	0	0	0	4.690201	8.822023	0.003830014	0.001129168	0.004776074	0.004638743	0.000122072	7.83E-06	8.33E-05	2.21E-05	0	0	0	0	0	0	0.000539368	8.59E-05	0.000425622	0.000242468	0	0	2105.471	2015.071	0	403	403	non
479	122	3	404	NA	0	0	NA	Normal.Risk	122.48H.20X. 002	122.48H.20X. 002	122.48H.20X. 002	0.08653391	0.03244068	6.259129	1.848539	0	0	0	0	15.74052	16.30581	0.006149386	0.00451667	0.107744	0.05317769	0.00032778	0.000122881	0.001823755	0.000538619	0	0	0	0	0	0	0.001035328	0.000587096	0.01017578	0.003686475	0	0	2595.288	2025.659	0	404	404	non
480	122	3	405	NA	0	0	NA	Normal.Risk	122.48H.20X. 002	122.48H.20X. 002	122.48H.20X. 002	3.103777	0.9920195	16.42731	4.771542	0	0	0	0	30.08714	31.91005	0.4177157	0.1933013	0.4220493	0.1983215	0.008189384	0.002617466	0.003231179	0.000938541	0	0	0	0	0	0	0.04459427	0.01686797	0.02617961	0.009458012	0	0	2146.016	2066.808	0	405	405	non
481	122	3	406	NA	0	0	NA	Normal.Risk	122.48H.20X. 002	122.48H.20X. 002	122.48H.20X. 002	0.0299382	0.01449607	0.07756161	0.02803082	0	0	0	0	29.8518	29.65923	0.01263447	0.006973373	0.01263447	0.006973373	0.000127941	6.19E-05	2.88E-05	1.04E-05	0	0	0	0	0	0	0.00110118	0.000596027	0.000445279	0.000224582	0	0	1677.154	2053.685	0	406	406	non
482	122	3	407	NA	0	0	NA	Normal.Risk	122.48H.20X. 002	122.48H.20X. 002	122.48H.20X. 002	0.1313954	0.02194247	1.363897	0.3628443	0	0	0	0	32.13674	33.07336	0.02903792	0.005966278	0.03437858	0.01684596	0.000241536	4.03E-05	0.000175061	4.66E-05	0	0	0	0	0	0	0.002065838	0.000444907	0.001767243	0.000611367	0	0	2004.682	2071.445	0	407	407	non
483	122	3	408	NA	0	0	NA	Normal.Risk	122.48H.20X. 002	122.48H.20X. 002	122.48H.20X. 002	3.03183	1.13193	19.88304	5.767147	0	0	0	0	20.65718	20.49223	0.3846494	0.2040436	0.3846494	0.2040436	0.008996529	0.003358841	0.003452516	0.001001415	0	0	0	0	0	0	0.04266846	0.01896761	0.02020992	0.007532376	0	0	2672.251	2058.057	0	408	408	non
484	122	3	409	NA	0	0	NA	Normal.Risk	122.48H.20X. 002	122.48H.20X. 002	122.48H.20X. 002	0.01373312	0.00125124	1.204242	0.3458152	0	0	0	0	26.79891	27.93462	0.004455634	0.00125124	0.04122988	0.02696269	2.16E-05	1.97E-06	0.000105165	3.02E-05	0	0	0	0	0	0	0.000272583	4.96E-05	0.001449649	0.000604188	0	0	1533.975	2022.627	0	409	409	non
485	122	3	410	NA	0	0	NA	Normal.Risk	122.48H.20X. 002	122.48H.20X. 002	122.48H.20X. 002	0	0	1.645228	0.3295033	0	0	0	0	18.83686	19.3883	0	0	0.04034485	0.02676432	0	0	0.000293581	5.88E-05	0	0	0	0	0	0	0	0	0.00216502	0.000785501	0	0	1838.031	2030.663	0	410	410	non
486	122	3	411	NA	0	0	NA	Normal.Risk	122.48H.20X. 002	122.48H.20X. 002	122.48H.20X. 002	0.4198978	0.07872129	3.542229	0.9338827	0	0	0	0	25.07519	24.03867	0.04040589	0.009918365	0.06655985	0.04393072	0.001172899	0.000219892	0.000894051	0.00023571	0	0	0	0	0	0	0.004220043	0.001135828	0.00510823	0.001861126	0	0	2092.431	2096.256	0	411	411	non
487	122	3	412	NA	0	0	NA	Normal.Risk	122.48H.20X. 002	122.48H.20X. 002	122.48H.20X. 002	0	0	17.12068	4.443946	0	0	0	0	4.329438	4.470327	0	0	0.5258412	0.2466011	0	0	0.00798912	0.002073703	0	0	0	0	0	0	0	0	0.04399549	0.01455642	0	0	1727.334	2080.401	0	412	412	non
488	122	3	413	NA	0	0	NA	Normal.Risk	122.48H.20X. 002	122.48H.20X. 002	122.48H.20X. 002	2.334859	0.5587396	58.33874	16.98865	0	0	0	0	32.71915	36.00709	0.2664683	0.08064393	0.4225528	0.2136568	0.002843921	0.00068056	0.003064653	0.000892448	0	0	0	0	0	0	0.01769021	0.004714347	0.02020815	0.007409542	0	0	2573.869	2118.792	0	413	413	non
489	122	3	414	NA	0	0	NA	Normal.Risk	122.48H.20X. 002	122.48H.20X. 002	122.48H.20X. 002	0.01892119	0.001434348	5.731395	1.70515	0	0	0	0	42.31057	42.13082	0.00483711	0.00125124	0.08856336	0.05505455	2.28E-05	1.73E-06	0.000242138	7.20E-05	0	0	0	0	0	0	0.000273092	4.39E-05	0.003118837	0.001285994	0	0	1466.334	2113.884	0	414	414	non
490	122	3	415	NA	0	0	NA	Normal.Risk	122.48H.20X. 002	122.48H.20X. 002	122.48H.20X. 002	0.1062486	0.02403296	7.646693	2.017166	0	0	0	0	43.81358	43.84864	0.01263447	0.005844206	0.1736782	0.08189517	0.000143192	3.24E-05	0.000638182	0.00016835	0	0	0	0	0	0	0.000988408	0.000327966	0.006418384	0.00222483	0	0	2000.627	2140.722	0	415	415	non
491	122	3	416	NA	0	0	NA	Normal.Risk	122.48H.20X. 002	122.48H.20X. 002	122.48H.20X. 002	0.4092165	0.09726101	62.61878	19.24743	0	0	0	0	15.68585	16.76146	0.0271458	0.01457237	0.6188754	0.2961929	0.000852534	0.000202627	0.008291682	0.002548653	0	0	0	0	0	0	0.003465593	0.001289266	0.0402263	0.01524501	0.000869764	0	2164.895	2140.515	0	416	416	non
492	122	3	417	NA	0	0	NA	Normal.Risk	122.48H.20X. 002	122.48H.20X. 002	122.48H.20X. 002	0.257847	0.07730221	55.34102	17.13553	0	0	0	0	13.10267	12.67481	0.03299001	0.01658656	0.9960479	0.5534295	0.00021257	6.37E-05	0.00260159	0.000805544	0	0	0	0	0	0	0.001973141	0.000799289	0.03420051	0.01325796	0	0	1880.638	2242.953	0	417	417	non
493	122	3	418	NA	0	0	NA	Normal.Risk	122.48H.20X. 002	122.48H.20X. 002	122.48H.20X. 002	0.01173419	0.001190204	3.455207	1.182071	0	0	0	0	35.25686	38.34271	0.00451667	0.001190204	0.1216907	0.0660563	2.51E-05	2.55E-06	0.000581293	0.000198868	0	0	0	0	0	0	0.000300671	5.50E-05	0.005533064	0.002437375	0	0	1896.798	2170.56	0	418	418	non
494	122	3	419	NA	0	0	NA	Normal.Risk	122.48H.20X. 002	122.48H.20X. 002	122.48H.20X. 002	0.003051804	0	0.4097658	0.1209125	0	0	0	0	1.71073	2.651551	0.001373312	0	0.02821393	0.01696803	1.32E-05	0	0.000165897	4.90E-05	0	0	0	0	0	0	0.000118727	0	0.001535322	0.000679373	0	0	1990.899	2174.289	0	419	419	non
495	122	3	420	NA	0	0	NA	Normal.Risk	122.48H.20X. 002	122.48H.20X. 002	122.48H.20X. 002	0.146746	0.0374609	0.4234073	0.0916762	0	0	0	0	23.77298	17.21131	0.02067597	0.009109636	0.02067597	0.009109636	0.000297057	7.58E-05	5.31E-05	1.15E-05	0	0	0	0	0	0	0.00208607	0.0006805	0.000730158	0.000230387	0	0	1734.57	2181.487	0	420	420	non
496	122	3	421	NA	0	0	NA	Normal.Risk	122.48H.20X. 002	122.48H.20X. 002	122.48H.20X. 002	1.780636	0.5474632	10.79591	3.582528	0	0	0	0	16.96148	17.756	0.3488213	0.1551385	0.3488213	0.1551385	0.007327721	0.002252935	0.003441476	0.001142024	0	0	0	0	0	0	0.03849855	0.01415427	0.02332568	0.009275318	0	0	2292.899	2182.646	0	421	421	non
497	122	3	422	NA	0	0	NA	Normal.Risk	122.48H.20X. 002	122.48H.20X. 002	122.48H.20X. 002	0.2570077	0.04202335	1.931182	0.4967269	0	0	0	0	4.266861	4.420169	0.02388037	0.005401694	0.0316167	0.02124056	0.001070865	0.000175097	0.000877013	0.00022558	0	0	0	0	0	0	0.003517182	0.000698922	0.002977455	0.001320002	0	0	2569.052	2170.607	0	422	422	non
498	122	3	423	NA	0	0	NA	Normal.Risk	122.48H.20X. 002	122.48H.20X. 002	122.48H.20X. 002	0.4364385	0.1329366	3.638315	1.102037	0	0	0	0	29.90225	29.49194	0.04657054	0.03299001	0.06184481	0.03299001	0.001069702	0.000325825	0.000906858	0.000274685	0	0	0	0	0	0	0.004611608	0.00214717	0.004496665	0.001793117	0	0	2107.603	2193.391	0	423	423	non
499	122	3	424	NA	0	0	NA	Normal.Risk	122.48H.20X. 002	122.48H.20X. 002	122.48H.20X. 002	0.5039139	0.1623407	9.290852	2.904326	0	0	0	0	21.30413	20.29298	0.04588388	0.02627603	0.208072	0.129366	0.001350976	0.00043523	0.001808262	0.000565264	0	0	0	0	0	0	0.005800686	0.002553287	0.01178399	0.004893556	0	0	2176.502	2210	0	424	424	non
500	122	3	425	NA	0	0	NA	Normal.Risk	122.48H.20X. 002	122.48H.20X. 002	122.48H.20X. 002	0.9196307	0.3128405	6.155276	1.729351	0	0	0	0	8.725605	10.5433	0.18645	0.08064393	0.18645	0.08064393	0.001758376	0.000598165	0.000742494	0.000208607	0	0	0	0	0	0	0.01305859	0.005205306	0.004839651	0.001840095	0	0	2387.343	2216.948	0	425	425	non
501	122	3	426	NA	0	0	NA	Normal.Risk	122.48H.20X. 002	122.48H.20X. 002	122.48H.20X. 002	0.1221942	0.01986725	3.373419	0.9911345	0	0	0	0	42.19736	42.82021	0.02212558	0.005905242	0.05305562	0.03312734	0.000139015	2.26E-05	0.000236168	6.94E-05	0	0	0	0	0	0	0.001187144	0.000272361	0.001913361	0.000881112	0	0	1978.501	2249.339	0	426	426	non
502	122	3	427	NA	0	0	NA	Normal.Risk	122.48H.20X. 002	122.48H.20X. 002	122.48H.20X. 002	1.649821	0.4996567	9.809888	2.696239	0	0	0	0	11.63585	10.69804	0.2022278	0.06511024	0.2022278	0.08046082	0.005204482	0.001576204	0.002404384	0.000660843	0	0	0	0	0	0	0.02303937	0.007280594	0.01372754	0.004704887	0	0	2515.019	2196.507	0	427	427	non
503	122	3	428	NA	0	0	NA	Normal.Risk	122.48H.20X. 002	122.48H.20X. 002	122.48H.20X. 002	0.101091	0.02835126	7.087297	2.169375	0	0	0	0	1.129622	1.381639	0.01702907	0.008606088	0.3254902	0.1414969	0.000291329	8.17E-05	0.001517948	0.000464634	0	0	0	0	0	0	0.001824635	0.00068226	0.01385618	0.005270652	0	0	1680.685	2223.703	0	428	428	non
504	122	3	429	NA	0	0	NA	Normal.Risk	122.48H.20X. 002	122.48H.20X. 002	122.48H.20X. 002	0.1458	0.04644846	0.2832227	0.06913863	0	0	0	0	13.92009	13.84637	0.0237583	0.009231708	0.0237583	0.009231708	9.00E-04	0.000286719	0.000173756	4.24E-05	0	0	0	0	0	0	0.003654221	0.001379124	0.001436691	0.000476044	0	0	2417.818	2192.522	0	429	429	non
505	122	3	430	NA	0	0	NA	Normal.Risk	122.48H.20X. 002	122.48H.20X. 002	122.48H.20X. 002	0.4857557	0.1564355	8.793378	2.730526	0	0	0	0	11.76933	11.83185	0.06889448	0.03355459	0.08812085	0.05084306	0.001309315	0.000421659	0.001537841	0.000477532	0	0	0	0	0	0	0.005941014	0.002455313	0.006459749	0.002780931	0	0	2557.63	2253.92	0	430	430	non
506	122	3	431	NA	0	0	NA	Normal.Risk	122.48H.20X. 002	122.48H.20X. 002	122.48H.20X. 002	1.250156	0.3952239	9.522469	2.805097	0	0	0	0	14.09981	14.25794	0.1242695	0.06329443	0.1242695	0.06329443	0.003019701	0.000954647	0.001423814	0.000419422	0	0	0	0	0	0	0.01282163	0.005237614	0.006584449	0.00265798	0	0	2092.1	2258.997	0	431	431	non
507	122	3	432	NA	0	0	NA	Normal.Risk	122.48H.20X. 002	122.48H.20X. 002	122.48H.20X. 002	3.267475	1.011582	24.71493	7.738399	0	0	0	0	18.44489	21.93649	0.3333486	0.1405509	0.333547	0.1660792	0.00510543	0.001580596	0.002847999	0.000891726	0	0	0	0	0	0	0.02659533	0.0104979	0.01716829	0.006838034	0	0	2333.58	2252.414	0	432	432	non
508	122	3	433	NA	0	0	NA	Normal.Risk	122.48H.20X. 002	122.48H.20X. 002	122.48H.20X. 002	0.01326009	0	4.911604	1.420493	0	0	0	0	56.96215	50.39809	0.00608835	0	0.1426261	0.07643244	2.09E-05	0	0.000343181	9.93E-05	0	0	0	0	0	0	0.000278661	0	0.00461097	0.001742575	0	0	1387.658	2195.023	0	433	433	non
509	122	3	434	NA	0	0	NA	Normal.Risk	122.48H.20X. 002	122.48H.20X. 002	122.48H.20X. 002	0.02133211	0.005325399	1.656794	0.5080186	0	0	0	0	18.23999	18.64996	0.007782101	0.002822919	0.08793774	0.04519722	4.44E-05	1.11E-05	0.00021843	6.70E-05	0	0	0	0	0	0	0.000538823	0.00016827	0.00285492	0.001242383	0	0	1722.569	2276.136	0	434	434	non
510	122	3	435	NA	0	0	NA	Normal.Risk	122.48H.20X. 002	122.48H.20X. 002	122.48H.20X. 002	0.03971923	0.01864653	0.09468223	0.03567559	0	0	0	0	26.77518	29.2514	0.0100557	0.005706874	0.0100557	0.005706874	9.62E-05	4.51E-05	2.78E-05	1.05E-05	0	0	0	0	0	0	0.000805584	0.000438166	0.000385578	0.000189805	0	0	1997.844	2294.799	0	435	435	non
511	122	3	436	NA	0	0	NA	Normal.Risk	122.48H.20X. 002	122.48H.20X. 002	122.48H.20X. 002	2.100771	0.6540932	32.38076	11.14583	0	0	0	0	7.594087	7.3231	0.241001	0.1058518	0.405951	0.2177462	0.003875961	0.001206814	0.002538871	0.000873909	0	0	0	0	0	0	0.02213198	0.008262286	0.01736672	0.007718739	0	0	2473.094	2288.029	0	436	436	non
512	122	3	437	NA	0	0	NA	Normal.Risk	122.48H.20X. 002	122.48H.20X. 002	122.48H.20X. 002	0.4199435	0.1036545	55.73829	10.07193	0	0	0	0	16.9958	16.94381	0.04921035	0.0296025	0.9985046	0.2599985	0.001292134	0.000318937	0.01683936	0.003042879	0	0	0	0	0	0	0.005435247	0.002079867	0.09507721	0.0199457	0.00062562	0	2352.763	2307.915	0	437	437	non
513	122	3	438	NA	0	0	NA	Normal.Risk	122.48H.20X. 002	122.48H.20X. 002	122.48H.20X. 002	0.000244144	0	0.609369	0.233051	0	0	0	0	14.3643	13.42332	0.000244144	0	0.04789807	0.02871748	3.28E-07	0	4.44E-05	1.70E-05	0	0	0	0	0	0	8.94E-06	0	0.001004343	0.000495024	0	0	1507.606	2290.938	0	438	438	non
514	122	3	439	NA	0	0	NA	Normal.Risk	122.48H.20X. 002	122.48H.20X. 002	122.48H.20X. 002	0.02159152	0.009964142	0.0274052	0.01077287	0	0	0	0	21.20056	21.32071	0.0100557	0.005142291	0.0100557	0.005142291	8.81E-05	4.07E-05	1.31E-05	5.17E-06	0	0	0	0	0	0	0.00081891	0.000435803	0.000295681	0.000150992	0	0	2047.294	2318.685	0	439	439	non
515	122	3	440	NA	0	0	NA	Normal.Risk	122.48H.20X. 002	122.48H.20X. 002	122.48H.20X. 002	3.483894	1.24802	9.832883	3.365515	0	0	0	0	35.67603	36.49104	0.5949187	0.2657053	0.6222629	0.2762035	0.008538956	0.003058873	0.001709472	0.000585103	0	0	0	0	0	0	0.05440473	0.0228889	0.02276318	0.009293773	0	0	2136.19	2313.151	0	440	440	non
516	122	3	441	NA	0	0	NA	Normal.Risk	122.48H.20X. 002	122.48H.20X. 002	122.48H.20X. 002	0.1144579	0.003677424	15.39287	4.886519	0	0	0	0	64.79598	63.05257	0.0137026	0.001815824	0.5041428	0.2222171	0.00014807	4.76E-06	0.0010097	0.000320533	0	0	0	0	0	0	0.001041684	7.70E-05	0.01479701	0.005558005	0	0	1850.334	2373.991	0	441	441	non
517	122	3	443	NA	0	0	NA	Normal.Risk	122.48H.20X. 002	122.48H.20X. 002	122.48H.20X. 002	0.1324788	0.02894637	5.937942	1.805585	0	0	0	0	19.08744	20.14132	0.05009537	0.007980469	0.2493019	0.1091173	0.00016685	3.65E-05	0.000324371	9.86E-05	0	0	0	0	0	0	0.002198401	0.000447838	0.005240754	0.002064428	0	0	1238.857	2301.488	0	443	443	non
518	122	3	444	NA	0	0	NA	Normal.Risk	122.48H.20X. 002	122.48H.20X. 002	122.48H.20X. 002	0.02075227	0.004318303	0.7970398	0.2368658	0	0	0	0	24.85033	25.91515	0.0109865	0.002944991	0.06430152	0.02928206	7.08E-05	1.47E-05	0.000179271	5.33E-05	0	0	0	0	0	0	0.000729832	0.000189262	0.002318797	0.000903306	0	0	1667.369	2340.78	0	444	444	non
519	122	3	445	NA	0	0	NA	Normal.Risk	122.48H.20X. 002	122.48H.20X. 002	122.48H.20X. 002	3.686397	1.327535	9.566476	3.138155	0	0	0	0	39.55117	40.12052	0.4119326	0.1797208	0.4119326	0.1797208	0.01107026	0.003986591	0.003611354	0.001184657	0	0	0	0	0	0	0.04834046	0.01987414	0.02402788	0.009377637	0	0	2081.475	2349.393	0	445	445	non
520	122	3	446	NA	0	0	NA	Normal.Risk	122.48H.20X. 002	122.48H.20X. 002	122.48H.20X. 002	0.4543526	0.1083848	3.047379	1.114717	0	0	0	0	36.76601	36.40471	0.1088731	0.02319371	0.2103914	0.1036545	0.001424303	0.000339764	0.000649484	0.000237578	0	0	0	0	0	0	0.008997166	0.002147367	0.008082691	0.003629041	0	0	1432.881	2345.407	0	446	446	non
521	122	3	447	NA	0	0	NA	Normal.Risk	122.48H.20X. 002	122.48H.20X. 002	122.48H.20X. 002	0.6349584	0.10869	1.750256	0.3418936	0	0	0	0	47.67276	39.60398	0.06581216	0.01338216	0.06581216	0.01338216	0.001657855	0.000283786	0.000260532	5.09E-05	0	0	0	0	0	0	0.00783635	0.001435206	0.002436527	0.000510051	0	0	1520.572	2369.802	0	447	447	non
522	122	3	448	NA	0	0	NA	Normal.Risk	122.48H.20X. 002	122.48H.20X. 002	122.48H.20X. 002	0.05601587	0.00514229	1.696559	0.5279164	0	0	0	0	36.91628	34.63575	0.008346685	0.002136263	0.05191119	0.03248646	0.000114787	1.05E-05	0.000150738	4.69E-05	0	0	0	0	0	0	0.000775896	0.000136963	0.001751404	0.000803808	0	0	2197.904	2381.812	0	448	448	non
523	122	3	449	NA	0	0	NA	Normal.Risk	122.48H.20X. 002	122.48H.20X. 002	122.48H.20X. 002	0.2898146	0.1249409	1.226383	0.5088121	0	0	0	0	64.78961	66.71145	0.07071031	0.04261845	0.07071031	0.04261845	0.000326001	0.000140541	9.21E-05	3.82E-05	0	0	0	0	0	0	0.003809211	0.00199131	0.001590503	0.000847979	0	0	1754.526	2397.838	0	449	449	non
524	122	3	451	NA	0	0	NA	Normal.Risk	122.48H.20X. 002	122.48H.20X. 002	122.48H.20X. 002	0.02105745	0.0142977	0.03160143	0.02000458	0	0	0	0	33.53209	34.0335	0.006591897	0.006271458	0.007980469	0.006271458	6.09E-05	4.13E-05	8.64E-06	5.47E-06	0	0	0	0	0	0	0.000559096	0.000425024	0.000220889	0.0001616	0	0	2038.791	2382.855	0	451	451	non
525	122	3	452	NA	0	0	NA	Normal.Risk	122.48H.20X. 002	122.48H.20X. 002	122.48H.20X. 002	0.08204776	0.02995346	2.479683	0.8183566	0	0	0	0	63.71291	59.20964	0.02891585	0.01319905	0.1099413	0.03852903	0.00010492	3.83E-05	0.000142404	4.70E-05	0	0	0	0	0	0	0.001567108	0.000603668	0.002338309	0.000939242	0	0	1185.774	2350.645	0	452	452	non
526	122	3	453	NA	0	0	NA	Normal.Risk	122.48H.20X. 002	122.48H.20X. 002	122.48H.20X. 002	0.12813	0.02711528	0.8344549	0.2709239	0	0	0	0	24.13971	23.97639	0.04242008	0.01219196	0.07222095	0.03393607	0.000485341	0.000102709	0.000213306	6.93E-05	0	0	0	0	0	0	0.00365633	0.001028474	0.002857602	0.00117472	0	0	1577.114	2406.072	0	453	453	non
527	122	3	454	NA	0	0	NA	Normal.Risk	122.48H.20X. 002	122.48H.20X. 002	122.48H.20X. 002	0.1315023	0.03219654	0.2964523	0.06382849	0	0	0	0	44.45311	44.44716	0.03123522	0.01412986	0.03123522	0.01412986	0.000271139	6.64E-05	3.27E-05	7.04E-06	0	0	0	0	0	0	0.002355025	0.000758271	0.000660279	0.0001962	0	0	2377.965	2404.51	0	454	454	non
528	122	3	455	NA	0	0	NA	Normal.Risk	122.48H.20X. 002	122.48H.20X. 002	122.48H.20X. 002	0.3766842	0.08883803	8.778134	2.768582	0	0	0	0	22.69668	24.16053	0.0568246	0.01960784	0.2404974	0.1005112	0.001207321	0.000284737	0.001412866	0.000445611	0	0	0	0	0	0	0.005735473	0.001522401	0.01083553	0.004461164	0	0	1385.604	2385.495	0	455	455	non
529	122	3	456	NA	0	0	NA	Normal.Risk	122.48H.20X. 002	122.48H.20X. 002	122.48H.20X. 002	0.03007553	0.001434348	1.133623	0.3377584	0	0	0	0	47.54102	47.41758	0.01255817	0.001434348	0.09541466	0.04701305	6.67E-05	3.18E-06	0.00017677	5.27E-05	0	0	0	0	0	0	0.000813255	6.75E-05	0.002898345	0.001177526	0	0	2116.634	2416.569	0	456	456	non
530	122	3	457	NA	0	0	NA	Normal.Risk	122.48H.20X. 002	122.48H.20X. 002	122.48H.20X. 002	0.004394598	0.00187686	0.09869535	0.04562448	0	0	0	0	26.98652	28.97509	0.004394598	0.00187686	0.01362631	0.00842298	1.10E-05	4.69E-06	1.79E-05	8.25E-06	0	0	0	0	0	0	0.000219455	9.37E-05	0.000381162	0.000222642	0	0	1976.312	2433.061	0	457	457	non
531	122	3	458	NA	0	0	NA	Normal.Risk	122.48H.20X. 002	122.48H.20X. 002	122.48H.20X. 002	0.03131151	0.003875792	0.2693523	0.1156481	0	0	0	0	46.24776	47.25769	0.01118486	0.003448539	0.02092012	0.01162738	6.48E-05	8.02E-06	5.31E-05	2.28E-05	0	0	0	0	0	0	0.000716397	0.000157323	0.000720282	0.000360707	0	0	1323.952	2438.296	0	458	458	non
532	122	3	459	NA	0	0	NA	Normal.Risk	122.48H.20X. 002	122.48H.20X. 002	122.48H.20X. 002	0.04299992	0.01480125	2.234699	0.8923171	0	0	0	0	28.3861	31.96309	0.01293965	0.006912337	0.0670634	0.04362555	8.79E-05	3.03E-05	0.000264118	0.000105462	0	0	0	0	0	0	0.000826695	0.000386454	0.002460485	0.001326386	0	0	1739.935	2469.27	0	459	459	non
533	122	3	460	NA	0	0	NA	Normal.Risk	122.48H.20X. 002	122.48H.20X. 002	122.48H.20X. 002	0.003616388	0	0.5282826	0.1909972	0	0	0	0	28.52376	28.34742	0.002319371	0	0.05140765	0.02462806	9.42E-06	0	0.000130893	4.73E-05	0	0	0	0	0	0	0.000129024	0	0.001803481	0.000806875	0	0	1921.04	2464.316	0	460	460	non
534	122	3	461	NA	0	0	NA	Normal.Risk	122.48H.20X. 002	122.48H.20X. 002	122.48H.20X. 002	0	0	0.08039979	0.04365606	0	0	0	0	10.1127	10.7791	0	0	0.008346685	0.005523766	0	0	2.55E-05	1.38E-05	0	0	0	0	0	0	0	0	0.000382657	0.00022834	0	0	2180.339	2474.072	0	461	461	non
535	122	3	462	NA	0	0	NA	Normal.Risk	122.48H.20X. 002	122.48H.20X. 002	122.48H.20X. 002	0.03414969	0.007324331	0.9156329	0.3443503	0	0	0	0	11.0617	12.16844	0.01112383	0.005645838	0.06272984	0.03997864	8.37E-05	1.80E-05	0.00012524	4.71E-05	0	0	0	0	0	0	0.000757326	0.000286973	0.001766726	0.000930754	0	0	2244.927	2493.13	0	462	462	non
536	122	3	463	NA	0	0	NA	Normal.Risk	122.48H.20X. 002	122.48H.20X. 002	122.48H.20X. 002	0.004257267	0.001937896	1.287495	0.3026627	0	0	0	0	11.027	11.17682	0.003265431	0.001693751	0.04380865	0.0214847	2.03E-05	9.23E-06	0.000414252	9.74E-05	0	0	0	0	0	0	0.000234627	0.000117727	0.002744364	0.000916134	0	0	888.1696	2449.573	0	463	463	non
537	122	3	464	NA	0	0	NA	Normal.Risk	122.48H.20X. 002	122.48H.20X. 002	122.48H.20X. 002	0	0	0.1143359	0.03770504	0	0	0	0	6.763579	7.294748	0	0	0.01904326	0.007537957	0	0	5.53E-05	1.82E-05	0	0	0	0	0	0	0	0	0.00086159	0.000320477	0	0	1308.338	2468.454	0	464	464	non
538	122	3	466	NA	0	0	NA	Normal.Risk	122.48H.20X. 002	122.48H.20X. 002	122.48H.20X. 002	0.000549325	0	19.15448	6.608118	0	0	0	0	2.781457	3.978234	0.00030518	0	0.6768902	0.2872053	2.20E-06	0	0.006090455	0.00210115	0	0	0	0	0	0	2.46E-05	0	0.04083151	0.01633305	0	0	1270.838	2485.972	0	466	466	non
539	122	3	468	NA	0	0	NA	Normal.Risk	122.48H.20X. 002	122.48H.20X. 002	122.48H.20X. 002	0.0936141	0.01173419	1.693202	0.519707	0	0	0	0	20.88016	14.50314	0.02438392	0.002822919	0.0715343	0.03633173	0.000269006	3.37E-05	0.000513558	0.00015763	0	0	0	0	0	0	0.002230248	0.000284956	0.004089182	0.001736523	0	0	1806.322	2489.966	0	468	468	non
540	122	3	469	NA	0	0	NA	Normal.Risk	122.48H.20X. 002	122.48H.20X. 002	122.48H.20X. 002	0.154696	0.07598993	0.5386587	0.2404517	0	0	0	0	57.10674	57.91626	0.0352636	0.01841764	0.0352636	0.01841764	0.000290782	0.000142838	4.74E-05	2.12E-05	0	0	0	0	0	0	0.002591596	0.001386741	0.000801817	0.00044173	0	0	2165.635	2544.261	0	469	469	non
541	122	3	470	NA	0	0	NA	Normal.Risk	122.48H.20X. 002	122.48H.20X. 002	122.48H.20X. 002	0.02255284	0.00451667	0.1515984	0.06355383	0	0	0	0	49.97991	52.95094	0.006271458	0.002639811	0.01853971	0.01092546	4.37E-05	8.75E-06	1.72E-05	7.20E-06	0	0	0	0	0	0	0.000442497	0.000142321	0.000432991	0.000236213	0	0	1858.223	2526.011	0	470	470	non
542	122	3	472	NA	0	0	NA	Normal.Risk	122.48H.20X. 002	122.48H.20X. 002	122.48H.20X. 002	0.01908904	0	86.38286	30.66636	0	0	0	0	13.34073	13.75426	0.005584802	0	0.999939	0.7518272	4.60E-05	0	0.009913113	0.003519206	0	0	0	0	0	0	0.000417388	0	0.07979065	0.03594302	0	0	1522.84	2576.528	0	472	472	non
543	122	3	473	NA	0	0	NA	Normal.Risk	122.48H.20X. 002	122.48H.20X. 002	122.48H.20X. 002	0.01246662	0.000122072	0.2235905	0.05349813	0	0	0	0	24.15057	21.62613	0.005020218	0.000122072	0.01400778	0.005279622	2.49E-05	2.44E-07	2.75E-05	6.57E-06	0	0	0	0	0	0	0.000280398	5.45E-06	0.000448446	0.000152274	0	0	1298.98	2548.96	0	473	473	non
544	122	3	474	NA	0	0	NA	Normal.Risk	122.48H.20X. 002	122.48H.20X. 002	122.48H.20X. 002	0.3526513	0.1128405	3.25156	1.131487	0	0	0	0	38.71812	39.62174	0.1157855	0.04185549	0.2244755	0.09045548	0.001062203	0.000339881	0.000755474	0.000262892	0	0	0	0	0	0	0.008942589	0.00304847	0.008282203	0.00333663	0	0	2077.556	2565.61	0	474	474	non
545	122	3	475	NA	0	0	NA	Normal.Risk	122.48H.20X. 002	122.48H.20X. 002	122.48H.20X. 002	0.0521706	0.003753719	3.49099	1.182376	0	0	0	0	4.126666	3.740673	0.0109865	0.002761883	0.228687	0.1261616	0.000168292	1.21E-05	0.000756608	0.000256258	0	0	0	0	0	0	0.001142593	0.000161353	0.008522154	0.003864864	0	0	1351.211	2568.982	0	475	475	non
546	122	3	476	NA	0	0	NA	Normal.Risk	122.48H.20X. 002	122.48H.20X. 002	122.48H.20X. 002	0.0804303	0.01921111	0.50869	0.1766995	0	0	0	0	13.41217	18.3712	0.02098116	0.007980469	0.02488747	0.01149004	0.000118804	2.84E-05	3.44E-05	1.20E-05	0	0	0	0	0	0	0.001253019	0.000394074	0.000642024	0.000259028	0	0	1183.795	2628.869	0	476	476	non
547	122	3	477	NA	0	0	NA	Normal.Risk	122.48H.20X. 002	122.48H.20X. 002	122.48H.20X. 002	0.05984588	0.04878309	6.48191	2.282109	0	0	0	0	15.30419	15.88618	0.016907	0.008850233	0.238056	0.1196155	8.87E-05	7.23E-05	0.000386703	0.000136148	0	0	0	0	0	0	0.001019965	0.000510428	0.00603986	0.002515594	0	0	962.7795	2569.276	0	477	477	non
548	122	3	478	NA	0	0	NA	Normal.Risk	122.48H.20X. 002	122.48H.20X. 002	122.48H.20X. 002	0.05253681	0.01692226	1.525063	0.307805	0	0	0	0	25.59232	27.08959	0.00935378	0.003631647	0.06939803	0.0147097	0.000213564	6.88E-05	0.000339355	6.85E-05	0	0	0	0	0	0	0.001170376	0.000451082	0.00312034	0.000761381	0	0	600.6288	2617.735	0	478	478	non
549	122	3	479	NA	0	0	NA	Normal.Risk	122.48H.20X. 002	122.48H.20X. 002	122.48H.20X. 002	0	0	0.9176318	0.3114824	0	0	0	0	22.66813	27.12696	0	0	0.06504921	0.03091478	0	0	6.21E-05	2.11E-05	0	0	0	0	0	0	0	0	0.001260524	0.000525928	0	0	1759.368	2631.407	0	479	479	non
550	122	3	480	NA	0	0	NA	Normal.Risk	122.48H.20X. 002	122.48H.20X. 002	122.48H.20X. 002	0.09213398	0.007324331	0.1073777	0.009002823	0	0	0	0	61.83434	62.20275	0.02803082	0.004013123	0.02803082	0.004013123	0.000305079	2.43E-05	3.06E-05	2.57E-06	0	0	0	0	0	0	0.002717052	0.000285841	0.000817405	8.76E-05	0	0	2171.738	2623.853	0	480	480	non
551	122	3	481	NA	0	0	NA	Normal.Risk	122.48H.20X. 002	122.48H.20X. 002	122.48H.20X. 002	0.7514763	0.3336843	9.05449	3.398047	0	0	0	0	22.59534	14.70349	0.1297475	0.0487068	0.3672999	0.198703	0.001394205	0.00061908	0.001116873	0.00041915	0	0	0	0	0	0	0.01082241	0.003824113	0.01386987	0.005441694	0	0	1108.33	2652.476	0	481	481	non
552	122	3	482	NA	0	0	NA	Normal.Risk	122.48H.20X. 002	122.48H.20X. 002	122.48H.20X. 002	3.582361	0.7892882	46.04212	18.17832	0	0	0	0	32.28413	32.53691	0.7075761	0.2116426	0.996994	0.9069047	0.009329064	0.002055438	0.007943774	0.003136356	0	0	0	0	0	0	0.0622114	0.01482014	0.07190423	0.0364132	0	0	2117.809	2647.329	0	482	482	non
553	122	3	483	NA	0	0	NA	Normal.Risk	122.48H.20X. 002	122.48H.20X. 002	122.48H.20X. 002	0.005828946	0.004623484	0.05929656	0.0411841	0	0	0	0	11.68456	10.64835	0.002944991	0.003128099	0.007980469	0.006210422	3.33E-05	2.64E-05	3.52E-05	2.44E-05	0	0	0	0	0	0	0.000309802	0.000260757	0.000397772	0.000306796	0	0	1834.966	2633.597	0	483	483	non
554	122	3	484	NA	0	0	NA	Normal.Risk	122.48H.20X. 002	122.48H.20X. 002	122.48H.20X. 002	1.894133	0.3719081	4.742077	1.022232	0	0	0	0	46.30472	45.68807	0.3443503	0.05398642	0.3443503	0.05398642	0.005774795	0.001133866	0.000715245	0.000154183	0	0	0	0	0	0	0.03511584	0.006435368	0.009293168	0.00181908	0	0	1608.938	2652.923	0	484	484	non
555	122	3	485	NA	0	0	NA	Normal.Risk	122.48H.20X. 002	122.48H.20X. 002	122.48H.20X. 002	0.000122072	0	2.074311	0.7413748	0	0	0	0	5.27022	5.520307	0.000122072	0	0.1067369	0.04455635	3.47E-07	0	0.000341338	0.000121997	0	0	0	0	0	0	6.50E-06	0	0.004094661	0.00164364	0	0	1271.299	2672.102	0	485	485	non
556	122	3	486	NA	0	0	NA	Normal.Risk	122.48H.20X. 002	122.48H.20X. 002	122.48H.20X. 002	0.9136492	14.3012	4.641764	107.3568	0	0	0	0.00187686	30.27673	26.78293	0.1141527	0.999939	0.1141527	0.999939	0.003322361	0.05200436	0.001832516	0.04238325	0	0.00187686	0	0	0	0	0.01502142	0.191116	0.01041257	0.1550774	0	0.01455711	1056.525	2667.305	0	486	486	non
557	122	3	487	NA	0	0	NA	Normal.Risk	122.48H.20X. 002	122.48H.20X. 002	122.48H.20X. 002	0.02322423	0.004425116	0.8112306	0.3259175	0	0	0	0	51.5436	51.42791	0.01048295	0.002563516	0.0683299	0.04783703	4.47E-05	8.51E-06	7.59E-05	3.05E-05	0	0	0	0	0	0	0.000608316	0.00013192	0.00156412	0.00090214	0	0	2028.097	2648.125	0	487	487	non
558	122	3	488	NA	0	0	NA	Normal.Risk	122.48H.20X. 002	122.48H.20X. 002	122.48H.20X. 002	0	0	0.08786145	0.05772488	0	0	0	0	18.30702	11.01312	0	0	0.01199359	0.007034409	0	0	3.08E-05	2.02E-05	0	0	0	0	0	0	0	0	0.00048063	0.000270552	0	0	974.7157	2687.649	0	488	488	non
559	122	3	489	NA	0	0	NA	Normal.Risk	122.48H.20X. 002	122.48H.20X. 002	122.48H.20X. 002	0.0090486	0.007782101	1.482811	0.5815976	0	0	0	0	33.79616	32.39926	0.006408789	0.006347753	0.05386435	0.02784771	1.64E-05	1.41E-05	0.000154459	6.06E-05	0	0	0	0	0	0	0.000294555	0.000276631	0.001847761	0.000950299	0	0	2081.782	2730.92	0	489	489	non
560	122	3	490	NA	0	0	NA	Normal.Risk	122.48H.20X. 002	122.48H.20X. 002	122.48H.20X. 002	0.06459144	0.02185092	10.67439	3.446189	0	0	0	0	56.98388	55.85958	0.02085908	0.01055924	0.4008698	0.2047303	7.03E-05	2.38E-05	0.000541985	0.000174978	0	0	0	0	0	0	0.001017779	0.000389271	0.00961219	0.003743658	0	0	1826.474	2707.41	0	490	490	non
561	122	3	491	NA	0	0	NA	Normal.Risk	122.48H.20X. 002	122.48H.20X. 002	122.48H.20X. 002	0.4715343	0.2363012	4.290867	1.476219	0	0	0	0	17.43621	15.8841	0.08447394	0.04846266	0.1613031	0.06813154	0.000974244	0.000488226	0.000431243	0.000148364	0	0	0	0	0	0	0.007029877	0.003717702	0.004774501	0.001909836	0	0	1330.308	2735.901	0	491	491	non
562	122	3	492	NA	0	0	NA	Normal.Risk	122.48H.20X. 002	122.48H.20X. 002	122.48H.20X. 002	0.05151446	0.0119173	1.442313	0.4195926	0	0	0	0	22.50676	23.83281	0.03173877	0.006210422	0.1447013	0.05537499	0.000306634	7.09E-05	0.000732139	0.000212991	0	0	0	0	0	0	0.002744445	0.000646844	0.007477332	0.002544145	0	0	1434.596	2723.6	0	492	492	non
563	122	3	494	NA	0	0	NA	Normal.Risk	122.48H.20X. 002	122.48H.20X. 002	122.48H.20X. 002	0.007461662	0	0.06102083	0.02754253	0	0	0	0	12.70196	13.77252	0.006027314	0	0.007843138	0.005966278	3.05E-05	0	2.31E-05	1.04E-05	0	0	0	0	0	0	0.000393783	0	0.000353921	0.000225304	0	0	1482.049	2739.484	0	494	494	non
564	122	3	495	NA	0	0	NA	Normal.Risk	122.48H.20X. 002	122.48H.20X. 002	122.48H.20X. 002	0.02360571	0.004959182	0.2049134	0.05937286	0	0	0	0	51.81239	49.12592	0.01181048	0.00421149	0.02777142	0.01092546	4.84E-05	1.02E-05	2.19E-05	6.34E-06	0	0	0	0	0	0	0.000666298	0.000192548	0.000588655	0.000196578	0	0	1535.929	2733.703	0	495	495	non
565	122	3	497	NA	0	0	NA	Normal.Risk	122.48H.20X. 002	122.48H.20X. 002	122.48H.20X. 002	0.01332113	0.003387503	2.898665	0.9131762	0	0	0	0	31.59805	31.39632	0.01313802	0.003387503	0.1755093	0.08461127	3.13E-05	7.97E-06	0.000519753	0.00016374	0	0	0	0	0	0	0.000636578	0.000164125	0.006376154	0.002612989	0	0	1911.302	2752.992	0	497	497	non
566	122	3	498	NA	0	0	NA	Normal.Risk	122.48H.20X. 002	122.48H.20X. 002	122.48H.20X. 002	1.564279	3.997879	4.291585	21.89238	0	0	0	0	32.59952	43.06902	0.1246509	0.3454185	0.1246509	0.3454185	0.004042064	0.01033044	0.000543445	0.00277224	0	0	0	0	0	0	0.01645871	0.04120049	0.004566862	0.01461972	0	0	1085.791	2748.693	0	498	498	non
567	122	3	499	NA	0	0	NA	Normal.Risk	122.48H.20X. 002	122.48H.20X. 002	122.48H.20X. 002	0.03709468	0.005249104	2.19939	0.8323339	0	0	0	0	68.70129	70.40186	0.01092546	0.002197299	0.1907835	0.09259175	6.04E-05	8.55E-06	0.000148067	5.60E-05	0	0	0	0	0	0	0.000711751	0.000118031	0.003456841	0.001716823	0	0	2008.695	2820.662	0	499	499	non
568	122	3	500	NA	0	0	NA	Normal.Risk	122.48H.20X. 002	122.48H.20X. 002	122.48H.20X. 002	0.1000534	0.0421912	2.861204	0.9429313	0	0	0	0	31.02789	27.64883	0.04167239	0.01727321	0.1274128	0.05297932	0.000146063	6.16E-05	0.000160417	5.29E-05	0	0	0	0	0	0	0.001994624	0.000905642	0.003031371	0.001116566	0	0	1375.796	2820.858	0	500	500	non
569	122	3	501	NA	0	0	NA	Normal.Risk	122.48H.20X. 002	122.48H.20X. 002	122.48H.20X. 002	0	0	0.3405051	0.1080339	0	0	0	0	25.08288	24.5324	0	0	0.02186618	0.007415885	0	0	7.54E-05	2.39E-05	0	0	0	0	0	0	0	0	0.000983885	0.000333996	0	0	1660.3	2783.944	0	501	501	non
570	122	3	502	NA	0	0	NA	Normal.Risk	122.48H.20X. 002	122.48H.20X. 002	122.48H.20X. 002	0	0	0.02421607	0.001922637	0	0	0	0	31.53549	39.36909	0	0	0.00578317	0.001434348	0	0	4.84E-06	3.84E-07	0	0	0	0	0	0	0	0	0.000151136	2.09E-05	0	0	1770.998	2807.631	0	502	502	non
571	122	3	504	NA	0	0	NA	Normal.Risk	122.48H.20X. 002	122.48H.20X. 002	122.48H.20X. 002	0.001068132	0	0.167483	0.06144808	0	0	0	0	17.78731	17.91051	0.001068132	0	0.01168841	0.006469825	2.71E-06	0	2.25E-05	8.24E-06	0	0	0	0	0	0	5.37E-05	0	0.000373783	0.00017113	0	0	1556.236	2811.423	0	504	504	non
572	122	3	505	NA	0	0	NA	Normal.Risk	122.48H.20X. 002	122.48H.20X. 002	122.48H.20X. 002	0.01687648	0.007583734	0.02720684	0.01257343	0	0	0	0	23.76244	23.8832	0.008911269	0.00483711	0.008911269	0.00483711	8.35E-05	3.75E-05	9.61E-06	4.44E-06	0	0	0	0	0	0	0.000785524	0.000379986	0.000240188	0.000118561	0	0	2095.001	2816.591	0	505	505	non
573	122	3	507	NA	0	0	NA	Normal.Risk	122.48H.20X. 002	122.48H.20X. 002	122.48H.20X. 002	0.005401694	0	0.7501335	0.2798047	0	0	0	0	20.99144	23.16925	0.003707942	0	0.03393607	0.02162203	1.51E-05	0	9.16E-05	3.42E-05	0	0	0	0	0	0	0.000215219	0	0.001291367	0.000645592	0	0	1093.334	2838.112	0	507	507	non
574	122	3	508	NA	0	0	NA	Normal.Risk	122.48H.20X. 002	122.48H.20X. 002	122.48H.20X. 002	0	0	0.02267491	0.003921569	0	0	0	0	21.39506	25.39208	0	0	0.003326467	0.001434348	0	0	3.77E-06	6.52E-07	0	0	0	0	0	0	0	0	9.37E-05	2.45E-05	0	0	1721.891	2807.6	0	508	508	non
575	122	3	509	NA	0	0	NA	Normal.Risk	122.48H.20X. 002	122.48H.20X. 002	122.48H.20X. 002	0	0	0.1202869	0.04342718	0	0	0	0	46.54807	47.50428	0	0	0.01878386	0.009735256	0	0	1.66E-05	6.01E-06	0	0	0	0	0	0	0	0	0.000462622	0.000189287	0	0	1956.247	2882.866	0	509	509	non
576	122	3	510	NA	0	0	NA	Normal.Risk	122.48H.20X. 002	122.48H.20X. 002	122.48H.20X. 002	0	0	0.01414511	0.009231708	0	0	0	0	11.31452	12.14764	0	0	0.003387503	0.002883955	0	0	2.46E-06	1.60E-06	0	0	0	0	0	0	0	0	8.23E-05	5.69E-05	0	0	1611.272	2850.466	0	510	510	non
577	122	3	511	NA	0	0	NA	Normal.Risk	122.48H.20X. 002	122.48H.20X. 002	122.48H.20X. 002	0.2282597	0.0774548	1.744335	0.4920729	0	0	0	0	16.06439	21.77495	0.06128023	0.02777142	0.06128023	0.02777142	0.000724634	0.000245888	0.000292674	8.26E-05	0	0	0	0	0	0	0.005708798	0.002030466	0.00246393	0.000844996	0	0	2157.232	2824.318	0	511	511	non
578	122	3	513	NA	0	0	NA	Normal.Risk	122.48H.20X. 002	122.48H.20X. 002	122.48H.20X. 002	0	0	0.2083619	0.0664683	0	0	0	0	49.88596	49.9373	0	0	0.02319371	0.006347753	0	0	2.50E-05	7.98E-06	0	0	0	0	0	0	0	0	0.00056637	0.000182113	0	0	1884.812	2858.642	0	513	513	non
579	122	3	514	NA	0	0	NA	Normal.Risk	122.48H.20X. 002	122.48H.20X. 002	122.48H.20X. 002	0.07017624	0.0146334	5.31873	1.465843	0	0	0	0	8.99889	9.755823	0.03198291	0.007919433	0.1871977	0.05700771	0.000148051	3.09E-05	0.000585441	0.000161348	0	0	0	0	0	0	0.001802149	0.000472299	0.006618851	0.00208687	0	0	906.6657	2852.798	0	514	514	non
580	122	3	515	NA	0	0	NA	Normal.Risk	122.48H.20X. 002	122.48H.20X. 002	122.48H.20X. 002	0.2645151	0.09846647	6.605463	2.07396	0	0	0	0	27.78365	26.83604	0.1363394	0.03556878	0.2261692	0.06581216	0.000562798	0.000209503	0.000548809	0.000172313	0	0	0	0	0	0	0.006948688	0.002573627	0.007089882	0.00232687	0	0	1282.087	2923.984	0	515	515	non
581	122	3	516	NA	0	0	NA	Normal.Risk	122.48H.20X. 002	122.48H.20X. 002	122.48H.20X. 002	0	0	0.05635157	0.03024338	0	0	0	0	24.36697	24.86584	0	0	0.01011673	0.007034409	0	0	1.77E-05	9.51E-06	0	0	0	0	0	0	0	0	0.00036726	0.000213952	0	0	1699.606	2859.91	0	516	516	non
582	122	3	517	NA	0	0	NA	Normal.Risk	122.48H.20X. 002	122.48H.20X. 002	122.48H.20X. 002	0.8825666	0.1433585	17.53483	4.628855	0	0	0	0	25.55027	26.14953	0.1315633	0.02551309	0.3835813	0.1300526	0.00176867	0.000287292	0.00145469	0.00038401	0	0	0	0	0	0	0.01079623	0.001968781	0.0140267	0.004166397	0	0	736.6868	2872.159	0	517	517	non
583	122	3	518	NA	0	0	NA	Normal.Risk	122.48H.20X. 002	122.48H.20X. 002	122.48H.20X. 002	0.00639353	0	0.2818189	0.05624476	0	0	0	0	20.97372	23.01634	0.004959182	0	0.01577783	0.005905242	2.17E-05	0	7.06E-05	1.41E-05	0	0	0	0	0	0	0.000300294	0	0.000812859	0.00020512	0	0	847.5586	2899.834	0	518	518	non
584	122	3	519	NA	0	0	NA	Normal.Risk	122.48H.20X. 002	122.48H.20X. 002	122.48H.20X. 002	0.121767	0.03378348	0.8998856	0.2652934	0	0	0	0	10.63498	17.73906	0.04324407	0.01507591	0.04576181	0.01519799	0.000187334	5.20E-05	6.84E-05	2.02E-05	0	0	0	0	0	0	0.002572566	0.000719729	0.001113833	0.000384045	0	0	980.6226	2932.921	0	519	519	non
585	122	3	520	NA	0	0	NA	Normal.Risk	122.48H.20X. 002	122.48H.20X. 002	122.48H.20X. 002	0	0	0.2334173	0.07489128	0	0	0	0	19.0374	19.52309	0	0	0.03752194	0.01388571	0	0	5.62E-05	1.80E-05	0	0	0	0	0	0	0	0	0.001199715	0.00039677	0	0	1817.524	2885.95	0	520	520	non
586	122	3	521	NA	0	0	NA	Normal.Risk	122.48H.20X. 002	122.48H.20X. 002	122.48H.20X. 002	0.00546273	0.000488289	0.05850309	0.01550317	0	0	0	0	11.94367	10.55777	0.005340658	0.000427253	0.005523766	0.00250248	1.56E-05	1.39E-06	1.67E-05	4.42E-06	0	0	0	0	0	0	0.000284713	2.30E-05	0.000247217	8.67E-05	0	0	1759.928	2884.04	0	521	521	non
587	122	3	523	NA	0	0	NA	Normal.Risk	122.48H.20X. 002	122.48H.20X. 002	122.48H.20X. 002	0.3427939	0.1095598	1.00145	0.3375753	0	0	0	0	45.6972	49.0588	0.08435188	0.03669795	0.08435188	0.0408484	0.000705337	0.000225432	0.000144844	4.88E-05	0	0	0	0	0	0	0.00627222	0.002399633	0.002544687	0.001087353	0	0	789.3234	2947.149	0	523	523	non
588	122	3	524	NA	0	0	NA	Normal.Risk	122.48H.20X. 002	122.48H.20X. 002	122.48H.20X. 002	0.2504616	0.02207981	0.5045396	0.05026322	0	0	0	0	19.05994	22.67457	0.04274052	0.007660029	0.04274052	0.007660029	0.000589321	5.20E-05	7.07E-05	7.04E-06	0	0	0	0	0	0	0.004162872	0.000576634	0.001193269	0.000179	0	0	669.8404	2934.078	0	524	524	non
589	122	3	525	NA	0	0	NA	Normal.Risk	122.48H.20X. 002	122.48H.20X. 002	122.48H.20X. 002	0.1086748	0.01997406	0.1786526	0.02487221	0	0	0	0	37.51351	30.63477	0.02061494	0.007537957	0.02061494	0.007537957	0.000121969	2.24E-05	1.03E-05	1.44E-06	0	0	0	0	0	0	0.001311308	0.000307818	0.00032353	7.39E-05	0	0	1838.343	2988.084	0	525	525	non
590	122	3	526	NA	0	0	NA	Normal.Risk	122.48H.20X. 002	122.48H.20X. 002	122.48H.20X. 002	0.01734951	0.003036545	0.6315404	0.2548409	0	0	0	0	3.860854	3.922773	0.003631647	0.001754788	0.0433051	0.02085908	4.82E-05	8.43E-06	0.000188014	7.59E-05	0	0	0	0	0	0	0.000373734	0.000100121	0.002017163	0.000881273	0	0	1692.35	2949.476	0	526	526	non
591	122	3	527	NA	0	0	NA	Normal.Risk	122.48H.20X. 002	122.48H.20X. 002	122.48H.20X. 002	0.02365148	0.006332494	0.2969711	0.1017929	0	0	0	0	9.942652	8.911654	0.008606088	0.004577707	0.02871748	0.01426719	9.65E-05	2.58E-05	0.000189637	6.50E-05	0	0	0	0	0	0	0.000810606	0.000303228	0.001772391	0.000706933	0	0	903.9617	2946.193	0	527	527	non
592	122	3	528	NA	0	0	NA	Normal.Risk	122.48H.20X. 002	122.48H.20X. 002	122.48H.20X. 002	0.01824979	0.00030518	3.041077	0.7876097	0	0	0	0	26.07729	28.35273	0.008285649	0.00030518	0.2601816	0.08831922	2.57E-05	4.30E-07	0.000187166	4.85E-05	0	0	0	0	0	0	0.00037573	1.14E-05	0.00463271	0.001445836	0	0	1551.6	2927.288	0	528	528	non
593	122	3	530	NA	0	0	NA	Normal.Risk	122.48H.20X. 002	122.48H.20X. 002	122.48H.20X. 002	0.1044938	0.03315785	0.1512627	0.04022278	0	0	0	0	30.58382	29.57716	0.02928206	0.00671397	0.02928206	0.00671397	0.000403451	0.000128023	8.24E-05	2.19E-05	0	0	0	0	0	0	0.002437449	0.000727916	0.000956873	0.00029107	0	0	1730.732	2948.452	0	530	530	non
594	122	3	531	NA	0	0	NA	Normal.Risk	122.48H.20X. 002	122.48H.20X. 002	122.48H.20X. 002	0.1532006	0.04898146	14.05083	6.171511	0	0	0	0	32.74535	32.20962	0.04959182	0.02476539	0.2318913	0.1064775	0.000285822	9.14E-05	0.001393102	0.000611889	0	0	0	0	0	0	0.00302684	0.001187531	0.009417489	0.004176905	0	0	1934.634	2985.191	0	531	531	non
595	122	3	532	NA	0	0	NA	Normal.Risk	122.48H.20X. 002	122.48H.20X. 002	122.48H.20X. 002	0.01051347	0.00328069	9.064363	2.89041	0	0	0	0	26.73853	26.3109	0.001693751	0.001495384	0.6386816	0.227863	5.42E-05	1.69E-05	0.003633011	0.001158481	0	0	0	0	0	0	0.000216639	0.000126735	0.0336458	0.01163729	0	0	2015.768	2965.275	0	532	532	non
596	122	3	533	NA	0	0	NA	Normal.Risk	122.48H.20X. 002	122.48H.20X. 002	122.48H.20X. 002	0.09243916	0.001937896	0.2655222	0.006408789	0	0	0	0	27.89676	50.5752	0.0259556	0.001937896	0.0259556	0.001937896	0.000146496	3.07E-06	2.17E-05	5.24E-07	0	0	0	0	0	0	0.001585117	7.71E-05	0.000471367	2.38E-05	0	0	608.1198	2990.93	0	533	533	non
597	122	3	534	NA	0	0	NA	Normal.Risk	122.48H.20X. 002	122.48H.20X. 002	122.48H.20X. 002	0.2105287	0.01974517	19.51881	5.348852	0	0	0	0	36.64012	38.12241	0.04953079	0.004699779	0.8310369	0.2697948	0.000217713	2.04E-05	0.001273907	0.000349096	0	0	0	0	0	0	0.002454956	0.000250605	0.02109896	0.006242658	0	0	715.2306	3041.641	0	534	534	non
598	122	3	535	NA	0	0	NA	Normal.Risk	122.48H.20X. 002	122.48H.20X. 002	122.48H.20X. 002	0.4372473	0.1198749	11.4085	3.567468	0	0	0	0	37.86417	38.43367	0.06115816	0.01376364	0.6229648	0.2610666	0.00076043	0.000208478	0.001569905	0.000490913	0	0	0	0	0	0	0.004832074	0.001296662	0.02159037	0.007977969	0	0	1717.905	3017.201	0	535	535	non
599	122	3	536	NA	0	0	NA	Normal.Risk	122.48H.20X. 002	122.48H.20X. 002	122.48H.20X. 002	0.123827	0.01017777	1.479408	0.4055238	0	0	0	0	8.4547	12.10373	0.01727321	0.002441444	0.07278553	0.02192721	0.00013533	1.11E-05	0.000107118	2.94E-05	0	0	0	0	0	0	0.001102774	0.000128327	0.001758164	0.000548596	0	0	927.1232	3005.106	0	536	536	non
600	122	3	537	NA	0	0	NA	Normal.Risk	122.48H.20X. 002	122.48H.20X. 002	122.48H.20X. 002	0.1484398	0.04458686	1.763195	0.5373617	0	0	0	0	31.45027	33.17682	0.05487144	0.01527428	0.09748989	0.03299001	0.000338904	0.000101796	0.000245673	7.49E-05	0	0	0	0	0	0	0.003295785	0.000952536	0.003223957	0.001106788	0	0	1055.202	3019.239	0	537	537	non
601	122	3	538	NA	0	0	NA	Normal.Risk	122.48H.20X. 002	122.48H.20X. 002	122.48H.20X. 002	0.1434348	0.06881819	3.136217	0.8986648	0	0	0	0	0.751412	2.320349	0.03726253	0.02470436	0.1502403	0.05065995	0.000208481	0.000100026	0.000221032	6.33E-05	0	0	0	0	0	0	0.002470087	0.001384802	0.003650888	0.001178356	0	0	1438.047	3016.457	0	538	538	non
602	122	3	539	NA	0	0	NA	Normal.Risk	122.48H.20X. 002	122.48H.20X. 002	122.48H.20X. 002	0.07129015	0.003387503	2.514961	0.7157244	0	0	0	0	44.60144	42.47064	0.02790875	0.003387503	0.2029145	0.05769436	0.000118619	5.64E-06	0.000240252	6.84E-05	0	0	0	0	0	0	0.001352907	0.000138064	0.004620937	0.001403065	0	0	1773.9	3056.206	0	539	539	non
603	122	3	540	NA	0	0	NA	Normal.Risk	122.48H.20X. 002	122.48H.20X. 002	122.48H.20X. 002	0.004379339	0	1.636515	0.5415427	0	0	0	0	24.82409	25.4788	0.002197299	0	0.1384146	0.05172809	8.67E-06	0	0.000277	9.17E-05	0	0	0	0	0	0	0.000127594	0	0.004033556	0.001423599	0	0	1611.59	2987.585	0	540	540	non
604	122	3	541	NA	0	0	NA	Normal.Risk	122.48H.20X. 002	122.48H.20X. 002	122.48H.20X. 002	0.5275654	0.1573053	11.95596	4.683772	0	0	0	0	14.28148	22.02288	0.07969787	0.03230335	0.1291676	0.03820859	0.000441477	0.000131636	0.000423175	0.00016578	0	0	0	0	0	0	0.004147021	0.001567525	0.003735664	0.001456704	0	0	863.7537	3108.943	0	541	541	non
605	122	3	542	NA	0	0	NA	Normal.Risk	122.48H.20X. 002	122.48H.20X. 002	122.48H.20X. 002	0.03468376	0.01149004	0.0608072	0.02163729	0	0	0	0	30.78231	35.18116	0.01972992	0.005279622	0.01972992	0.005279622	0.000170856	5.66E-05	1.77E-05	6.30E-06	0	0	0	0	0	0	0.001569558	0.000495466	0.000450254	0.000157538	0	0	1212.37	3020.227	0	542	542	non
606	122	3	543	NA	0	0	NA	Normal.Risk	122.48H.20X. 002	122.48H.20X. 002	122.48H.20X. 002	0.09774929	0.06793317	0.2500191	0.116701	0	0	0	0	25.90582	38.842	0.04449531	0.02847333	0.04449531	0.02847333	0.000162374	0.000112846	2.25E-05	1.05E-05	0	0	0	0	0	0	0.002113344	0.001503037	0.000577919	0.000395704	0	0	1628.729	3059.958	0	543	543	non
607	122	3	545	NA	0	0	NA	Normal.Risk	122.48H.20X. 002	122.48H.20X. 002	122.48H.20X. 002	0.767361	0.2630961	1.861585	0.5625238	0	0	0	0	68.52904	70.38359	0.0964828	0.03613336	0.0964828	0.03613336	0.001801317	0.000617596	0.000407082	0.00012301	0	0	0	0	0	0	0.007816705	0.002919634	0.002945549	0.001082175	0	0	1464.97	3072.992	0	545	545	non
608	122	3	546	NA	0	0	NA	Normal.Risk	122.48H.20X. 002	122.48H.20X. 002	122.48H.20X. 002	0.01072709	0.02455177	1.235966	0.4090486	0	0	0	0	34.7465	30.14284	0.004333562	0.0112459	0.05839628	0.01884489	1.46E-05	3.34E-05	7.70E-05	2.55E-05	0	0	0	0	0	0	0.000232852	0.000511624	0.001376884	0.000495714	0	0	576.4699	3100.307	0	546	546	non
609	122	3	547	NA	0	0	NA	Normal.Risk	122.48H.20X. 002	122.48H.20X. 002	122.48H.20X. 002	0.09279011	0.03231861	9.674037	3.059709	0	0	0	0	44.54938	43.96456	0.02803082	0.01483177	0.7260548	0.2445869	0.000240389	8.37E-05	0.001352067	0.000427632	0	0	0	0	0	0	0.001997532	0.0009613	0.02045918	0.006609158	0	0	1898.968	3094.383	0	547	547	non
610	122	3	548	NA	0	0	NA	Normal.Risk	122.48H.20X. 002	122.48H.20X. 002	122.48H.20X. 002	0.1695888	0.08232242	0.4309148	0.1418631	0	0	0	0	54.32974	58.86047	0.04727245	0.0342565	0.04727245	0.0342565	0.000366282	0.000177802	8.28E-05	2.72E-05	0	0	0	0	0	0	0.00357389	0.002083431	0.001610117	0.00078262	0	0	1555.318	3100.081	0	548	548	non
611	122	3	549	NA	0	0	NA	Normal.Risk	122.48H.20X. 002	122.48H.20X. 002	122.48H.20X. 002	6.202762	1.800351	85.27201	36.03883	0	0	0	0	21.88104	21.9611	0.999939	0.4108034	0.999939	0.9304188	0.02280427	0.006618937	0.03104187	0.01311934	0	0	0	0	0	0	0.1119542	0.0356519	0.1430984	0.07508001	0	0	1385.954	3109.759	0	549	549	non
612	122	3	550	NA	0	0	NA	Normal.Risk	122.48H.20X. 002	122.48H.20X. 002	122.48H.20X. 002	0.004440375	0	0.6600443	0.2079194	0	0	0	0	17.99787	17.53425	0.003448539	0	0.08410773	0.02412451	1.66E-05	0	0.000311342	9.81E-05	0	0	0	0	0	0	0.000215633	0	0.003975899	0.001251042	0	0	1719.776	3115.672	0	550	550	non
613	122	3	551	NA	0	0	NA	Normal.Risk	122.48H.20X. 002	122.48H.20X. 002	122.48H.20X. 002	0.04089418	0.01301595	0.1066758	0.03175402	0	0	0	0	19.72337	13.9972	0.01533532	0.004394598	0.01533532	0.004394598	9.17E-05	2.92E-05	1.68E-05	5.01E-06	0	0	0	0	0	0	0.000969588	0.000299675	0.000355438	0.000113882	0	0	720.9822	3132.68	0	551	551	non
614	122	3	552	NA	0	0	NA	Normal.Risk	122.48H.20X. 002	122.48H.20X. 002	122.48H.20X. 002	1.304982	0.4722667	18.46178	7.827482	0	0	0	0	13.48381	15.28632	0.5653773	0.1889525	0.5653773	0.1889525	0.003508016	0.001269534	0.003095018	0.001312235	0	0	0	0	0	0	0.03615088	0.01276307	0.01961491	0.008011948	0	0	1792.128	3138.998	0	552	552	non
615	122	3	553	NA	0	0	NA	Normal.Risk	122.48H.20X. 002	122.48H.20X. 002	122.48H.20X. 002	0.02999924	0.001800565	7.38674	2.028611	0	0	0	0	58.13203	57.60582	0.005905242	0.00125124	0.3341726	0.09912261	3.39E-05	2.03E-06	0.000441368	0.000121212	0	0	0	0	0	0	0.000350271	4.42E-05	0.00712597	0.002022776	0	0	1003.629	3124.372	0	553	553	non
616	122	3	554	NA	0	0	NA	Normal.Risk	122.48H.20X. 002	122.48H.20X. 002	122.48H.20X. 002	0.4195621	0.1709468	2.534386	0.8317388	0	0	0	0	49.91214	48.84478	0.04701305	0.01457237	0.04701305	0.01457237	0.000877745	0.000357629	0.000408904	0.000134195	0	0	0	0	0	0	0.004400844	0.001621996	0.002380028	0.000826688	0	0	265.8167	3134.492	0	554	554	non
617	122	3	555	NA	0	0	NA	Normal.Risk	122.48H.20X. 002	122.48H.20X. 002	122.48H.20X. 002	0.03152514	0.008285649	1.211124	0.3798428	0	0	0	0	42.67459	47.64727	0.01596094	0.006973373	0.08378729	0.03739986	3.43E-05	9.01E-06	7.75E-05	2.43E-05	0	0	0	0	0	0	0.00064273	0.000233767	0.001707039	0.000631134	0	0	1668.913	3172.093	0	555	555	non
618	122	3	556	NA	0	0	NA	Normal.Risk	122.48H.20X. 002	122.48H.20X. 002	122.48H.20X. 002	0.3235981	0.1286183	1.390784	0.5193866	0	0	0	0	40.17541	41.11982	0.04846266	0.01658656	0.04846266	0.01658656	0.000836171	0.000332347	0.000353709	0.000132092	0	0	0	0	0	0	0.004382682	0.001650956	0.002762484	0.00102747	0	0	331.7159	3204.488	0	556	556	non
619	122	3	557	NA	0	0	NA	Normal.Risk	122.48H.20X. 002	122.48H.20X. 002	122.48H.20X. 002	3.490944	0.7413901	15.79925	4.015854	0	0	0	0	40.66036	43.06526	0.8566872	0.1777066	0.8566872	0.1777066	0.005066682	0.001076038	0.001158728	0.000294525	0	0	0	0	0	0	0.04488235	0.009297868	0.01455762	0.004090724	0	0	1461.969	3152.491	0	557	557	non
620	122	3	558	NA	0	0	NA	Normal.Risk	122.48H.20X. 002	122.48H.20X. 002	122.48H.20X. 002	0	0	0.4053254	0.1217975	0	0	0	0	8.308948	5.991204	0	0	0.03506523	0.0146334	0	0	6.01E-05	1.81E-05	0	0	0	0	0	0	0	0	0.001012103	0.000391246	0	0	1547.748	3183.452	0	558	558	non
621	122	3	560	NA	0	0	NA	Normal.Risk	122.48H.20X. 002	122.48H.20X. 002	122.48H.20X. 002	0.002487221	0	0.5993133	0.04715038	0	0	0	0	21.4115	21.5897	0.001495384	0	0.03437858	0.00546273	6.95E-06	0	0.000136146	1.07E-05	0	0	0	0	0	0	9.46E-05	0	0.001485111	0.000180451	0	0	150.1454	3195.326	0	560	560	non
622	122	3	561	NA	0	0	NA	Normal.Risk	122.48H.20X. 002	122.48H.20X. 002	122.48H.20X. 002	0.002319371	0.003570611	0.04031434	0.003631647	0	0	0	0	20.0279	38.78	0.002319371	0.003006027	0.007660029	0.003006027	9.66E-06	1.49E-05	1.22E-05	1.10E-06	0	0	0	0	0	0	0.000149403	0.00019687	0.000231604	5.32E-05	0	0	1775	3198.445	0	561	561	non
623	122	3	562	NA	0	0	NA	Normal.Risk	122.48H.20X. 002	122.48H.20X. 002	122.48H.20X. 002	1.338354	0.8819867	7.914366	2.668742	0	0	0	0	29.75662	29.74983	0.2052949	0.1476005	0.5366445	0.2166781	0.003995085	0.002632796	0.002054612	0.00069282	0	0	0	0	0	0	0.02405588	0.01643275	0.02296001	0.008683482	0	0	974.2596	3194.37	0	562	562	non
624	122	4	1	NA	0	0	NA	Normal.Risk	122.48H.20X. 003	122.48H.20X. 003	122.48H.20X. 003	63.71215	58.71858	1343.526	1027.002	0.2498817	0.1618219	0.03995576	0.0515755	3.473282	3.130608	0.5961242	0.4075227	0.5961242	0.449897	0.2882903	0.2656949	0.2979654	0.2277671	0.2804532	0.1998627	0.1333181	0.09686427	0.1333181	0.09686427	0.08175298	0.08765238	0.06564876	0.0812114	0.3439384	0.2856794	1903.548	1185.788	0	1	1	non
625	122	4	2	NA	0	0	NA	Normal.Risk	122.48H.20X. 003	122.48H.20X. 003	122.48H.20X. 003	67.44338	65.15898	1192.307	1039.372	0.2561227	0.2064393	0.02375829	0.03872739	1.318672	1.494147	0.610254	0.4044556	0.6151674	0.4071565	0.303799	0.2935089	0.2840179	0.2475875	0.2818036	0.2452888	0.1933623	0.1800259	0.1560235	0.1624323	0.06877053	0.04316702	0.05102228	0.04790501	0.3029831	0.2838788	1763.709	1218.853	0	2	2	non
626	122	4	3	NA	0	0	NA	Normal.Risk	122.48H.20X. 003	122.48H.20X. 003	122.48H.20X. 003	48.63713	40.73431	1267.79	954.6784	0.2415656	0.1710689	0.03344777	0.04827955	1.473019	1.992371	0.597818	0.3731441	0.8899977	0.4923323	0.2316054	0.1939729	0.2893177	0.2178636	0.2709239	0.2230259	0.0408484	0.01709011	0.0408484	0.01709011	0.1004907	0.1035173	0.09843351	0.07318608	0.3104143	0.2680095	1686.425	1213.318	0	3	3	non
627	122	4	4	NA	0	0	NA	Normal.Risk	122.48H.20X. 003	122.48H.20X. 003	122.48H.20X. 003	41.53181	49.29334	1067.884	1216.96	0.2444953	0.2837568	0.0626688	0.06927598	0.2442964	3.792817	0.4387732	0.6386816	0.6858778	0.7567254	0.2163115	0.2567361	0.3021742	0.3443576	0.3022965	0.3520256	0.01614404	0.01199359	0.01614404	0.01199359	0.1361015	0.2087117	0.1198196	0.1619526	0.3722896	0.4224002	1388.215	1213.886	0	4	4	non
628	122	4	5	NA	0	0	NA	Normal.Risk	122.48H.20X. 003	122.48H.20X. 003	122.48H.20X. 003	55.05127	46.52422	1006.53	784.7272	0.2106966	0.1519951	0.03277639	0.04191653	0.8785654	0.9309761	0.5968719	0.405829	0.7691768	0.405829	0.2609065	0.220494	0.2576223	0.2008516	0.2407874	0.1938048	0.0467689	0.02827497	0.0467689	0.02827497	0.1003372	0.09399661	0.07865856	0.06064675	0.2786145	0.2361944	1793.695	1256.4	0	5	5	non
629	122	4	6	NA	0	0	NA	Normal.Risk	122.48H.20X. 003	122.48H.20X. 003	122.48H.20X. 003	40.0289	40.12065	824.636	827.5555	0.1919738	0.1929809	0.02351415	0.02369727	2.148528	2.169871	0.3527123	0.3130541	0.3536583	0.3601282	0.2031924	0.2036581	0.2151973	0.2159592	0.216434	0.2160525	0.08648813	0.08239872	0.08648813	0.08239872	0.05364048	0.05661312	0.04054395	0.04283642	0.2396277	0.2402533	3485.558	1528.791	0	6	6	non
630	122	5	1	NA	0	0	NA	Normal.Risk	122.48H.20X. 004	122.48H.20X. 004	122.48H.20X. 004	46.96294	61.60778	1808.198	2158.978	0.1295949	0.1642176	0.01406881	0.01867704	4.457977	1.908312	0.2229953	0.2901656	1	1	0.1345643	0.1765266	0.1598761	0.190891	0.1418936	0.1804532	0.0894789	0.0980087	0.0894789	0.0980087	0.02416003	0.03844023	0.1040178	0.06632141	0.1588769	0.2026398	2754.59	1093.301	0	1	1	non
631	122	5	2	NA	0	0	NA	Normal.Risk	122.48H.20X. 004	122.48H.20X. 004	122.48H.20X. 004	51.38206	46.66073	1018.024	888.8915	0.1951324	0.1675288	0.0208896	0.0202945	0.945855	0.8915682	0.4803693	0.297734	0.5260243	0.3352102	0.2205238	0.2002606	0.2184132	0.1907083	0.2158236	0.1900664	0.1308003	0.1406119	0.1308003	0.1234302	0.04873943	0.03370758	0.03499898	0.03107542	0.2370031	0.2084535	2152.2	1433.392	0	2	2	non
632	122	6	1	NA	0	0	NA	Normal.Risk	122.48H.20X. 005	122.48H.20X. 005	122.48H.20X. 005	21.90564	9.701625	1056.011	393.6748	0.09816129	0.03906691	0.03847562	0.02490273	5.834243	3.565618	0.1908904	0.1241627	0.8661479	0.1887846	0.08832919	0.03911946	0.1750972	0.06527521	0.1395056	0.05940337	0.01203937	0.001525902	0.01203937	0.001525902	0.05255021	0.03960977	0.1456814	0.03590363	0.173991	0.09195086	2650.72	141.6288	0	1	1	non
633	122	6	2	NA	0	0	NA	Normal.Risk	122.48H.20X. 005	122.48H.20X. 005	122.48H.20X. 005	30.77273	3.322545	349.8915	38.08345	0.1358206	0.01414511	0.01907378	0.002670329	0.9094866	0.9089927	0.2492866	0.02703899	0.2492866	0.0300145	0.1738572	0.01877144	0.1578221	0.01717792	0.1523156	0.01672389	0.124361	0.01165789	0.1095445	0.009842069	0.03035152	0.003655527	0.02934969	0.003888997	0.1754025	0.01946288	1788.678	965.6315	0	2	2	non
634	122	6	3	NA	0	0	NA	Normal.Risk	122.48H.20X. 005	122.48H.20X. 005	122.48H.20X. 005	66.03856	9.548302	799.142	103.6562	0.1567559	0.016907	0.04167239	0.006027313	5.187522	7.552698	1	0.3615167	1	0.3654383	0.315974	0.04568566	0.2579542	0.03345906	0.1900206	0.02149996	0.1360189	0.01347372	0.1183337	0.01136797	0.2219846	0.06245946	0.1811179	0.04148452	0.2817044	0.03387503	1786.249	1006.769	0	3	3	non
635	122	6	4	NA	0	0	NA	Normal.Risk	122.48H.20X. 005	122.48H.20X. 005	122.48H.20X. 005	133.7042	14.86378	2278.286	252.0103	0.3619211	0.0396582	0.09748989	0.01118486	3.728554	3.55275	1	0.1330587	1	0.1330587	0.6133222	0.06818249	0.4755346	0.05260078	0.4494545	0.05017167	0.2858015	0.03125048	0.2680247	0.02847333	0.209718	0.02458356	0.1455987	0.01606325	0.5652285	0.06260776	1851.372	1029.215	0	4	4	non
636	122	6	5	NA	0	0	NA	Normal.Risk	122.48H.20X. 005	122.48H.20X. 005	122.48H.20X. 005	50.02672	24.38216	1532.469	723.3198	0.1526322	0.08612192	0.09688716	0.03920042	4.266315	3.393557	0.6487678	0.2316014	1	0.61178	0.2128797	0.1037539	0.2806206	0.1324519	0.2485771	0.1252155	0.01298543	0.003631647	0.01298543	0.003631647	0.1419818	0.06793166	0.1934111	0.07040589	0.3466087	0.1646906	2512.08	1459.415	0	5	5	non
637	122	6	6	NA	0	0	NA	Normal.Risk	122.48H.20X. 005	122.48H.20X. 005	122.48H.20X. 005	26.53735	14.2195	356.8265	187.3937	0.1177539	0.04922561	0.06680399	0.04951552	6.948716	7.138483	0.6157931	0.3708858	0.6361486	0.3792935	0.1817626	0.09739384	0.1960585	0.1029636	0.1792325	0.09710842	0.005630579	0.00170901	0.005630579	0.00170901	0.1531901	0.09354074	0.1209	0.07145267	0.2511025	0.1487297	976.2346	1546.632	0	6	6	non
638	122	6	7	NA	0	0	NA	Normal.Risk	122.48H.20X. 005	122.48H.20X. 005	122.48H.20X. 005	32.31157	18.4056	672.1626	477.6385	0.02243458	0.006950485	0.08293278	0.06189059	17.66885	21.50931	0.5506981	0.3665828	0.66215	0.4348364	0.1080655	0.06155719	0.1181928	0.08398779	0.1071031	0.06704814	0	0	0	0	0.1165589	0.07953928	0.1003765	0.08202892	0.1842184	0.1434691	1000.779	1570.163	0	7	7	non
639	122	6	8	NA	0	0	NA	Normal.Risk	122.48H.20X. 005	122.48H.20X. 005	122.48H.20X. 005	49.68099	7.61706	1156.21	195.1022	0.1281758	0.03230335	0.1121386	0.01004044	5.580843	3.051837	0.6448463	0.08459602	0.7044022	0.1071488	0.235455	0.03609981	0.2555725	0.04312604	0.2424048	0.04147402	0.07522698	0.009933623	0.04147402	0.009933623	0.1339008	0.0190818	0.1457279	0.01590726	0.3522393	0.05247578	2325.683	1932.612	0	8	8	non
640	122	6	9	NA	0	0	NA	Normal.Risk	122.48H.20X. 005	122.48H.20X. 005	122.48H.20X. 005	41.89148	4.947448	1425.688	172.6447	0.1767185	0.02121004	0.08822766	0.01127642	3.133765	3.466266	0.4927596	0.1075303	0.7048752	0.1075303	0.1782616	0.02105297	0.2727546	0.0330294	0.2683146	0.03297475	0.02761883	0	0.02761883	0	0.1492912	0.02129159	0.1308488	0.01661989	0.3530289	0.04367132	2355.392	2888.652	0	9	9	non
641	122	7	1	NA	0	0	NA	Normal.Risk	122.7DAYS.20X.	122.7DAYS.20X.	122.7DAYS.20X.	167.1918	38.57734	3834.183	889.4987	0.4879988	0.1075456	0.1036546	0.02381934	2.326962	3.182179	0.999939	0.3343557	0.999939	0.3431602	0.6852124	0.1581039	0.6381796	0.1480524	0.5842375	0.1295491	0.4655527	0.09654383	0.4146334	0.09309529	0.1635849	0.05051666	0.1797964	0.05414302	0.7252308	0.16318	1440.417	328.7121	0	1	1	non
642	122	7	2	NA	0	0	NA	Normal.Risk	122.7DAYS.20X.	122.7DAYS.20X.	122.7DAYS.20X.	148.6845	33.12998	3088.969	679.4352	0.4877241	0.1049516	0.09916836	0.02131685	2.196579	2.442691	0.999939	0.2897841	0.999939	0.3021134	0.6789247	0.1512784	0.6284778	0.1382371	0.5711299	0.1226368	0.2809186	0.06504921	0.2809186	0.06504921	0.2217671	0.05389582	0.1675385	0.04326589	0.737747	0.1609064	3476.249	414.8728	0	2	2	non
643	122	7	3	NA	0	0	NA	Normal.Risk	122.7DAYS.20X.	122.7DAYS.20X.	122.7DAYS.20X.	68.87036	15.36809	1304.345	285.9126	0.3220417	0.07032883	0.01951629	0.004333563	0.3428631	0.4919229	0.4585184	0.1174792	0.4857252	0.1174792	0.3568412	0.07962743	0.3484759	0.07638594	0.3402304	0.07423514	0.2960708	0.06480507	0.2918593	0.0624094	0.03948216	0.01207051	0.03724598	0.008791547	0.3631037	0.07963684	4821.362	423.1475	0	3	3	non
644	122	7	4	NA	0	0	NA	Normal.Risk	122.7DAYS.20X.	122.7DAYS.20X.	122.7DAYS.20X.	111.8288	25.2782	1557.926	345.1891	0.5034257	0.1094987	0.03282219	0.007614248	1.252293	1.839648	0.9983673	0.2344701	0.9983673	0.2344701	0.6501672	0.1469663	0.5530445	0.1225378	0.5356985	0.1170977	0.4173953	0.08944839	0.4173953	0.08944839	0.1751974	0.04720854	0.08853389	0.02425886	0.5689021	0.124712	2910.361	558.1661	0	4	4	non
645	122	7	5	NA	0	0	NA	Normal.Risk	122.7DAYS.20X.	122.7DAYS.20X.	122.7DAYS.20X.	72.4643	16.81289	1167.099	277.3926	0.3598039	0.08711375	0.03423363	0.007171743	2.869396	2.301842	0.8647287	0.2017243	0.9283437	0.2017243	0.4094028	0.0949881	0.4163751	0.09896277	0.3944228	0.0945449	0.1570916	0.03933776	0.1570916	0.03933776	0.1336182	0.02817467	0.1130101	0.0233788	0.4285191	0.1014572	1799.864	593.0146	0	5	5	non
646	122	7	6	NA	0	0	NA	Normal.Risk	122.7DAYS.20X.	122.7DAYS.20X.	122.7DAYS.20X.	123.7212	29.43175	1607.788	352.7676	0.5036393	0.1100786	0.02583355	0.005722135	2.17146	2.146838	0.999939	0.2911116	0.999939	0.2911116	0.668763	0.1590906	0.578133	0.1268492	0.5236439	0.1147173	0.4641032	0.1007553	0.4605173	0.1005112	0.1956845	0.06212167	0.1403037	0.03525363	0.5654994	0.1233692	2947.626	587.6027	0	6	6	non
647	122	7	7	NA	0	0	NA	Normal.Risk	122.7DAYS.20X.	122.7DAYS.20X.	122.7DAYS.20X.	193.2787	222.4147	5726.861	6090.723	0.7997864	0.999939	0.00012207	0	2.402846	1.800371	0.999939	0.999939	0.999939	0.999939	0.6927551	0.7971853	0.8955217	0.9524195	0.9998169	0.999939	0.3069505	0.1920958	0.3069505	0.1920958	0.1803198	0.3179214	0.1501466	0.154406	0.999939	0.999939	1581.629	606.6586	0	7	7	non
648	122	7	8	NA	0	0	NA	Normal.Risk	122.7DAYS.20X.	122.7DAYS.20X.	122.7DAYS.20X.	53.58105	12.74995	890.9601	208.8047	0.3547875	0.08467231	0.04368657	0.009552144	2.879521	2.215986	0.8792554	0.193164	0.9278401	0.2086366	0.3434683	0.08173045	0.4171162	0.097755	0.3952087	0.09390402	0.09817655	0.03028916	0.09817655	0.03028916	0.1591765	0.03481473	0.129525	0.02765946	0.4439307	0.1041581	1827.718	627.1348	0	8	8	non
649	122	7	9	NA	0	0	NA	Normal.Risk	122.7DAYS.20X.	122.7DAYS.20X.	122.7DAYS.20X.	217.0601	269.8962	4225.723	5453.553	0.612932	0.999939	0.1589838	0	4.111486	0.00098285	0.999939	0.999939	0.999939	0.999939	0.8039261	0.9996155	0.7747933	0.9999181	0.7465476	0.999939	0.5144579	0.9696498	0.5144579	0.9696498	0.1460385	0.00230917	0.1715781	0.000519613	0.9748684	0.999939	1548.053	645.3104	0	9	9	non
650	122	8	62	NA	0	0	NA	Normal.Risk	122.7DAYS.20X.001	122.7DAYS.20X.001	122.7DAYS.20X.001	59.87604	32.9057	1429.931	787.109	0.2177462	0.1220111	0.01583886	0.006286725	0.9659096	0.8501821	0.3008469	0.1607385	0.3008469	0.1619287	0.2357324	0.12955	0.2338782	0.1287388	0.2338445	0.128481	0.1839322	0.1015793	0.1779507	0.1015793	0.02581693	0.01279431	0.02158967	0.009935846	0.2493934	0.1346456	1819.827	1751.953	0	62	62	non
651	122	8	63	NA	0	0	NA	Normal.Risk	122.7DAYS.20X.001	122.7DAYS.20X.001	122.7DAYS.20X.001	147.398	71.99535	2611.156	1273.163	0.5339437	0.2579843	0.07888913	0.04180974	3.12901	3.278648	0.9807126	0.5009384	0.9807126	0.5032731	0.7018952	0.342835	0.6263266	0.3053882	0.6106966	0.2964523	0.4131228	0.1966888	0.4079042	0.1953613	0.1583338	0.07977422	0.1157824	0.05924281	0.6929122	0.3428397	1409.349	1796.885	0	63	63	non
652	122	8	64	NA	0	0	NA	Normal.Risk	122.7DAYS.20X.001	122.7DAYS.20X.001	122.7DAYS.20X.001	65.35857	29.98636	1746.935	802.5387	0.4068971	0.1881743	0.05311668	0.0247654	1.417531	1.353553	0.7569238	0.3539635	0.9738002	0.4606546	0.3334621	0.1529916	0.4713803	0.2165512	0.4573129	0.2113985	0.09188983	0.0421149	0.09188983	0.0421149	0.1902765	0.0850192	0.1566619	0.07378295	0.5155261	0.2377356	861.7661	1814.235	0	64	64	non
653	122	8	65	NA	0	0	NA	Normal.Risk	122.7DAYS.20X.001	122.7DAYS.20X.001	122.7DAYS.20X.001	61.8907	34.00328	1522.418	831.247	0.2355993	0.127718	0.033814	0.01904325	3.543985	3.778187	0.4764324	0.2606851	0.5017014	0.2743267	0.2622487	0.1440817	0.2754511	0.1503975	0.2650187	0.1441367	0.1305562	0.07598993	0.1305562	0.07598993	0.06483158	0.03619649	0.05652284	0.03167741	0.3039902	0.1667659	1753.18	1838.727	0	65	65	non
654	122	8	66	NA	0	0	NA	Normal.Risk	122.7DAYS.20X.001	122.7DAYS.20X.001	122.7DAYS.20X.001	76.94426	43.6589	2528.575	1454.871	0.1614252	0.09474327	0.02752729	0.01319905	5.438989	3.664209	0.2742656	0.1538109	0.2931868	0.6152285	0.1943037	0.1102497	0.1920096	0.1104769	0.1899596	0.1083085	0.1422446	0.08165103	0.1393607	0.08165103	0.03397085	0.01725314	0.03281247	0.02309504	0.21561	0.120943	2418.362	1846.57	0	66	66	non
655	122	8	67	NA	0	0	NA	Normal.Risk	122.7DAYS.20X.001	122.7DAYS.20X.001	122.7DAYS.20X.001	56.61505	32.19445	1317.159	741.4926	0.2348516	0.1336385	0.0325017	0.01704434	2.219474	2.592237	0.7382467	0.4247501	0.7382467	0.4251316	0.2409151	0.1369976	0.273383	0.1539005	0.2728161	0.1519951	0.1236439	0.07209888	0.1236439	0.07209888	0.1074242	0.0614503	0.07373878	0.0420581	0.3009461	0.167834	2338.548	1831.257	0	67	67	non
656	122	8	68	NA	0	0	NA	Normal.Risk	122.7DAYS.20X.001	122.7DAYS.20X.001	122.7DAYS.20X.001	57.30684	31.72709	1664.826	908.3088	0.35523	0.1893339	0.079469	0.04205388	2.001996	2.392192	0.6614328	0.3526513	0.6917983	0.3788663	0.259307	0.1435615	0.4174589	0.2277605	0.4475166	0.2462196	0.06103609	0.03758297	0.06103609	0.03758297	0.1830279	0.09854267	0.1451009	0.07958061	0.5221332	0.2831922	2205.161	1868.397	0	68	68	non
657	122	8	69	NA	0	0	NA	Normal.Risk	122.7DAYS.20X.001	122.7DAYS.20X.001	122.7DAYS.20X.001	47.39527	28.95116	1507.722	931.4447	0.1004044	0.06392004	0.03343252	0.01886015	11.21969	9.758493	0.2708019	0.1578393	0.2769055	0.2550851	0.1410574	0.08616415	0.1426551	0.08812988	0.128542	0.07945373	0.06933699	0.04657054	0.06933699	0.04657054	0.0623576	0.03466684	0.05037908	0.02886927	0.1747616	0.1077897	2589.099	1904.344	0	69	69	non
658	122	8	70	NA	0	0	NA	Normal.Risk	122.7DAYS.20X.001	122.7DAYS.20X.001	122.7DAYS.20X.001	70.01822	41.02162	1614.607	1000.152	0.1876402	0.1164721	0.0328069	0.01785306	1.414975	2.436695	0.2951247	0.1919127	0.3738918	0.883711	0.2593267	0.1519319	0.2210276	0.1369133	0.220264	0.1343862	0.2001526	0.1177386	0.1516747	0.09680323	0.02265	0.0125332	0.03825318	0.03941762	0.2533303	0.1522393	2756.406	1903.548	0	70	70	non
659	122	8	71	NA	0	0	NA	Normal.Risk	122.7DAYS.20X.001	122.7DAYS.20X.001	122.7DAYS.20X.001	68.1615	33.9252	940.3189	465.6302	0.3313344	0.1650568	0.02752727	0.01307698	0.5436906	0.6306838	0.4893111	0.2408789	0.493019	0.2477913	0.3724672	0.1853836	0.3584898	0.1775182	0.3610742	0.1767605	0.268925	0.1358358	0.2191958	0.1192493	0.04697511	0.02425865	0.04517986	0.02134488	0.3865263	0.191043	1602.698	1969.132	0	71	71	non
660	122	8	72	NA	0	0	NA	Normal.Risk	122.7DAYS.20X.001	122.7DAYS.20X.001	122.7DAYS.20X.001	14.74894	9.404654	392.2199	253.1764	0.054551	0.03595026	0.01187152	0.007660031	3.517109	3.507948	0.1788968	0.1056687	0.1836118	0.1159075	0.05971232	0.03807552	0.0710286	0.04584868	0.06498817	0.04255741	0.0180972	0.01181048	0.0180972	0.01181048	0.03294131	0.02046058	0.03022704	0.01857779	0.0829633	0.05314717	2263.774	1960.562	0	72	72	non
661	122	8	73	NA	0	0	NA	Normal.Risk	122.7DAYS.20X.001	122.7DAYS.20X.001	122.7DAYS.20X.001	69.48974	35.58912	1088.341	561.1398	0.3186999	0.1646906	0.01968414	0.009628445	0.5700513	0.755265	0.4104219	0.2103914	0.4434272	0.2247196	0.3509583	0.179743	0.3375748	0.1740508	0.3386892	0.1748074	0.2917983	0.1456474	0.2482338	0.1272908	0.02250733	0.01212426	0.03019855	0.01523545	0.358114	0.1841154	1647.087	1979.515	0	73	73	non
662	122	8	74	NA	0	0	NA	Normal.Risk	122.7DAYS.20X.001	122.7DAYS.20X.001	122.7DAYS.20X.001	52.19074	28.9435	1213.686	670.498	0.1645075	0.0920882	0.01952392	0.009674221	1.670258	1.541684	0.2745098	0.147219	0.2965744	0.154818	0.1969462	0.1092207	0.1874418	0.1035518	0.1832685	0.1009537	0.1389792	0.08183414	0.1389792	0.07969787	0.03556035	0.01760073	0.02847985	0.01433215	0.2038605	0.1119554	1840.392	2003.24	0	74	74	non
663	122	8	75	NA	0	0	NA	Normal.Risk	122.7DAYS.20X.001	122.7DAYS.20X.001	122.7DAYS.20X.001	49.29038	28.49474	1021.35	603.5758	0.1309987	0.08007935	0.03312734	0.01734951	1.637695	1.584431	0.2522011	0.1412375	0.2545205	0.1418784	0.1932956	0.1117441	0.1643627	0.0971316	0.1637446	0.09718471	0.08441291	0.05185016	0.08441291	0.05185016	0.04033328	0.02127108	0.0389306	0.02027145	0.1975738	0.1148089	2584.617	2033.871	0	75	75	non
664	122	8	76	NA	0	0	NA	Normal.Risk	122.7DAYS.20X.001	122.7DAYS.20X.001	122.7DAYS.20X.001	93.71176	49.26213	2153.708	1128.891	0.3530633	0.1850614	0.01596093	0.008865491	0.3587896	0.1707629	0.4862287	0.2419471	0.4862287	0.2419471	0.3763524	0.1978399	0.3704348	0.1941677	0.3678645	0.1930419	0.3025559	0.1616693	0.2977645	0.1550774	0.03614074	0.01616881	0.02439132	0.01290365	0.3855344	0.2027924	1736.278	2072.592	0	76	76	non
665	122	8	77	NA	0	0	NA	Normal.Risk	122.7DAYS.20X.001	122.7DAYS.20X.001	122.7DAYS.20X.001	60.8027	32.94156	1206.728	662.7122	0.1600977	0.08894484	0.02180514	0.01100175	2.537227	2.526753	0.2874037	0.1537499	0.2874037	0.1539483	0.2277255	0.1233766	0.1906364	0.1046939	0.1778286	0.09793241	0.1690242	0.09277485	0.1299306	0.07127489	0.03535026	0.01899541	0.03944801	0.02058566	0.2144503	0.1184863	2054.181	2076.945	0	77	77	non
666	122	8	78	NA	0	0	NA	Normal.Risk	122.7DAYS.20X.001	122.7DAYS.20X.001	122.7DAYS.20X.001	53.29914	31.04411	1353.059	783.1642	0.205005	0.1189899	0.01879911	0.01025405	2.79789	2.700639	0.3311513	0.1842374	0.3311513	0.1842374	0.2140528	0.1246752	0.2241276	0.1297274	0.2227817	0.1292439	0.1036545	0.06411841	0.1036545	0.06411841	0.05340609	0.02860057	0.03546764	0.01906326	0.2433204	0.1395285	2502.251	2078.098	0	78	78	non
667	122	8	79	NA	0	0	NA	Normal.Risk	122.7DAYS.20X.001	122.7DAYS.20X.001	122.7DAYS.20X.001	100.4499	54.80839	2768.779	1516.6	0.3338521	0.1835508	0.01542687	0.007949948	0.6448068	0.5491734	0.4081636	0.2213321	0.4081636	0.2637064	0.3600354	0.1964459	0.3500796	0.1917563	0.3497215	0.1913787	0.2831922	0.1572747	0.2831922	0.1572747	0.02209984	0.01176277	0.01901396	0.01009514	0.3646601	0.1995117	2801.979	2083.343	0	79	79	non
668	122	8	80	NA	0	0	NA	Normal.Risk	122.7DAYS.20X.001	122.7DAYS.20X.001	122.7DAYS.20X.001	123.0057	66.6728	3037.848	1651.23	0.4407263	0.2392462	0.03010604	0.01672389	1.754248	1.755136	0.5531243	0.3031205	0.5796444	0.3157549	0.4641724	0.2515955	0.4722288	0.2566812	0.4647898	0.2537118	0.3690547	0.2007172	0.3690547	0.2007172	0.04794477	0.02600025	0.04002134	0.02136821	0.506096	0.2742046	2940.11	2148.404	0	80	80	non
669	122	8	81	NA	0	0	NA	Normal.Risk	122.7DAYS.20X.001	122.7DAYS.20X.001	122.7DAYS.20X.001	94.58592	48.04013	2545.24	1273.164	0.4810712	0.2468605	0.04551765	0.01884489	0.4920406	0.2654101	0.7446556	0.336553	0.8332341	0.3859617	0.4358798	0.2213831	0.5252249	0.2627247	0.5232013	0.2636301	0.1290455	0.06498817	0.1290455	0.06498817	0.1570272	0.0751275	0.1038287	0.04703139	0.5742733	0.285069	1838.218	2175.801	0	81	81	non
670	122	8	82	NA	0	0	NA	Normal.Risk	122.7DAYS.20X.001	122.7DAYS.20X.001	122.7DAYS.20X.001	96.6954	45.73309	2253.467	1064.986	0.4649882	0.2198825	0.0653086	0.03093004	1.688256	1.80917	0.78056	0.3584955	0.9326162	0.4070191	0.453969	0.2147093	0.5265111	0.2488286	0.5207446	0.2460365	0.1189288	0.06178378	0.1189288	0.06178378	0.1832661	0.08241522	0.1185979	0.05271297	0.5957428	0.2822461	3305.141	2175.778	0	82	82	non
671	122	8	83	NA	0	0	NA	Normal.Risk	122.7DAYS.20X.001	122.7DAYS.20X.001	122.7DAYS.20X.001	55.62147	33.50951	1255.469	758.1318	0.1650111	0.09988556	0.02012666	0.01100176	2.729743	3.072039	0.345922	0.2748913	0.345922	0.2748913	0.2122957	0.1278989	0.1890198	0.1141421	0.1816587	0.1088731	0.1420005	0.0820325	0.1420005	0.0820325	0.05217385	0.03518502	0.03125155	0.01999324	0.2106508	0.1249561	2794.988	2236.366	0	83	83	non
672	122	8	84	NA	0	0	NA	Normal.Risk	122.7DAYS.20X.001	122.7DAYS.20X.001	122.7DAYS.20X.001	71.64985	41.48911	1658.429	1005.73	0.1813535	0.1111925	0.02911422	0.01596095	1.561587	2.099979	0.2830549	0.1628748	0.2830549	0.2657053	0.2522882	0.1460884	0.2114804	0.1282492	0.2137179	0.129366	0.2196994	0.1248951	0.1465934	0.09001297	0.01879507	0.009595484	0.03417009	0.02078221	0.2382391	0.1436942	2546.816	2238.259	0	84	84	non
673	122	8	85	NA	0	0	NA	Normal.Risk	122.7DAYS.20X.001	122.7DAYS.20X.001	122.7DAYS.20X.001	101.3108	54.60522	2532.635	1374.942	0.3987335	0.215671	0.02891585	0.01652552	1.736543	1.670061	0.4918288	0.2635691	0.536965	0.2901045	0.3911615	0.210831	0.4226694	0.2294629	0.4275273	0.2320134	0.242771	0.1322499	0.2412604	0.1322499	0.05757532	0.03108299	0.04836308	0.02651858	0.4565042	0.2486763	3003.63	2243.671	0	85	85	non
674	122	8	86	NA	0	0	NA	Normal.Risk	122.7DAYS.20X.001	122.7DAYS.20X.001	122.7DAYS.20X.001	58.1187	29.98901	1423.607	744.6427	0.1774472	0.0957351	0.03677423	0.0161593	2.943599	2.35824	0.3054398	0.1540703	0.3117876	0.1540703	0.222677	0.1149004	0.2134983	0.1116741	0.2131533	0.112398	0.1132067	0.06335546	0.1132067	0.06335546	0.0638421	0.02960559	0.04413777	0.02004108	0.2516365	0.1281758	2221.912	2276.047	0	86	86	non
675	122	8	87	NA	0	0	NA	Normal.Risk	122.7DAYS.20X.001	122.7DAYS.20X.001	122.7DAYS.20X.001	24.93046	13.84605	418.1926	233.5162	0.1003891	0.05662623	0.01106279	0.005622949	2.313315	2.043367	0.1852445	0.09855802	0.1852445	0.09855802	0.1170444	0.06500494	0.1116669	0.06235413	0.1115129	0.06250858	0.06247044	0.03903258	0.06247044	0.03903258	0.02954934	0.01423157	0.01729924	0.008508514	0.1225147	0.06788739	2288.523	2269.372	0	87	87	non
676	122	8	88	NA	0	0	NA	Normal.Risk	122.7DAYS.20X.001	122.7DAYS.20X.001	122.7DAYS.20X.001	20.61675	11.46436	328.6699	182.4754	0.101915	0.05732815	0.01092546	0.005401693	2.979664	2.607745	0.1709773	0.09176776	0.1709773	0.09176776	0.1145375	0.0636909	0.1142405	0.0634256	0.1097429	0.0614786	0.06825361	0.04072633	0.06825361	0.04072633	0.03163812	0.01532899	0.02042303	0.00990309	0.1279622	0.06996261	2309.567	2312.117	0	88	88	non
677	122	8	89	NA	0	0	NA	Normal.Risk	122.7DAYS.20X.001	122.7DAYS.20X.001	122.7DAYS.20X.001	115.3126	59.27936	2540.138	1317.605	0.380621	0.2012207	0.04371709	0.01889068	2.1575	1.855813	0.8122988	0.4073396	0.8122988	0.4073396	0.448687	0.230659	0.4277046	0.2218563	0.4299382	0.2238804	0.241825	0.132311	0.2401312	0.1311208	0.1417233	0.06571576	0.07858104	0.03643012	0.4681315	0.2400702	3003.619	2313.247	0	89	89	non
678	122	8	90	NA	0	0	NA	Normal.Risk	122.7DAYS.20X.001	122.7DAYS.20X.001	122.7DAYS.20X.001	108.1725	52.47272	2786.915	1348.991	0.4078431	0.1988403	0.05163655	0.0243534	1.207304	1.490735	0.6631876	0.3215992	0.6880293	0.3354849	0.4160481	0.2018182	0.4628657	0.2240477	0.458732	0.2220493	0.2198825	0.1008164	0.2198825	0.1008164	0.1017987	0.05158495	0.07692017	0.0375625	0.5111315	0.2481727	3137.339	2306.448	0	90	90	non
679	122	8	91	NA	0	0	NA	Normal.Risk	122.7DAYS.20X.001	122.7DAYS.20X.001	122.7DAYS.20X.001	63.02382	35.01994	1353.067	760.6034	0.1629358	0.0932784	0.02935836	0.01489281	4.473692	4.034674	0.4052033	0.216556	0.4052033	0.216556	0.2369317	0.1316539	0.1977012	0.1111343	0.1888304	0.1058518	0.1490349	0.0866102	0.1368429	0.07832456	0.07304473	0.03661755	0.04414046	0.02247153	0.2251011	0.1257191	2904.15	2309.134	0	91	91	non
680	122	8	92	NA	0	0	NA	Normal.Risk	122.7DAYS.20X.001	122.7DAYS.20X.001	122.7DAYS.20X.001	64.0741	36.27338	1561.984	900.673	0.2085145	0.1221942	0.0169833	0.00862135	2.031718	1.781539	0.3087663	0.172427	0.3087663	0.172427	0.2436277	0.1379216	0.2305852	0.1329603	0.2232853	0.1296712	0.1565881	0.09095903	0.1565881	0.09095903	0.04523084	0.02354255	0.03000778	0.01516445	0.2469215	0.1422446	2668.738	2457.617	0	92	92	non
681	122	8	93	NA	0	0	NA	Normal.Risk	122.7DAYS.20X.001	122.7DAYS.20X.001	122.7DAYS.20X.001	28.94112	14.15576	1193.208	572.4156	0.08975357	0.04562448	0.1557641	0.07173267	3.062738	2.855045	0.6374761	0.2975204	0.6423895	0.3000382	0.1176468	0.05754376	0.2464287	0.1182188	0.2347906	0.1143969	0.02049287	0.009552148	0.02049287	0.009552148	0.1471075	0.07003858	0.1584401	0.07430256	0.3982605	0.1885863	1285.047	2526.508	0	93	93	non
682	122	8	94	NA	0	0	NA	Normal.Risk	122.7DAYS.20X.001	122.7DAYS.20X.001	122.7DAYS.20X.001	103.4868	52.02893	3134.582	1575.624	0.4988937	0.2558175	0.07670713	0.03552303	0.3235726	0.5192958	0.7725033	0.3774166	0.8253757	0.3960937	0.4276313	0.2149956	0.5635711	0.2832837	0.5861143	0.2979629	0.1489738	0.07699703	0.1489738	0.07699703	0.1693772	0.08504243	0.1336791	0.06718972	0.6558328	0.3294576	2808.915	2542.138	0	94	94	non
683	122	8	95	NA	0	0	NA	Normal.Risk	122.7DAYS.20X.001	122.7DAYS.20X.001	122.7DAYS.20X.001	72.14849	38.21323	1822.515	972.0292	0.22636	0.1217823	0.01791409	0.008484013	0.684574	0.6981522	0.2936293	0.1541924	0.2943771	0.1546349	0.2642802	0.1399752	0.2456882	0.1310366	0.2471046	0.1322499	0.2254215	0.1224537	0.2026551	0.1087511	0.02041503	0.008699176	0.0229423	0.01122972	0.263447	0.1394827	2658.369	2585.849	0	95	95	non
684	122	8	96	NA	0	0	NA	Normal.Risk	122.7DAYS.20X.001	122.7DAYS.20X.001	122.7DAYS.20X.001	0.2004425	0.3911498	149.5369	118.3667	0.009231708	0.01168841	0.02484168	0.01547265	2.040338	1.983303	0.01583887	0.0102388	0.09410239	0.0702678	0.000997226	0.001946019	0.03679551	0.02912565	0.03883421	0.0317998	0	0	0	0	0.00262809	0.002004588	0.02694196	0.01824984	0.05908293	0.04362555	3838.404	2776.46	0	96	96	non
685	122	8	97	NA	0	0	NA	Normal.Risk	122.7DAYS.20X.001	122.7DAYS.20X.001	122.7DAYS.20X.001	70.44417	35.80093	1392.686	720.3823	0.1988098	0.1059129	0.03811704	0.01841763	6.073069	5.4763	0.4968643	0.2423896	0.4968643	0.2423896	0.2709391	0.1376959	0.2525269	0.1306223	0.2309758	0.1215686	0.1627985	0.08503853	0.1627985	0.08503853	0.1061372	0.04987889	0.07131678	0.03320187	0.2827497	0.1458457	2418.689	2794.745	0	97	97	non
686	122	8	98	NA	0	0	NA	Normal.Risk	122.7DAYS.20X.001	122.7DAYS.20X.001	122.7DAYS.20X.001	67.79869	34.3671	1349.759	695.0178	0.1893339	0.09938201	0.02482644	0.01194781	5.981048	5.518565	0.4294652	0.2152285	0.4294652	0.2152285	0.2501797	0.1268159	0.2273088	0.1170458	0.2125887	0.1103838	0.1508049	0.0788281	0.1480888	0.07832456	0.09347869	0.04367599	0.06060985	0.02854732	0.2407263	0.1237659	2403.315	2858.525	0	98	98	non
687	122	8	99	NA	0	0	NA	Normal.Risk	122.7DAYS.20X.001	122.7DAYS.20X.001	122.7DAYS.20X.001	69.20421	35.28327	1929.097	982.4264	0.2708629	0.1387961	0.02630654	0.01298544	2.137782	1.936164	0.4277104	0.2125277	0.4319829	0.216495	0.261148	0.1331444	0.2936668	0.1495549	0.293843	0.1500114	0.09938201	0.05297932	0.09938201	0.05297932	0.08307022	0.04062251	0.05568852	0.02698036	0.322713	0.1645686	2298.184	3035.22	0	99	99	non
688	122	8	100	NA	0	0	NA	Normal.Risk	122.7DAYS.20X.001	122.7DAYS.20X.001	122.7DAYS.20X.001	40.00221	20.96699	1275.611	672.8358	0.1436637	0.07798886	0.0917525	0.04698253	6.451534	6.039027	0.4697032	0.2415045	0.4823377	0.2464179	0.1716833	0.0899871	0.2441361	0.1287724	0.2492103	0.1329213	0.07895018	0.03971923	0.07895018	0.03971923	0.1098117	0.05573194	0.1045535	0.05344202	0.3291829	0.1732357	2414.161	3022.408	0	100	100	non
689	122	8	101	NA	0	0	NA	Normal.Risk	122.7DAYS.20X.001	122.7DAYS.20X.001	122.7DAYS.20X.001	32.90546	16.68998	1711.034	872.7795	0.07907225	0.04261845	0.1892119	0.09065385	3.361123	2.827964	0.8508431	0.3951476	0.9542382	0.4664378	0.1162737	0.0589752	0.3001814	0.1531192	0.327184	0.1688411	0.01821927	0.008987564	0.01821927	0.008987564	0.1726721	0.08449797	0.2087167	0.1032295	0.4703899	0.2387427	1371.663	3153.643	0	101	101	non
690	122	9	1	NA	0	0	NA	Normal.Risk	122.7DAYS.20X.002	122.7DAYS.20X.002	122.7DAYS.20X.002	179.8153	154.5608	2860.972	2483.353	0.7609522	0.6481727	0.1004654	0.0809949	0.7581545	0.6849925	0.999939	0.999939	0.999939	0.999939	0.908158	0.7806099	0.8558097	0.7428516	0.8456855	0.7057145	0.6730602	0.5507286	0.6609903	0.5346304	0.1148113	0.1215805	0.1092957	0.120484	0.978851	0.8368658	2710.712	1165.523	0	1	1	non
691	122	9	2	NA	0	0	NA	Normal.Risk	122.7DAYS.20X.002	122.7DAYS.20X.002	122.7DAYS.20X.002	195.4073	41.88174	4083.688	823.1061	0.7903868	0.1469596	0.07608911	0.02756542	1.229394	1.682651	0.999939	0.2691692	0.999939	0.284123	0.9174051	0.1966279	0.8848729	0.1783545	0.9238499	0.1722667	0.558648	0.106981	0.5573358	0.106981	0.1389035	0.04827283	0.124058	0.03899219	0.9996948	0.2050202	1385.476	1378.89	0	2	2	non
692	122	9	3	NA	0	0	NA	Normal.Risk	122.7DAYS.20X.002	122.7DAYS.20X.002	122.7DAYS.20X.002	136.0649	129.2976	2746.115	2669.43	0.999939	0.9997559	0	0	1.478736	2.037161	0.999939	0.999939	0.999939	0.999939	0.786502	0.747385	0.944656	0.9182766	0.999939	0.999939	0.1081712	0.0719768	0.1081712	0.0719768	0.3570678	0.3805549	0.1883409	0.2255662	0.999939	0.999939	3231.669	1496.365	0	3	3	non
693	122	9	4	NA	0	0	NA	Normal.Risk	122.7DAYS.20X.002	122.7DAYS.20X.002	122.7DAYS.20X.002	164.5003	168.9052	2705.576	3418.016	0.6539559	0.992462	0.1083086	0	2.29269	0.2347694	0.999939	0.999939	0.999939	0.999939	0.8266347	0.8487701	0.7730216	0.9765759	0.7701839	0.999939	0.5194171	0.4001679	0.5114366	0.4001679	0.146126	0.1876069	0.1416552	0.06964919	0.8707561	0.999939	2447.677	1756.114	0	4	4	non
694	122	10	1	NA	0	0	NA	Normal.Risk	122.7DAYS.20X.003	122.7DAYS.20X.003	122.7DAYS.20X.003	84.1202	19.23781	2647.401	611.7843	0.4433967	0.1004349	0.05924314	0.01545738	1.456141	1.581847	0.7929351	0.1786526	0.7933165	0.181796	0.3391943	0.07757182	0.4769233	0.1102115	0.4994659	0.1157244	0.0281529	0.004455634	0.0281529	0.004455634	0.2413394	0.05849002	0.1482442	0.03486584	0.5627985	0.1312428	2435.532	55.42317	0	1	1	non
695	122	10	2	NA	0	0	NA	Normal.Risk	122.7DAYS.20X.003	122.7DAYS.20X.003	122.7DAYS.20X.003	98.10272	72.40839	2900.936	2089.507	0.3028	0.2307622	0.1187457	0.09542993	4.931893	3.458181	0.9328145	0.7396353	0.999939	0.7569848	0.3270091	0.2413613	0.4512969	0.3250634	0.3984741	0.3006027	0.01898222	0.01281758	0.01898222	0.01281758	0.2312178	0.1773014	0.2138509	0.1433337	0.5998932	0.4300297	3933.833	1180.171	0	2	2	non
696	122	10	3	NA	0	0	NA	Normal.Risk	122.7DAYS.20X.003	122.7DAYS.20X.003	122.7DAYS.20X.003	66.50144	31.78938	2374.805	1093.943	0.3079576	0.1500725	0.1330129	0.05117877	5.078575	8.362233	0.9360189	0.4457465	0.999939	0.4576333	0.2567623	0.1227389	0.4200221	0.1934813	0.4202335	0.1898985	0.02708476	0.009613184	0.02708476	0.009613184	0.2686349	0.131882	0.2099817	0.09969764	0.563241	0.2509957	3766.031	1393.969	0	3	3	non
697	122	10	4	NA	0	0	NA	Normal.Risk	122.7DAYS.20X.003	122.7DAYS.20X.003	122.7DAYS.20X.003	54.52265	46.53213	1515.731	1424.207	0.1716945	0.1560845	0.05400167	0.05946441	2.69386	3.510793	0.4418555	0.3773556	0.4642252	0.4287785	0.1860841	0.1588127	0.2321181	0.2181022	0.2402533	0.2201419	0.02319371	0.02539101	0.02319371	0.02539101	0.1155705	0.1020444	0.07762486	0.07580826	0.2861372	0.2767071	2205.191	1432.067	0	4	4	non
698	122	10	5	NA	0	0	NA	Normal.Risk	122.7DAYS.20X.003	122.7DAYS.20X.003	122.7DAYS.20X.003	76.85058	50.09104	1917.577	1105.386	0.268101	0.1531243	0.02728313	0.01507591	1.224158	1.090839	0.4597085	0.3622644	0.4597085	0.3622644	0.2804766	0.182814	0.2959224	0.1705842	0.2931258	0.1663844	0.1451438	0.07782101	0.1451438	0.07782101	0.06718448	0.05684902	0.0464714	0.02718402	0.3236133	0.1839933	2101.006	1438.401	0	5	5	non
699	122	10	7	NA	0	0	NA	Normal.Risk	122.7DAYS.20X.003	122.7DAYS.20X.003	122.7DAYS.20X.003	44.85805	26.71469	1121.15	683.4997	0.2035401	0.1150378	0.03256276	0.02514687	1.246045	3.769777	0.3406424	0.2416419	0.45832	0.3353628	0.2029776	0.1208809	0.2369294	0.144442	0.2340276	0.1361562	0.03254749	0.01721218	0.03254749	0.01721218	0.08429681	0.05210337	0.0555795	0.04500464	0.2701152	0.1694057	1669.702	1710.716	0	7	7	non
700	122	10	8	NA	0	0	NA	Normal.Risk	122.7DAYS.20X.003	122.7DAYS.20X.003	122.7DAYS.20X.003	0.2539864	0.01560998	1.340108	0.07740902	0	0	0	0	71.60671	73.71858	0.05122454	0.003891051	0.05122454	0.004455634	0.000293287	1.80E-05	6.17E-05	3.57E-06	0	0	0	0	0	0	0.003083959	0.000237595	0.00124499	0.00010567	0	0	4645.08	1735.357	0	8	8	non
701	122	10	9	NA	0	0	NA	Normal.Risk	122.7DAYS.20X.003	122.7DAYS.20X.003	122.7DAYS.20X.003	18.88292	17.88692	640.1094	525.7852	0.1151598	0.1006943	0.03550775	0.0234989	3.214796	3.011501	0.2336461	0.1918517	0.2830549	0.210956	0.08782752	0.08319496	0.1481049	0.1216532	0.1533074	0.128542	0.02067597	0.01791409	0.02067597	0.01791409	0.05913537	0.04822486	0.05077838	0.03786777	0.1866331	0.1485008	1503.674	1802.659	0	9	9	non
702	122	10	10	NA	0	0	NA	Normal.Risk	122.7DAYS.20X.003	122.7DAYS.20X.003	122.7DAYS.20X.003	21.88119	18.66671	709.5612	714.1289	0.1436789	0.1369535	0.08042268	0.0820325	4.090352	2.832961	0.3877318	0.3064469	0.5448233	0.5270924	0.1208906	0.103131	0.2250432	0.2264919	0.2370108	0.2581674	6.10E-05	0.002761883	6.10E-05	0.002761883	0.1007194	0.08059117	0.125094	0.1208855	0.3118334	0.3086137	1443.539	1826.842	0	10	10	non
703	122	10	12	NA	0	0	NA	Normal.Risk	122.7DAYS.20X.003	122.7DAYS.20X.003	122.7DAYS.20X.003	16.34821	13.3349	429.9875	325.0492	0.06329443	0.05078203	0.02601663	0.01715114	6.711575	5.996775	0.2390631	0.1795834	0.2390631	0.1795834	0.07265871	0.05926624	0.08898748	0.06727012	0.0932784	0.06933699	0	0	0	0	0.05562422	0.04363925	0.04062515	0.02897026	0.1145953	0.08485542	1316.323	2136.016	0	12	12	non
704	122	10	15	NA	0	0	NA	Normal.Risk	122.7DAYS.20X.003	122.7DAYS.20X.003	122.7DAYS.20X.003	0	0	8.016617	1.043778	0	0	0	0	51.97035	51.99343	0	0	0.08699168	0.01382467	0	0	0.000667328	8.69E-05	0	0	0	0	0	0	0	0	0.004640935	0.000764012	0	0	4219.13	2625.107	0	15	15	non
705	122	8	57	NA	0	0	NA	Normal.Risk	122.7DAYS.20X.001	122.7DAYS.20X.001	122.7DAYS.20X.001	70.51733	39.07295	1721.032	954.2195	0.2113985	0.1181811	0.02294956	0.01188678	1.389598	0.4306448	0.3396963	0.1888304	0.3523918	0.1888304	0.2509513	0.1390497	0.2362757	0.1310021	0.2327153	0.1294881	0.1448234	0.07574578	0.1448234	0.07574578	0.04330703	0.02369461	0.03402919	0.01669947	0.2575418	0.1420615	2769.91	1624.731	0	57	57	non
706	122	8	58	NA	0	0	NA	Normal.Risk	122.7DAYS.20X.001	122.7DAYS.20X.001	122.7DAYS.20X.001	98.33884	48.82318	2281.445	1135.385	0.3402609	0.1731746	0.02407873	0.00805676	1.231907	0.7046218	0.4806439	0.2259861	0.4820783	0.2273594	0.37109	0.1842384	0.3645063	0.1814003	0.3634699	0.1807279	0.2757	0.1495994	0.2757	0.1460899	0.04988654	0.01790601	0.03526767	0.01342027	0.3883574	0.1892119	2940.076	1616.795	0	58	58	non
707	122	8	55	NA	0	0	NA	Normal.Risk	122.7DAYS.20X.001	122.7DAYS.20X.001	122.7DAYS.20X.001	71.60325	38.25016	1061.334	559.5896	0.3364919	0.176379	0.02313268	0.01219195	0.8479766	0.9653478	0.4483253	0.245655	0.5142748	0.2621347	0.3509963	0.1875008	0.3626012	0.191182	0.3573053	0.1867552	0.2572824	0.1468376	0.2572824	0.1452049	0.04112133	0.02194282	0.0391169	0.02043406	0.3830777	0.2023041	2264.363	1617.142	0	55	55	non
708	122	8	56	NA	0	0	NA	Normal.Risk	122.7DAYS.20X.001	122.7DAYS.20X.001	122.7DAYS.20X.001	64.16732	34.78515	1314.88	714.2533	0.2007172	0.1108263	0.06280613	0.03181507	3.71429	3.493772	0.3899901	0.2039216	0.3899901	0.2079347	0.2802066	0.1519002	0.2601662	0.1413244	0.2695506	0.1458305	0.1338827	0.07568475	0.1108263	0.06726177	0.06816201	0.03524885	0.07522452	0.03790185	0.3287251	0.1758145	2036.58	1600.343	0	56	56	non
709	122	8	61	NA	0	0	NA	Normal.Risk	122.7DAYS.20X.001	122.7DAYS.20X.001	122.7DAYS.20X.001	89.00032	47.67893	2131.864	1158.87	0.2914931	0.1611658	0.02796978	0.01295491	0.9777887	0.7973109	0.3891813	0.2091402	0.4251927	0.2270543	0.3248187	0.1740107	0.3210638	0.1745286	0.3258106	0.176318	0.2552072	0.138735	0.2185092	0.1291676	0.02812403	0.01419395	0.03916332	0.01811312	0.3491264	0.1876402	2072.906	1728.07	0	61	61	non
710	122	8	59	NA	0	0	NA	Normal.Risk	122.7DAYS.20X.001	122.7DAYS.20X.001	122.7DAYS.20X.001	81.12959	42.65054	1258.562	656.1939	0.3755398	0.1965057	0.03149462	0.01628137	1.014644	0.9769957	0.632639	0.3159991	0.632639	0.3159991	0.3863314	0.2030978	0.4131853	0.2154281	0.4031281	0.2111543	0.2657816	0.1473411	0.2657816	0.1473411	0.0681619	0.03407145	0.05497071	0.02694366	0.4420386	0.2302586	2285.449	1648.619	0	59	59	non
711	122	8	60	NA	0	0	NA	Normal.Risk	122.7DAYS.20X.001	122.7DAYS.20X.001	122.7DAYS.20X.001	60.89921	34.05016	1263.761	720.6751	0.2032959	0.1187457	0.02238499	0.01013198	0.4598191	0.5127296	0.3208362	0.1772641	0.3208362	0.1772641	0.2516496	0.1407031	0.2270909	0.1295014	0.2242161	0.1275959	0.1893339	0.1048447	0.1700313	0.1017014	0.02577209	0.01250097	0.02884033	0.01313348	0.2490425	0.1398642	1914.883	1655.376	0	60	60	non
712	169L	75	1	NA	0	0	NA	Normal.Risk	169L.48H.20X.030	169L.48H.20X.030	169L.48H.20X.030	77.38984	77.30262	3279.838	3022.88	0.3573205	0.3081865	0.1942626	0.2206149	1.059655	1.188313	0.9939879	1	1	1	0.3321452	0.3317709	0.595468	0.5488162	0.6722209	0.5841001	0.04631113	0.04167239	0.04631113	0.04167239	0.282687	0.3147601	0.2741136	0.275532	0.8286412	0.7627069	2184.055	1070.95	0	1	1	non
713	169L	75	2	NA	0	0	NA	Normal.Risk	169L.48H.20X.030	169L.48H.20X.030	169L.48H.20X.030	50.41517	51.75441	2228.615	2134.517	0.2194247	0.1901808	0.1797971	0.1865263	5.323959	6.458205	0.9372549	1	0.9447929	1	0.2173068	0.2230793	0.4143948	0.3968979	0.400473	0.3526818	0.03387503	0.02485695	0.03387503	0.02485695	0.2238262	0.2403983	0.2335896	0.2493258	0.5792019	0.5748302	2259.478	1164.397	0	2	2	non
714	169L	75	3	NA	0	0	NA	Normal.Risk	169L.48H.20X.030	169L.48H.20X.030	169L.48H.20X.030	31.6199	31.31156	1554.776	1586.48	0.1767567	0.1836728	0.09868011	0.09736019	4.949418	4.647603	0.4621805	0.3092546	0.5975433	0.5869993	0.1362927	0.1349636	0.2829438	0.2887135	0.2800183	0.2871061	0.03642328	0.03480583	0.03642328	0.03480583	0.09477611	0.07414754	0.134751	0.1314314	0.3736667	0.378336	2379.111	1177.827	0	3	3	non
715	169L	75	4	NA	0	0	NA	Normal.Risk	169L.48H.20X.030	169L.48H.20X.030	169L.48H.20X.030	103.464	90.61349	3312.238	2330.407	0.6316777	0.3932097	0.1156939	0.1155489	1.96694	3.428469	1	1	1	1	0.481228	0.4214581	0.7139983	0.5023512	0.7832761	0.5131227	0.07689021	0.06303502	0.07689021	0.06303502	0.3155605	0.2981587	0.2499745	0.1914273	0.8878767	0.6225528	2528.594	1217.741	0	4	4	non
716	169L	75	5	NA	0	0	NA	Normal.Risk	169L.48H.20X.030	169L.48H.20X.030	169L.48H.20X.030	47.28042	42.5472	1352.716	1369.562	0.1812772	0.2227512	0.0885939	0.06433204	5.400825	4.26929	0.7570611	0.4805982	0.7570611	0.5629969	0.2158923	0.1942795	0.2841839	0.2877231	0.3056229	0.3110704	0.01626612	0.02211032	0.01626612	0.02211032	0.2070237	0.138729	0.1348618	0.1157783	0.3824521	0.3682765	2459.078	1258.603	0	5	5	non
717	169L	75	6	NA	0	0	NA	Normal.Risk	169L.48H.20X.030	169L.48H.20X.030	169L.48H.20X.030	34.96689	30.4238	1849.671	1408.958	0.1715648	0.139971	0.1685817	0.1186389	4.684075	4.906116	0.5412223	0.4749523	1	0.7975891	0.1589404	0.13829	0.3798092	0.2893137	0.3709621	0.28748	0.01988251	0.01733425	0.01988251	0.01733425	0.1395171	0.1162326	0.2453144	0.1798209	0.4935302	0.3653162	2356.049	1274.438	0	6	6	non
718	169L	75	7	NA	0	0	NA	Normal.Risk	169L.48H.20X.030	169L.48H.20X.030	169L.48H.20X.030	25.22559	20.75241	1508.709	1240.64	0.1104982	0.09591058	0.2438697	0.202121	2.555436	3.037709	0.7743343	0.5626001	1	1	0.1307025	0.1075254	0.402752	0.3311906	0.331838	0.28365	0.01794461	0.01921111	0.01794461	0.01921111	0.1554616	0.1212423	0.3178278	0.256611	0.638117	0.509163	2456.946	1357.304	0	7	7	non
719	169L	75	8	NA	0	0	NA	Normal.Risk	169L.48H.20X.030	169L.48H.20X.030	169L.48H.20X.030	152.3319	173.647	6561.341	6761.913	1	1	0	0	2.146385	1.337547	1	1	1	1	0.5705315	0.6503631	0.9241326	0.9523821	1	1	0.1728695	0.2380713	0.1728695	0.2380713	0.3417623	0.3050082	0.1904302	0.1470119	1	1	2072.944	1697.815	0	8	8	non
720	169L	75	9	NA	0	0	NA	Normal.Risk	169L.48H.20X.030	169L.48H.20X.030	169L.48H.20X.030	87.48605	86.38238	3504.922	3283.329	0.3401923	0.3139887	0.1979095	0.2907072	2.192512	2.34964	1	1	1	1	0.3675884	0.3629512	0.660185	0.6184458	0.8020905	0.706775	0.0467689	0.05282673	0.0467689	0.05282673	0.3540612	0.3549551	0.3216838	0.3147763	0.9435035	0.8953345	1065.85	2464.104	0	9	9	non
721	169L	75	10	NA	0	0	NA	Normal.Risk	169L.48H.20X.030	169L.48H.20X.030	169L.48H.20X.030	158.9555	149.4403	4328.693	4238.448	0.7814908	0.8028611	0.07483023	0.09887844	0.6493089	1.02553	1	1	1	1	0.7064688	0.664179	0.8709643	0.8528064	0.9251698	0.882887	0.08979935	0.06291295	0.08979935	0.06291295	0.3170494	0.3334386	0.1672634	0.183822	1	1	3509.024	2781.206	0	10	10	non
722	169L	76	1	NA	0	0	NA	Normal.Risk	169L.48H.20X.031	169L.48H.20X.031	169L.48H.20X.031	0.4003204	0.9616999	5.959564	14.15442	0.001937896	0.005035477	0.000274662	0.000335698	0.7586653	0.3297795	0.003158618	0.006378271	0.003494316	0.006912337	0.002187543	0.005255191	0.002254848	0.005355438	0.002212558	0.005371176	0.000732433	0.004028382	0.000671397	0.003692683	0.000400272	0.000497542	0.000412488	0.000459195	0.002548257	0.005645838	3112.752	900.3432	0	1	1	non
723	169L	76	2	NA	0	0	NA	Normal.Risk	169L.48H.20X.031	169L.48H.20X.031	169L.48H.20X.031	1.374517	2.570993	34.81447	66.31856	0.002685588	0.005508507	0.000396735	0.000335698	4.561577	1.18886	0.01095598	0.01350423	0.01135271	0.01350423	0.003088803	0.005777512	0.003097648	0.005900753	0.003082322	0.005905242	0.001464866	0.004226749	0.00140383	0.003952087	0.001015351	0.000858506	0.000628753	0.000557484	0.003494316	0.00624094	2959.92	935.5937	0	2	2	non
724	169L	76	3	NA	0	0	NA	Normal.Risk	169L.48H.20X.031	169L.48H.20X.031	169L.48H.20X.031	0.6560006	1.780514	17.22373	43.62696	0.001739528	0.005035477	0.000274662	0.000335698	2.449679	0.4274307	0.003021286	0.006439307	0.01867704	0.01571679	0.001929414	0.005236807	0.002129804	0.005394703	0.002014191	0.005371176	0.000793469	0.003891051	0.000793469	0.003555352	0.000416604	0.000482062	0.001064813	0.000704618	0.002349889	0.005706874	3344.288	994.118	0	3	3	non
725	169L	76	4	NA	0	0	NA	Normal.Risk	169L.48H.20X.031	169L.48H.20X.031	169L.48H.20X.031	0.9517052	2.271244	24.59249	56.09122	0.002212558	0.005432212	0.000335698	0.000335698	1.905659	0.7066099	0.003830014	0.007248036	0.005294881	0.008865491	0.002349889	0.005608011	0.002547125	0.005809551	0.002548257	0.00576791	0.001129168	0.004226749	0.000732433	0.004028382	0.0005043	0.000550889	0.000509557	0.000527138	0.002883955	0.006179904	3219.802	991.5391	0	4	4	non
726	169L	76	5	NA	0	0	NA	Normal.Risk	169L.48H.20X.031	169L.48H.20X.031	169L.48H.20X.031	2.347143	3.762692	76.99289	119.1534	0.003616388	0.005905242	0.000411994	0.000335698	4.533889	1.577239	0.005569543	0.007782101	0.006317235	0.008331426	0.003810297	0.006108266	0.004055459	0.006276188	0.004028382	0.00624094	0.002212558	0.004425116	0.002014191	0.004425116	0.000644019	0.000573346	0.000589424	0.000512569	0.004501412	0.006652934	2905.954	1084.903	0	5	5	non
727	169L	76	6	NA	0	0	NA	Normal.Risk	169L.48H.20X.031	169L.48H.20X.031	169L.48H.20X.031	0.8336309	1.860288	19.8529	42.3939	0.002471962	0.005569543	0.000335698	0.000335698	0.7501427	0.3566552	0.004089418	0.006988632	0.004562448	0.007660029	0.00255715	0.005706406	0.002777407	0.005930875	0.002746624	0.005905242	0.001266499	0.004165713	0.001266499	0.004165713	0.000514425	0.000517828	0.000468371	0.00051535	0.003082322	0.006317235	3157.407	1034.173	0	6	6	non
728	169L	76	7	NA	0	0	NA	Normal.Risk	169L.48H.20X.031	169L.48H.20X.031	169L.48H.20X.031	0.7671321	2.070542	20.47166	52.85301	0.001937896	0.005371176	0.000274662	0.000335698	0.656414	0.1828844	0.003692683	0.007522698	0.003753719	0.007522698	0.002040245	0.005506762	0.002204572	0.005691688	0.002212558	0.005706874	0.000259403	0.004165713	0.000259403	0.003830014	0.000437394	0.000489768	0.000419863	0.000486294	0.002471962	0.006042573	3414.191	1185.906	0	7	7	non
729	169L	76	8	NA	0	0	NA	Normal.Risk	169L.48H.20X.031	169L.48H.20X.031	169L.48H.20X.031	194.4489	82.52155	4067.428	1453.82	0.9995842	0.2920997	0	0.04661632	0.2101128	0.8609756	1	0.5539941	1	0.5955291	0.9439268	0.4005901	0.9761045	0.3488889	1	0.3341573	0.5943847	0.1824826	0.5943847	0.1824826	0.1175128	0.1082585	0.0532658	0.07764466	1	0.3906043	2525.287	1272.837	0	8	8	non
730	169L	76	9	NA	0	0	NA	Normal.Risk	169L.48H.20X.031	169L.48H.20X.031	169L.48H.20X.031	180	84.99908	2951.201	1058.199	0.8827802	0.2642252	0.000961304	0.05310139	0.2910142	1.103848	1	0.6844587	1	0.6844587	1	0.4722171	0.9404719	0.3372209	0.9990387	0.3049515	1	0.3149004	0.7773556	0.2269169	0	0.09408806	0.06952211	0.08825315	1	0.4087053	2581.467	1503.937	0	9	9	non
731	169L	76	10	NA	0	0	NA	Normal.Risk	169L.48H.20X.031	169L.48H.20X.031	169L.48H.20X.031	208.9471	77.97456	3929.595	1259.831	0.7964103	0.2383268	0.1122835	0.03581294	0.3393411	0.7171063	1	0.4662699	1	0.4877241	0.9997471	0.373084	0.8868416	0.284322	0.8874266	0.2665141	0.9808804	0.2997787	0.6843213	0.2019837	0.001690107	0.03826834	0.1009788	0.0587953	1	0.3190394	2438.25	1516.499	0	10	10	non
732	169L	76	11	NA	0	0	NA	Normal.Risk	169L.48H.20X.031	169L.48H.20X.031	169L.48H.20X.031	172.9804	60.26392	2677.407	863.5668	0.7695583	0.2331731	0.1115435	0.04234379	0.6679611	1.026961	1	0.4073854	1	0.4458381	0.9884594	0.3443653	0.8755419	0.2823959	0.8884565	0.2722209	0.9134051	0.2814221	0.6715496	0.2020447	0.02232618	0.03819796	0.1077563	0.05511261	1	0.3262303	2538.993	1586.069	0	11	11	non
733	169L	76	12	NA	0	0	NA	Normal.Risk	169L.48H.20X.031	169L.48H.20X.031	169L.48H.20X.031	169.9952	59.38198	2716.128	846.64	0.8306516	0.2477607	0.07911807	0.02537574	0.7628958	1.282954	1	0.4215763	1	0.4215763	0.9826314	0.3432484	0.8961162	0.279327	0.8968033	0.2682231	0.8457161	0.2521248	0.7083238	0.2089723	0.03922944	0.04140971	0.08619375	0.04374984	1	0.3079271	2634.907	1630.895	0	12	12	non
734	169L	76	13	NA	0	0	NA	Normal.Risk	169L.48H.20X.031	169L.48H.20X.031	169L.48H.20X.031	159.5457	49.58268	2178.987	664.4368	0.6745518	0.2037079	0.04638743	0.01438926	0.4807048	0.6118765	1	0.3306325	1	0.3394369	0.7937595	0.24668	0.731449	0.2230402	0.7169299	0.2157626	0.5553979	0.1733425	0.5553979	0.1708553	0.1327385	0.0440998	0.08739581	0.03075841	0.770901	0.2347143	2456.248	1641.052	0	13	13	non
735	169L	76	14	NA	0	0	NA	Normal.Risk	169L.48H.20X.031	169L.48H.20X.031	169L.48H.20X.031	190	83.42808	3533.045	1248.179	0.8872587	0.2691234	0	0.06062409	0.3222368	0.6377436	1	0.5521782	1	0.5587701	1	0.4390951	0.9431513	0.3332031	1	0.3155718	1	0.3263294	0.7486534	0.2242924	0	0.05433325	0.07966796	0.07795432	1	0.3935149	2333.987	1683.229	0	14	14	non
736	169L	76	15	NA	0	0	NA	Normal.Risk	169L.48H.20X.031	169L.48H.20X.031	169L.48H.20X.031	156.9448	60.84517	2425.471	852.788	1	0.3143053	0	0.0299077	0.06188515	0.8537258	1	0.4856947	1	0.4916762	0.9933218	0.385096	0.9944531	0.3496466	1	0.3448844	0.8522316	0.2600595	0.8522316	0.2600595	0.02429804	0.05280097	0.01532805	0.04561067	1	0.3728733	2495.515	1692.629	0	15	15	non
737	169L	76	16	NA	0	0	NA	Normal.Risk	169L.48H.20X.031	169L.48H.20X.031	169L.48H.20X.031	152	77.53883	2378.57	952.7336	1	0.3229724	0	0.05209431	0.03918036	1.492036	1	0.6608072	1	0.6608072	1	0.5101239	0.996051	0.3989672	1	0.3608759	1	0.3228962	0.9175708	0.2771954	0	0.08505406	0.01299546	0.09458538	1	0.4764172	2501.01	1760.912	0	16	16	non
738	169L	77	7	NA	0	0	NA	Normal.Risk	169L.48H.20X.032	169L.48H.20X.032	169L.48H.20X.032	0.02362097	0.02067597	0.02362097	0.02194247	0	0	0	0	64.06026	62.10178	0.008926528	0.01269551	0.008926528	0.01269551	3.54E-05	3.10E-05	2.27E-06	2.11E-06	0	0	0	0	0	0	0.000478602	0.00056159	0.00012167	0.000142836	0	0	2723.198	153.8716	0	7	7	non
739	169L	77	11	NA	0	0	NA	Normal.Risk	169L.48H.20X.032	169L.48H.20X.032	169L.48H.20X.032	0	0	1.048325	0.5322957	0	0	0	0	32.89472	29.35813	0	0	0.04846266	0.03904784	0	0	6.49E-05	3.29E-05	0	0	0	0	0	0	0	0	0.001259346	0.000845026	0	0	2628	173.7226	0	11	11	non
740	169L	77	13	NA	0	0	NA	Normal.Risk	169L.48H.20X.032	169L.48H.20X.032	169L.48H.20X.032	0.1009384	0.04728771	37.44375	17.33072	0	0	0	0	8.269175	6.989752	0.02264439	0.01129168	0.9159533	0.3979858	0.000307739	0.00014417	0.01565374	0.007245286	0	0	0	0	0	0	0.002048238	0.001094983	0.08145231	0.03639452	0	0	117.8516	154.3248	0	13	13	non
741	169L	77	14	NA	0	0	NA	Normal.Risk	169L.48H.20X.032	169L.48H.20X.032	169L.48H.20X.032	0.06788739	0.07176318	1.202426	0.7814145	0	0	0	0	87.45422	78.14333	0.01968414	0.03144885	0.03884947	0.03817807	4.82E-05	5.10E-05	2.56E-05	1.66E-05	0	0	0	0	0	0	0.000796985	0.001121746	0.000684126	0.000599248	0	0	2886.493	118.671	0	14	14	non
742	169L	77	19	NA	0	0	NA	Normal.Risk	169L.48H.20X.032	169L.48H.20X.032	169L.48H.20X.032	0.2415808	0.180499	0.7897002	0.4897536	0	0	0	0	72.97225	77.82273	0.08784619	0.06733806	0.08784619	0.06733806	0.000286913	0.000214369	6.55E-05	4.06E-05	0	0	0	0	0	0	0.004287694	0.00310642	0.001559417	0.001129568	0	0	658.37	167.2482	0	19	19	non
743	169L	77	20	NA	0	0	NA	Normal.Risk	169L.48H.20X.032	169L.48H.20X.032	169L.48H.20X.032	0.01643397	0	1.929519	1.17792	0	0	0	0	53.06539	51.07378	0.00671397	0	0.01196307	0.009735256	3.26E-05	0	0.000212128	0.000129499	0	0	0	0	0	0	0.00037078	0	0.001161757	0.000762318	0	0	3598.145	184.2271	0	20	20	non
744	169L	77	28	NA	0	0	NA	Normal.Risk	169L.48H.20X.032	169L.48H.20X.032	169L.48H.20X.032	0.07302968	0.006973373	0.07463188	0.006973373	0	0	0	0	16.2032	16.39491	0.04220645	0.004425116	0.04220645	0.004425116	0.000346112	3.30E-05	6.14E-05	5.74E-06	0	0	0	0	0	0	0.003218577	0.000349982	0.00134839	0.000146384	0	0	2952.78	221.2626	0	28	28	non
745	169L	77	33	NA	0	0	NA	Normal.Risk	169L.48H.20X.032	169L.48H.20X.032	169L.48H.20X.032	0.05014115	0.01745632	0.08163577	0.02059968	0	0	0	0	82.39102	82.59311	0.01026932	0.005645838	0.01026932	0.005645838	5.19E-05	1.81E-05	3.68E-06	9.28E-07	0	0	0	0	0	0	0.000586358	0.000287693	0.000138996	6.36E-05	0	0	181.0125	198.8824	0	33	33	non
746	169L	77	34	NA	0	0	NA	Normal.Risk	169L.48H.20X.032	169L.48H.20X.032	169L.48H.20X.032	0.05371176	0.008300908	0.05793851	0.01004044	0	0	0	0	60.03116	60.4468	0.01532006	0.003616388	0.01532006	0.003616388	9.91E-05	1.53E-05	5.87E-06	1.02E-06	0	0	0	0	0	0	0.001073939	0.00018868	0.000256287	4.61E-05	0	0	616.2521	209.6344	0	34	34	non
747	169L	77	35	NA	0	0	NA	Normal.Risk	169L.48H.20X.032	169L.48H.20X.032	169L.48H.20X.032	0.008438239	0	0.4264744	0.06076143	0	0	0	0	43.31078	45.20181	0.004959182	0	0.03016709	0.007782101	1.04E-05	0	1.69E-05	2.41E-06	0	0	0	0	0	0	0.000198858	0	0.000515056	0.000102689	0	0	826.1178	251.2453	0	35	35	non
748	169L	77	36	NA	0	0	NA	Normal.Risk	169L.48H.20X.032	169L.48H.20X.032	169L.48H.20X.032	0.2026856	0.03787289	6.373892	2.901656	0	0	0	0	39.30356	38.00032	0.09517052	0.01786831	0.1893492	0.1297932	0.000373959	6.99E-05	0.000908609	0.000413636	0	0	0	0	0	0	0.004985671	0.000984566	0.0096174	0.005293675	0	0	2951.419	273.6306	0	36	36	non
749	169L	77	39	NA	0	0	NA	Normal.Risk	169L.48H.20X.032	169L.48H.20X.032	169L.48H.20X.032	0.09810025	0.007080186	0.1647211	0.02247654	0	0	0	0	64.58769	63.25536	0.01538109	0.003616388	0.01538109	0.004959182	0.000134568	9.71E-06	1.01E-05	1.38E-06	0	0	0	0	0	0	0.001204884	0.000161121	0.000302848	6.62E-05	0	0	576.9352	314.289	0	39	39	non
750	169L	77	40	NA	0	0	NA	Normal.Risk	169L.48H.20X.032	169L.48H.20X.032	169L.48H.20X.032	0.002868696	0.005813687	0.04715038	0.06507973	0	0	0	0	62.73312	60.99839	0.001739528	0.001678492	0.003891051	0.002746624	6.37E-06	1.29E-05	5.35E-06	7.39E-06	0	0	0	0	0	0	9.13E-05	0.000138211	0.000110612	0.000103878	0	0	3717.965	254.6126	0	40	40	non
751	169L	77	45	NA	0	0	NA	Normal.Risk	169L.48H.20X.032	169L.48H.20X.032	169L.48H.20X.032	0.1726101	0.1597162	0.5228046	0.3097734	0	0	0	0	45.54669	46.43019	0.03097582	0.04327458	0.0337377	0.04327458	0.00018285	0.000169191	2.70E-05	1.60E-05	0	0	0	0	0	0	0.002094389	0.002279694	0.000753755	0.000603005	0	0	3118.619	301.964	0	45	45	non
752	169L	77	53	NA	0	0	NA	Normal.Risk	169L.48H.20X.032	169L.48H.20X.032	169L.48H.20X.032	0	0	0.002441444	0.03114366	0	0	0	0	25.48747	25.80948	0	0	0.000671397	0.005371176	0	0	1.89E-07	2.41E-06	0	0	0	0	0	0	0	0	1.00E-05	9.27E-05	0	0	2901.627	369.7912	0	53	53	non
753	169L	77	55	NA	0	0	NA	Normal.Risk	169L.48H.20X.032	169L.48H.20X.032	169L.48H.20X.032	0.03402762	0.02879378	0.05616846	0.03649958	0	0	0	0	154.7948	155.5922	0.008865491	0.01040665	0.01101701	0.01040665	2.73E-05	2.31E-05	2.30E-06	1.50E-06	0	0	0	0	0	0	0.000423296	0.000434909	0.000127623	0.000102971	0	0	925.8153	424.921	0	55	55	non
754	169L	77	56	NA	0	0	NA	Normal.Risk	169L.48H.20X.032	169L.48H.20X.032	169L.48H.20X.032	0	0	0.01402304	0.05523766	0	0	0	0	35.84588	35.8204	0	0	0.002822919	0.006179904	0	0	1.02E-06	4.03E-06	0	0	0	0	0	0	0	0	4.63E-05	0.000125009	0	0	3263.623	356.5436	0	56	56	non
755	169L	77	61	NA	0	0	NA	Normal.Risk	169L.48H.20X.032	169L.48H.20X.032	169L.48H.20X.032	3.568872	1.973648	15.89306	6.399695	0	0	0	0	24.49298	23.81494	0.6074922	0.287953	0.6074922	0.287953	0.01147547	0.006346134	0.00349068	0.0014056	0	0	0	0	0	0	0.07139063	0.03715608	0.03288228	0.01438492	0	0	421.6143	370.488	0	61	61	non
756	169L	77	66	NA	0	0	NA	Normal.Risk	169L.48H.20X.032	169L.48H.20X.032	169L.48H.20X.032	0.002395666	0.004150454	0.01811246	0.04621958	0	0	0	0	49.34525	49.59006	0.002136263	0.002471962	0.002136263	0.003082322	7.56E-06	1.31E-05	4.08E-06	1.04E-05	0	0	0	0	0	0	0.000120629	0.000167309	7.14E-05	0.00014521	0	0	3532.055	385.1826	0	66	66	non
757	169L	77	69	NA	0	0	NA	Normal.Risk	169L.48H.20X.032	169L.48H.20X.032	169L.48H.20X.032	0.1973449	0.1625238	0.8070039	0.5514611	0	0	0	0	70.69159	60.34427	0.03353933	0.04335088	0.03353933	0.04335088	0.000272953	0.000224791	6.33E-05	4.32E-05	0	0	0	0	0	0	0.00259527	0.002624967	0.001010401	0.000829778	0	0	3190.779	437.8839	0	69	69	non
758	169L	77	70	NA	0	0	NA	Normal.Risk	169L.48H.20X.032	169L.48H.20X.032	169L.48H.20X.032	0.3018387	0.2484321	3.630366	2.590356	0	0	0	0	44.46067	45.99511	0.01861601	0.0192874	0.02418555	0.0192874	0.000569507	0.00046874	0.000457628	0.000326529	0	0	0	0	0	0	0.002408501	0.002104678	0.002146166	0.00161217	0	0	3567.31	427.5903	0	70	70	non
759	169L	77	71	NA	0	0	NA	Normal.Risk	169L.48H.20X.032	169L.48H.20X.032	169L.48H.20X.032	0.1865415	0.1248646	0.7595941	0.7068284	0	0	0	0	93.00438	89.61473	0.02304112	0.01727321	0.02519264	0.01727321	0.000265729	0.00017787	5.06E-05	4.71E-05	0	0	0	0	0	0	0.001780269	0.001365292	0.000836928	0.000681263	0	0	3712.854	384.7638	0	71	71	non
760	169L	77	73	NA	0	0	NA	Normal.Risk	169L.48H.20X.032	169L.48H.20X.032	169L.48H.20X.032	2.655802	1.552834	3.505898	2.207202	0	0	0	0	70.83163	70.52661	0.6064851	0.2860609	0.6064851	0.2860609	0.002616554	0.001529886	0.000193077	0.000121555	0	0	0	0	0	0	0.03301894	0.01786415	0.00823522	0.004783588	0	0	410.4171	454.1603	0	73	73	non
761	169L	77	76	NA	0	0	NA	Normal.Risk	169L.48H.20X.032	169L.48H.20X.032	169L.48H.20X.032	0	0	0.104387	0.1319905	0	0	0	0	10.27821	11.9913	0	0	0.01026932	0.01646449	0	0	1.06E-05	1.34E-05	0	0	0	0	0	0	0	0	0.000252405	0.000355731	0	0	2623.162	447.0653	0	76	76	non
762	169L	77	81	NA	0	0	NA	Normal.Risk	169L.48H.20X.032	169L.48H.20X.032	169L.48H.20X.032	0.007782101	0.01422141	0.1942931	0.1387961	0	0	0	0	44.78004	45.85134	0.005706874	0.007049668	0.0133669	0.01612879	1.01E-05	1.84E-05	1.62E-05	1.16E-05	0	0	0	0	0	0	0.000218321	0.000350283	0.000364686	0.000344767	0	0	2978.012	475.409	0	81	81	non
763	169L	77	82	NA	0	0	NA	Normal.Risk	169L.48H.20X.032	169L.48H.20X.032	169L.48H.20X.032	0.1502251	0.0799115	0.4442054	0.1673152	0	0	0	0	61.82239	62.35793	0.01060502	0.006378271	0.01060502	0.006378271	0.000239976	0.000127654	4.01E-05	1.51E-05	0	0	0	0	0	0	0.001384028	0.000798294	0.000539914	0.000250553	0	0	3641.412	519.7634	0	82	82	non
764	169L	77	83	NA	0	0	NA	Normal.Risk	169L.48H.20X.032	169L.48H.20X.032	169L.48H.20X.032	0.005600061	0.009689479	0.01477073	0.03112841	0	0	0	0	56.8692	57.5153	0.002273594	0.002609293	0.002273594	0.003219654	1.24E-05	2.15E-05	1.80E-06	3.79E-06	0	0	0	0	0	0	0.00014139	0.000205729	5.33E-05	9.55E-05	0	0	3887.778	494.7846	0	83	83	non
765	169L	77	84	NA	0	0	NA	Normal.Risk	169L.48H.20X.032	169L.48H.20X.032	169L.48H.20X.032	0.01571679	0.01077287	0.01625086	0.01144427	0	0	0	0	75.57462	75.59451	0.006317235	0.004287785	0.006317235	0.004287785	1.86E-05	1.27E-05	1.18E-06	8.31E-07	0	0	0	0	0	0	0.000279069	0.000198539	6.94E-05	4.96E-05	0	0	3486.573	502.8507	0	84	84	non
766	169L	77	86	NA	0	0	NA	Normal.Risk	169L.48H.20X.032	169L.48H.20X.032	169L.48H.20X.032	0	0	5.274968	2.451164	0	0	0	0	77.17092	79.28618	0	0	0.2463416	0.1579461	0	0	0.000237654	0.000110433	0	0	0	0	0	0	0	0	0.004949624	0.002750377	0	0	268.1889	466.1383	0	86	86	non
767	169L	77	91	NA	0	0	NA	Normal.Risk	169L.48H.20X.032	169L.48H.20X.032	169L.48H.20X.032	0	0	0.09968719	0.002853437	0	0	0	0	40.59332	41.51337	0	0	0.01101701	0.001007095	0	0	3.80E-06	1.09E-07	0	0	0	0	0	0	0	0	0.000161492	8.83E-06	0	0	773.2502	622.1419	0	91	91	non
768	169L	77	92	NA	0	0	NA	Normal.Risk	169L.48H.20X.032	169L.48H.20X.032	169L.48H.20X.032	0.127245	0.07934692	2.797696	1.97319	0	0	0	0	76.87937	71.83213	0.01297017	0.01303121	0.04374761	0.03111315	0.000148651	9.27E-05	0.000148214	0.000104534	0	0	0	0	0	0	0.001163211	0.000857938	0.001773431	0.001274185	0	0	3768.567	511.3287	0	92	92	non
769	169L	77	94	NA	0	0	NA	Normal.Risk	169L.48H.20X.032	169L.48H.20X.032	169L.48H.20X.032	0.04402228	0.02598612	4.146944	1.885603	0	0	0	0	8.738377	7.414633	0.01168841	0.01115434	0.1704585	0.1171435	4.51E-05	2.66E-05	0.000186926	8.50E-05	0	0	0	0	0	0	0.000619344	0.000511996	0.004013518	0.002220999	0	0	888.9774	618.161	0	94	94	non
770	169L	77	95	NA	0	0	NA	Normal.Risk	169L.48H.20X.032	169L.48H.20X.032	169L.48H.20X.032	0	0	0.9767758	0.3347219	0	0	0	0	98.26085	98.83041	0	0	0.06788739	0.0202182	0	0	3.85E-05	1.32E-05	0	0	0	0	0	0	0	0	0.001214791	0.000379602	0	0	1414.589	539.7611	0	95	95	non
771	169L	77	102	NA	0	0	NA	Normal.Risk	169L.48H.20X.032	169L.48H.20X.032	169L.48H.20X.032	0.3272297	0.2705272	1.495079	1.216068	0	0	0	0	87.81923	87.95097	0.02426185	0.0209659	0.02700847	0.0212253	0.000385884	0.000319018	0.000125521	0.000102096	0	0	0	0	0	0	0.002403753	0.002025266	0.001368135	0.001097955	0	0	3582.242	586.7908	0	102	102	non
772	169L	77	105	NA	0	0	NA	Normal.Risk	169L.48H.20X.032	169L.48H.20X.032	169L.48H.20X.032	0	0	2.546151	1.097963	0	0	0	0	19.79671	18.17501	0	0	0.1789273	0.0727245	0	0	0.000140176	6.04E-05	0	0	0	0	0	0	0	0	0.003537514	0.00165492	0	0	362.1345	608.5434	0	105	105	non
773	169L	77	106	NA	0	0	NA	Normal.Risk	169L.48H.20X.032	169L.48H.20X.032	169L.48H.20X.032	0	0	0.3223011	0.2370184	0	0	0	0	25.44727	24.16816	0	0	0.02923629	0.0399939	0	0	8.68E-05	6.39E-05	0	0	0	0	0	0	0	0	0.001240604	0.001237606	0	0	2496.024	551.0436	0	106	106	non
774	169L	77	108	NA	0	0	NA	Normal.Risk	169L.48H.20X.032	169L.48H.20X.032	169L.48H.20X.032	0.3323568	0.2531624	0.8011444	0.5276875	0	0	0	0	34.92595	34.98768	0.0536965	0.04899672	0.0536965	0.04899672	0.00032584	0.000248198	4.14E-05	2.73E-05	0	0	0	0	0	0	0.003479053	0.002918447	0.001039679	0.000796493	0	0	546.9421	650.0996	0	108	108	non
775	169L	77	109	NA	0	0	NA	Normal.Risk	169L.48H.20X.032	169L.48H.20X.032	169L.48H.20X.032	0.002014191	0	1.114855	0.4377356	0	0	0	0	30.93705	32.71662	0.002014191	0	0.05484093	0.01908904	2.18E-06	0	4.60E-05	1.81E-05	0	0	0	0	0	0	6.63E-05	0	0.001137837	0.000429836	0	0	668.6957	630.1245	0	109	109	non
776	169L	77	113	NA	0	0	NA	Normal.Risk	169L.48H.20X.032	169L.48H.20X.032	169L.48H.20X.032	0.001052873	0.005966278	0.7181201	0.5304494	0	0	0	0	35.70968	34.74786	0.0009308	0.002014191	0.02574197	0.03743038	8.62E-07	4.89E-06	3.35E-05	2.48E-05	0	0	0	0	0	0	2.69E-05	9.14E-05	0.000717241	0.000659517	0	0	3022.855	614.5451	0	113	113	non
777	169L	77	117	NA	0	0	NA	Normal.Risk	169L.48H.20X.032	169L.48H.20X.032	169L.48H.20X.032	0.2754101	0.162707	4.810925	2.204212	0	0	0	0	27.53727	24.54635	0.04200809	0.02264439	0.04213016	0.02674906	0.000364299	0.000215221	0.000379351	0.000173806	0	0	0	0	0	0	0.00322929	0.001922742	0.002627655	0.001405155	0	0	2615.795	681.6665	0	117	117	non
778	169L	77	118	NA	0	0	NA	Normal.Risk	169L.48H.20X.032	169L.48H.20X.032	169L.48H.20X.032	0	0	0.3204547	0.05651942	0	0	0	0	11.85788	15.80232	0	0	0.03514153	0.007049668	0	0	1.65E-05	2.91E-06	0	0	0	0	0	0	0	0	0.000589219	0.000118789	0	0	1012.471	643.8658	0	118	118	non
779	169L	77	119	NA	0	0	NA	Normal.Risk	169L.48H.20X.032	169L.48H.20X.032	169L.48H.20X.032	0.05909819	0.000396735	0.9660945	0.5490349	0	0	0	0	38.11538	37.47519	0.01107805	0.000396735	0.02325475	0.02043183	0.000121103	8.13E-07	0.000119463	6.79E-05	0	0	0	0	0	0	0.001027104	1.79E-05	0.001287437	0.000895461	0	0	3354.574	609.2986	0	119	119	non
780	169L	77	120	NA	0	0	NA	Normal.Risk	169L.48H.20X.032	169L.48H.20X.032	169L.48H.20X.032	0.006698711	0.006485084	0.03920043	0.06669719	0	0	0	0	36.71769	36.04143	0.003692683	0.002746624	0.00624094	0.005371176	1.27E-05	1.23E-05	5.59E-06	9.51E-06	0	0	0	0	0	0	0.000190435	0.000164885	0.000153076	0.000165745	0	0	3925.125	585.8669	0	120	120	non
781	169L	77	121	NA	0	0	NA	Normal.Risk	169L.48H.20X.032	169L.48H.20X.032	169L.48H.20X.032	0.1292592	0.09617761	0.3053025	0.265507	0	0	0	0	106.0722	115.324	0.02270543	0.01794461	0.02552834	0.01915007	0.000131897	9.81E-05	1.45E-05	1.26E-05	0	0	0	0	0	0	0.001479044	0.001170373	0.000501918	0.000408197	0	0	3518.427	683.6483	0	121	121	non
782	169L	77	122	NA	0	0	NA	Normal.Risk	169L.48H.20X.032	169L.48H.20X.032	169L.48H.20X.032	0.551339	0.4136721	36.00529	16.64381	0	0	0	0	45.17757	46.28895	0.1293202	0.1041733	1	0.4932326	0.001000615	0.000750766	0.004366925	0.002018655	0	0	0	0	0	0	0.008717445	0.006832139	0.04804284	0.0232219	0	0	489.7823	606.3145	0	122	122	non
783	169L	77	125	NA	0	0	NA	Normal.Risk	169L.48H.20X.032	169L.48H.20X.032	169L.48H.20X.032	0	0	0.1847257	0.201709	0	0	0	0	58.90969	58.16748	0	0	0.009399557	0.01322957	0	0	8.39E-06	9.17E-06	0	0	0	0	0	0	0	0	0.000218712	0.000267039	0	0	3222.966	650.9934	0	125	125	non
784	169L	77	128	NA	0	0	NA	Normal.Risk	169L.48H.20X.032	169L.48H.20X.032	169L.48H.20X.032	0.005569543	0.03257801	0.1169909	0.1374075	0	0	0	0	16.20575	21.27947	0.002822919	0.01532006	0.01309224	0.01532006	5.51E-06	3.23E-05	6.21E-06	7.29E-06	0	0	0	0	0	0	0.00012381	0.000587663	0.000213296	0.000234681	0	0	2377.235	619.5288	0	128	128	non
785	169L	77	129	NA	0	0	NA	Normal.Risk	169L.48H.20X.032	169L.48H.20X.032	169L.48H.20X.032	0	0	0.1714046	0.04599069	0	0	0	0	45.34016	43.97788	0	0	0.0133669	0.008331426	0	0	1.23E-05	3.31E-06	0	0	0	0	0	0	0	0	0.000322062	0.000134112	0	0	2841.386	666.5002	0	129	129	non
786	169L	77	130	NA	0	0	NA	Normal.Risk	169L.48H.20X.032	169L.48H.20X.032	169L.48H.20X.032	0	0	1.054871	0.1963989	0	0	0	0	67.34743	66.2606	0	0	0.01208515	0.00328069	0	0	9.91E-05	1.84E-05	0	0	0	0	0	0	0	0	0.000792748	0.000185431	0	0	2254.311	645.8455	0	130	130	non
787	169L	77	132	NA	0	0	NA	Normal.Risk	169L.48H.20X.032	169L.48H.20X.032	169L.48H.20X.032	0.000793469	0	8.796124	2.683711	0	0	0	0	41.03693	41.44049	0.000793469	0	0.1603723	0.09617761	1.16E-06	0	0.000534134	0.000162965	0	0	0	0	0	0	3.03E-05	0	0.007002871	0.002797078	0	0	1138.44	705.1412	0	132	132	non
788	169L	77	135	NA	0	0	NA	Normal.Risk	169L.48H.20X.032	169L.48H.20X.032	169L.48H.20X.032	0	0.0189517	0.03447013	0.2127413	0	0	0	0	65.5321	66.09759	0	0.003082322	0.004226749	0.007110704	0	2.56E-05	2.45E-06	1.51E-05	0	0	0	0	0	0	0	0.000242775	7.72E-05	0.000241672	0	0	3962.614	676.6537	0	135	135	non
789	169L	77	138	NA	0	0	NA	Normal.Risk	169L.48H.20X.032	169L.48H.20X.032	169L.48H.20X.032	0.461265	0.2352636	3.401434	1.017533	0	0	0	0	44.30228	46.18153	0.01942473	0.01390097	0.03447013	0.01632715	0.000555072	0.000283109	0.000252313	7.55E-05	0	0	0	0	0	0	0.002456921	0.001435712	0.001910738	0.00076647	0	0	391.6911	747.9971	0	138	138	non
790	169L	77	139	NA	0	0	NA	Normal.Risk	169L.48H.20X.032	169L.48H.20X.032	169L.48H.20X.032	0	0	10.20764	2.362097	0	0	0	0	42.0305	41.63601	0	0	0.03830015	0.01235981	0	0	0.001017204	0.000235386	0	0	0	0	0	0	0	0	0.004452303	0.001274008	0	0	2209.851	703.0024	0	139	139	non
791	169L	77	143	NA	0	0	NA	Normal.Risk	169L.48H.20X.032	169L.48H.20X.032	169L.48H.20X.032	0.3614405	0.20589	3.880552	1.613138	0	0	0	0	31.30634	34.13992	0.0268101	0.01255817	0.03474479	0.01255817	0.000775623	0.000441824	0.000660857	0.000274717	0	0	0	0	0	0	0.00290473	0.001572765	0.002594646	0.001112966	0	0	453.7798	740.2984	0	143	143	non
792	169L	77	145	NA	0	0	NA	Normal.Risk	169L.48H.20X.032	169L.48H.20X.032	169L.48H.20X.032	0	0	13.48516	6.766506	0	0	0	0	38.5187	39.69698	0	0	0.4502175	0.2447242	0	0	0.001002018	0.000502787	0	0	0	0	0	0	0	0	0.01532684	0.007818824	0	0	303.4032	755.7835	0	145	145	non
793	169L	77	147	NA	0	0	NA	Normal.Risk	169L.48H.20X.032	169L.48H.20X.032	169L.48H.20X.032	0	0	0.03198291	0.06681926	0	0	0	0	133.2301	133.4713	0	0	0.004501412	0.01551843	0	0	1.85E-06	3.87E-06	0	0	0	0	0	0	0	0	8.26E-05	0.000190887	0	0	2359.531	749.8491	0	147	147	non
794	169L	77	148	NA	0	0	NA	Normal.Risk	169L.48H.20X.032	169L.48H.20X.032	169L.48H.20X.032	0.03543145	0.01560998	0.03875792	0.01681544	0	0	0	0	41.84648	42.06053	0.009475852	0.005706874	0.009475852	0.005706874	4.87E-05	2.14E-05	2.75E-06	1.19E-06	0	0	0	0	0	0	0.000533706	0.000287013	0.000123608	6.62E-05	0	0	2534.033	760.2246	0	148	148	non
795	169L	77	151	NA	0	0	NA	Normal.Risk	169L.48H.20X.032	169L.48H.20X.032	169L.48H.20X.032	0	0	0.2487526	0.05352865	0	0	0	0	55.60392	56.20209	0	0	0.03488212	0.009002823	0	0	2.17E-05	4.68E-06	0	0	0	0	0	0	0	0	0.000670084	0.000159445	0	0	1063.757	791.1648	0	151	151	non
796	169L	77	154	NA	0	0	NA	Normal.Risk	169L.48H.20X.032	169L.48H.20X.032	169L.48H.20X.032	0.1238117	0.1080644	0.947982	0.6457466	0	0	0	0	32.73197	33.29778	0.02149996	0.01794461	0.02149996	0.01794461	0.000291322	0.000254269	0.000131336	8.95E-05	0	0	0	0	0	0	0.002197034	0.001828722	0.001277111	0.00095347	0	0	3606.41	783.1208	0	154	154	non
797	169L	77	163	NA	0	0	NA	Normal.Risk	169L.48H.20X.032	169L.48H.20X.032	169L.48H.20X.032	0	0	3.070878	1.159884	0	0	0	0	30.8053	31.70716	0	0	0.09147783	0.03117418	0	0	0.000488061	0.000184343	0	0	0	0	0	0	0	0	0.00471395	0.00170132	0	0	470.2463	855.4906	0	163	163	non
798	169L	77	167	NA	0	0	NA	Normal.Risk	169L.48H.20X.032	169L.48H.20X.032	169L.48H.20X.032	0	0	2.197391	1.338399	0	0	0	0	64.4804	63.67727	0	0	0.06250095	0.06364538	0	0	0.000157316	9.58E-05	0	0	0	0	0	0	0	0	0.00237382	0.001773266	0	0	2956.984	845.3008	0	167	167	non
799	169L	77	173	NA	0	0	NA	Normal.Risk	169L.48H.20X.032	169L.48H.20X.032	169L.48H.20X.032	0.01330587	0	0.3427329	0.1185779	0	0	0	0	23.45405	23.52613	0.01095598	0	0.04670787	0.01954681	4.36E-05	0	7.24E-05	2.51E-05	0	0	0	0	0	0	0.00064012	0	0.001421442	0.000538074	0	0	1384.627	872.371	0	173	173	non
800	169L	77	175	NA	0	0	NA	Normal.Risk	169L.48H.20X.032	169L.48H.20X.032	169L.48H.20X.032	0	0	1.123217	0.5934081	0	0	0	0	35.58581	33.38465	0	0	0.06755169	0.0536965	0	0	5.12E-05	2.71E-05	0	0	0	0	0	0	0	0	0.001341193	0.000844311	0	0	2660.675	874.3266	0	175	175	non
801	169L	77	180	NA	0	0	NA	Normal.Risk	169L.48H.20X.032	169L.48H.20X.032	169L.48H.20X.032	0	0	0.6834974	0.3429007	0	0	0	0	88.91963	87.29977	0	0	0.03823911	0.03709468	0	0	2.74E-05	1.37E-05	0	0	0	0	0	0	0	0	0.000782601	0.000519477	0	0	2762.76	947.3665	0	180	180	non
802	169L	77	184	NA	0	0	NA	Normal.Risk	169L.48H.20X.032	169L.48H.20X.032	169L.48H.20X.032	0	0	0.3134966	0.2161288	0	0	0	0	11.29585	10.58339	0	0	0.01747158	0.02311742	0	0	3.81E-05	2.63E-05	0	0	0	0	0	0	0	0	0.00064325	0.000586666	0	0	2889.027	935.2035	0	184	184	non
803	169L	77	189	NA	0	0	NA	Normal.Risk	169L.48H.20X.032	169L.48H.20X.032	169L.48H.20X.032	0.04939346	6.192706	0.0864271	113.6448	0	0.002471962	0	0.003097581	77.39724	27.73136	0.007385367	0.1099565	0.007385367	0.1099565	8.20E-05	0.01028689	5.67E-06	0.007459452	0	0.005035477	0	0	0	0	0.000645962	0.01663355	0.000148441	0.008467783	0	0.009262227	3851.298	920.6655	0	189	189	non
804	169L	77	193	NA	0	0	NA	Normal.Risk	169L.48H.20X.032	169L.48H.20X.032	169L.48H.20X.032	0	0	0.03889525	0.06150912	0	0	0	0	25.61145	16.93054	0	0	0.008865491	0.008926528	0	0	3.25E-06	5.14E-06	0	0	0	0	0	0	0	0	0.000145026	0.000156077	0	0	2438.016	964.9779	0	193	193	non
805	169L	77	195	NA	0	0	NA	Normal.Risk	169L.48H.20X.032	169L.48H.20X.032	169L.48H.20X.032	0	0	0.3037919	0.3283589	0	0	0	0	17.95895	7.690755	0	0	0.03265431	0.02149996	0	0	0.000141036	0.000152441	0	0	0	0	0	0	0	0	0.001460867	0.001095527	0	0	2364.913	948.0269	0	195	195	non
806	169L	77	199	NA	0	0	NA	Normal.Risk	169L.48H.20X.032	169L.48H.20X.032	169L.48H.20X.032	0.4197147	0.1125505	1.365316	0.434638	0	0	0	0	24.22089	25.52323	0.1287099	0.03265431	0.1287099	0.03387503	0.001970491	0.000528406	0.000595168	0.000189467	0	0	0	0	0	0	0.01374452	0.003539413	0.006319287	0.001903544	0	0	767.5357	968.4172	0	199	199	non
807	169L	77	209	NA	0	0	NA	Normal.Risk	169L.48H.20X.032	169L.48H.20X.032	169L.48H.20X.032	0	0	0.5633173	0.3208972	0	0	0	0	19.05856	20.2463	0	0	0.03952087	0.03602655	0	0	8.57E-05	4.88E-05	0	0	0	0	0	0	0	0	0.001387859	0.000948278	0	0	2467.573	1045.374	0	209	209	non
808	169L	77	212	NA	0	0	NA	Normal.Risk	169L.48H.20X.032	169L.48H.20X.032	169L.48H.20X.032	0.005691615	0.01738003	0.02093538	0.02696269	0	0	0	0	89.71784	89.96103	0.004287785	0.009140154	0.006317235	0.009140154	8.72E-06	2.66E-05	1.68E-06	2.16E-06	0	0	0	0	0	0	0.000172019	0.000412872	9.19E-05	0.000111216	0	0	2568.095	1049.889	0	212	212	non
809	169L	77	214	NA	0	0	NA	Normal.Risk	169L.48H.20X.032	169L.48H.20X.032	169L.48H.20X.032	0.007904173	0	0.05328451	0.006836042	0	0	0	0	57.58722	58.01176	0.00436408	0	0.009735256	0.002014191	1.61E-05	0	6.02E-06	7.72E-07	0	0	0	0	0	0	0.000234658	0	0.000195148	3.31E-05	0	0	929.3636	1025.915	0	214	214	non
810	169L	77	215	NA	0	0	NA	Normal.Risk	169L.48H.20X.032	169L.48H.20X.032	169L.48H.20X.032	0	0	0.01101701	0.01956207	0	0	0	0	55.24182	60.07177	0	0	0.001800565	0.001739528	0	0	6.16E-07	1.09E-06	0	0	0	0	0	0	0	0	2.73E-05	3.32E-05	0	0	2831.862	1040.104	0	215	215	non
811	169L	77	223	NA	0	0	NA	Normal.Risk	169L.48H.20X.032	169L.48H.20X.032	169L.48H.20X.032	0.1270771	0.03195239	0.2136873	0.07568475	0	0	0	0	36.05317	35.26707	0.05275044	0.01383993	0.05275044	0.01383993	0.000292131	7.35E-05	2.69E-05	9.54E-06	0	0	0	0	0	0	0.00324904	0.000810598	0.0008728	0.000263981	0	0	983.1202	1099.808	0	223	223	non
812	169L	77	234	NA	0	0	NA	Normal.Risk	169L.48H.20X.032	169L.48H.20X.032	169L.48H.20X.032	0	0	0.1822538	0.02880903	0	0	0	0	26.28887	27.52649	0	0	0.02734417	0.00576791	0	0	2.43E-05	3.84E-06	0	0	0	0	0	0	0	0	0.000601527	0.000112544	0	0	1205.214	1112.466	0	234	234	non
813	169L	77	235	NA	0	0	NA	Normal.Risk	169L.48H.20X.032	169L.48H.20X.032	169L.48H.20X.032	10.23963	61.54963	161.0005	1034.099	0	0.003952087	0	0.01383993	40.52831	35.29383	0.1703822	1	0.1703822	1	0.01771562	0.1064872	0.01277477	0.08205178	0	0.01484703	0	0	0	0	0.04227795	0.2407889	0.02992293	0.1601418	0.005172809	0.06628519	3825.798	1115.891	0	235	235	non
814	169L	77	237	NA	0	0	NA	Normal.Risk	169L.48H.20X.032	169L.48H.20X.032	169L.48H.20X.032	0.1370718	0.03384451	0.3958801	0.09687953	0	0	0	0	35.09246	35.85703	0.05685512	0.0140383	0.05685512	0.0140383	0.000521186	0.000128686	0.000148659	3.64E-05	0	0	0	0	0	0	0.0045736	0.001211922	0.002251381	0.000578308	0	0	910.9609	1107.303	0	237	237	non
815	169L	77	240	NA	0	0	NA	Normal.Risk	169L.48H.20X.032	169L.48H.20X.032	169L.48H.20X.032	0.07968261	0.06984054	0.4448005	0.3774624	0	0	0	0	30.6944	26.68841	0.01538109	0.01780728	0.01538109	0.01780728	0.000157787	0.000138298	8.39E-05	7.12E-05	0	0	0	0	0	0	0.001281083	0.001276066	0.000785267	0.000726148	0	0	3343.371	1130.009	0	240	240	non
816	169L	77	244	NA	0	0	NA	Normal.Risk	169L.48H.20X.032	169L.48H.20X.032	169L.48H.20X.032	0.009597925	0.000122072	0.04315251	0.000366217	0	0	0	0	81.20067	81.16886	0.007324331	0.000122072	0.007324331	0.000122072	1.19E-05	1.51E-07	2.42E-06	2.05E-08	0	0	0	0	0	0	0.00026937	4.29E-06	0.000115177	1.44E-06	0	0	556.8876	1170.847	0	244	244	non
817	169L	77	247	NA	0	0	NA	Normal.Risk	169L.48H.20X.032	169L.48H.20X.032	169L.48H.20X.032	0	0	0.000198367	0.02381933	0	0	0	0	41.88358	41.29423	0	0	0.000198367	0.006439307	0	0	2.81E-08	3.37E-06	0	0	0	0	0	0	0	0	2.36E-06	0.00014213	0	0	2518.1	1122.132	0	247	247	non
818	169L	77	258	NA	0	0	NA	Normal.Risk	169L.48H.20X.032	169L.48H.20X.032	169L.48H.20X.032	0	0.007583734	0.01104753	0.04998856	0	0	0	0	32.88051	23.87657	0	0.006042573	0.00328069	0.007187	0	1.76E-05	1.40E-06	6.34E-06	0	0	0	0	0	0	0	0.00030021	6.32E-05	0.000187035	0	0	2627.351	1167.622	0	258	258	non
819	169L	77	260	NA	0	0	NA	Normal.Risk	169L.48H.20X.032	169L.48H.20X.032	169L.48H.20X.032	0.07193103	0.08287175	0.4429999	0.5118029	0	0	0	0	82.83785	82.07434	0.0133669	0.01727321	0.0133669	0.01727321	9.68E-05	0.000111537	2.81E-05	3.25E-05	0	0	0	0	0	0	0.000948447	0.001167123	0.000456611	0.000518293	0	0	3303.613	1217.248	0	260	260	non
820	169L	77	268	NA	0	0	NA	Normal.Risk	169L.48H.20X.032	169L.48H.20X.032	169L.48H.20X.032	0	0	1.105211	0.7629969	0	0	0	0	5.506828	5.673881	0	0	0.02526894	0.02102693	0	0	0.000214729	0.000148241	0	0	0	0	0	0	0	0	0.001757715	0.001313126	0	0	3392.907	1213.456	0	268	268	non
821	169L	77	270	NA	0	0	NA	Normal.Risk	169L.48H.20X.032	169L.48H.20X.032	169L.48H.20X.032	0.2366064	2.964767	0.7879301	22.56336	0	0	0	0	60.84743	50.60975	0.01524376	0.1138628	0.01524376	0.1138628	0.000501285	0.006281286	0.000109617	0.003139032	0	0	0	0	0	0	0.00234872	0.02029136	0.000959	0.01080252	0	0.002014191	3967.493	1247.82	0	270	270	non
822	169L	77	271	NA	0	0	NA	Normal.Risk	169L.48H.20X.032	169L.48H.20X.032	169L.48H.20X.032	0.2287633	0.1783322	2.656336	1.419059	0	0	0	0	35.12148	37.38601	0.05941863	0.05981537	0.06674296	0.05981537	0.000311243	0.000242629	0.00015759	8.42E-05	0	0	0	0	0	0	0.003594859	0.003077056	0.002368492	0.001487007	0	0	2822.873	1232.853	0	271	271	non
823	169L	77	273	NA	0	0	NA	Normal.Risk	169L.48H.20X.032	169L.48H.20X.032	169L.48H.20X.032	0.08656443	0.02069123	10.80121	7.980972	0	0	0	0	40.57251	39.82703	0.01297017	0.004898146	0.04260319	0.03083848	0.000153211	3.66E-05	0.001316578	0.000972815	0	0	0	0	0	0	0.001204618	0.000334999	0.00467704	0.003505994	0	0	3590.303	1252.897	0	273	273	non
824	169L	77	275	NA	0	0	NA	Normal.Risk	169L.48H.20X.032	169L.48H.20X.032	169L.48H.20X.032	0.002273594	0	0.08760205	0.05557336	0	0	0	0	36.44217	35.98259	0.002273594	0	0.01887541	0.008926528	3.15E-06	0	6.91E-06	4.38E-06	0	0	0	0	0	0	8.46E-05	0	0.000297023	0.000173671	0	0	2315.222	1227.572	0	275	275	non
825	169L	77	278	NA	0	0	NA	Normal.Risk	169L.48H.20X.032	169L.48H.20X.032	169L.48H.20X.032	0	0	1.532021	0.6639658	0	0	0	0	18.6037	17.25608	0	0	0.07487602	0.02540627	0	0	0.000164982	7.15E-05	0	0	0	0	0	0	0	0	0.002481377	0.000949414	0	0	700.8524	1211.167	0	278	278	non
826	169L	77	279	NA	0	0	NA	Normal.Risk	169L.48H.20X.032	169L.48H.20X.032	169L.48H.20X.032	0.000457771	2.093889	0.000656138	14.38537	0	0	0	0	51.37	35.46784	0.000396735	0.04791333	0.000396735	0.04791333	1.32E-06	0.006051702	1.77E-07	0.003884787	0	0	0	0	0	0	2.15E-05	0.01081074	7.36E-06	0.007947457	0	0.002685588	3849.454	1226.98	0	279	279	non
827	169L	77	282	NA	0	0	NA	Normal.Risk	169L.48H.20X.032	169L.48H.20X.032	169L.48H.20X.032	0	0	13.10158	4.830091	0	0	0	0	13.96319	14.13877	0	0	0.1726101	0.09288167	0	0	0.0010879	0.00040107	0	0	0	0	0	0	0	0	0.01024721	0.00435051	0	0	3035.168	1274.054	0	282	282	non
828	169L	77	284	NA	0	0	NA	Normal.Risk	169L.48H.20X.032	169L.48H.20X.032	169L.48H.20X.032	0	0	0.1537499	0.1338064	0	0	0	0	31.30777	28.46826	0	0	0.02337682	0.02392615	0	0	8.32E-06	7.24E-06	0	0	0	0	0	0	0	0	0.000347116	0.0003492	0	0	2418.973	1278.154	0	284	284	non
829	169L	77	285	NA	0	0	NA	Normal.Risk	169L.48H.20X.032	169L.48H.20X.032	169L.48H.20X.032	0.07621881	0.06825361	0.989456	1.002182	0	0	0	0	23.27188	21.50856	0.01188678	0.01309224	0.02513161	0.0206302	6.55E-05	5.87E-05	5.24E-05	5.31E-05	0	0	0	0	0	0	0.000694782	0.000727936	0.000812524	0.000746668	0	0	3722.395	1354.216	0	285	285	non
830	169L	77	286	NA	0	0	NA	Normal.Risk	169L.48H.20X.032	169L.48H.20X.032	169L.48H.20X.032	0.01402304	0.000320439	0.01402304	0.000320439	0	0	0	0	43.98775	42.77935	0.005645838	0.000198367	0.005645838	0.000198367	3.28E-05	7.50E-07	2.86E-06	6.55E-08	0	0	0	0	0	0	0.000382429	1.12E-05	0.00011333	3.33E-06	0	0	501.0172	1250.594	0	286	286	non
831	169L	77	291	NA	0	0	NA	Normal.Risk	169L.48H.20X.032	169L.48H.20X.032	169L.48H.20X.032	0.04034485	0.00358587	0.05133135	0.003646906	0	0	0	0	41.0994	41.08903	0.01014725	0.002136263	0.01014725	0.002136263	9.36E-05	8.32E-06	9.31E-06	6.62E-07	0	0	0	0	0	0	0.000771168	0.000112589	0.000231715	3.16E-05	0	0	3672.898	1247.365	0	291	291	non
832	169L	77	297	NA	0	0	NA	Normal.Risk	169L.48H.20X.032	169L.48H.20X.032	169L.48H.20X.032	0	0.01422141	7.6607	4.208469	0	0	0	0	42.09766	42.28461	0	0.001205463	0.605478	0.2044709	0	2.70E-05	0.000804357	0.00044188	0	0	0	0	0	0	0	0.000123009	0.01453756	0.005921825	0	0	838.913	1273.322	0	297	297	non
833	169L	77	298	NA	0	0	NA	Normal.Risk	169L.48H.20X.032	169L.48H.20X.032	169L.48H.20X.032	0	0	0.2799725	0.09713893	0	0	0	0	25.36362	24.47638	0	0	0.03851377	0.01303121	0	0	2.54E-05	8.83E-06	0	0	0	0	0	0	0	0	0.00081161	0.00027144	0	0	1083.541	1321.448	0	298	298	non
834	169L	77	304	NA	0	0	NA	Normal.Risk	169L.48H.20X.032	169L.48H.20X.032	169L.48H.20X.032	0.5380026	0.348806	28.65849	22.89384	0	0	0	0	69.23287	68.7429	0.05343709	0.04078736	0.09752041	0.08946364	0.001040624	0.000674673	0.002347133	0.001875008	0	0	0	0	0	0	0.00619479	0.004242111	0.009879474	0.008085471	0	0	4011.032	1334.764	0	304	304	non
835	169L	77	305	NA	0	0	NA	Normal.Risk	169L.48H.20X.032	169L.48H.20X.032	169L.48H.20X.032	0	0	0.01393149	0.05067521	0	0	0	0	7.425424	8.733764	0	0	0.002471962	0.003952087	0	0	2.21E-06	8.04E-06	0	0	0	0	0	0	0	0	6.17E-05	0.0001467	0	0	1944.303	1294.53	0	305	305	non
836	169L	77	306	NA	0	0	NA	Normal.Risk	169L.48H.20X.032	169L.48H.20X.032	169L.48H.20X.032	0.01219196	0.030869	0.05803006	0.1199664	0	0	0	0	67.61296	66.63322	0.003830014	0.005035477	0.003952087	0.005371176	1.95E-05	4.94E-05	4.97E-06	1.03E-05	0	0	0	0	0	0	0.000224039	0.000397306	0.000112597	0.000169777	0	0	3512.592	1339.393	0	306	306	non
837	169L	77	308	NA	0	0	NA	Normal.Risk	169L.48H.20X.032	169L.48H.20X.032	169L.48H.20X.032	0.2482948	0.2044251	1.099413	0.5639277	0	0	0	0	19.22402	24.56171	0.059617	0.06243992	0.059617	0.06243992	0.000407709	0.000335673	9.18E-05	4.71E-05	0	0	0	0	0	0	0.004188553	0.003951365	0.001347432	0.001048195	0	0	2726.674	1301.597	0	308	308	non
838	169L	77	311	NA	0	0	NA	Normal.Risk	169L.48H.20X.032	169L.48H.20X.032	169L.48H.20X.032	0.01834134	0.01190204	0.1936522	0.06921492	0	0	0	0	12.65557	20.30369	0.008667124	0.00328069	0.01087968	0.003555352	3.47E-05	2.25E-05	2.66E-05	9.52E-06	0	0	0	0	0	0	0.00048441	0.00021603	0.000434354	0.00014044	0	0	540.0765	1310.205	0	311	311	non
839	169L	77	321	NA	0	0	NA	Normal.Risk	169L.48H.20X.032	169L.48H.20X.032	169L.48H.20X.032	0	0.1800107	0.08223087	1.734859	0	0	0	0	53.48594	49.99861	0	0.004028382	0.0150454	0.009140154	0	0.000352271	8.58E-06	0.00018096	0	0	0	0	0	0	0	0.000817103	0.000285234	0.000577453	0	0	932.1654	1365.071	0	321	321	non
840	169L	77	323	NA	0	0	NA	Normal.Risk	169L.48H.20X.032	169L.48H.20X.032	169L.48H.20X.032	0.006286717	0.006759747	0.006286717	0.0137789	0	0	0	0	27.11671	25.7205	0.004562448	0.003158618	0.004562448	0.003158618	1.68E-05	1.81E-05	1.30E-06	2.85E-06	0	0	0	0	0	0	0.000245406	0.000196025	6.84E-05	7.12E-05	0	0	613.314	1346.297	0	323	323	non
841	169L	77	326	NA	0	0	NA	Normal.Risk	169L.48H.20X.032	169L.48H.20X.032	169L.48H.20X.032	0	0	0.7830015	0.4231022	0	0	0	0	23.7261	33.30488	0	0	0.05545129	0.04530404	0	0	5.25E-05	2.84E-05	0	0	0	0	0	0	0	0	0.001211532	0.000806989	0	0	2403.931	1402.443	0	326	326	non
842	169L	77	331	NA	0	0	NA	Normal.Risk	169L.48H.20X.032	169L.48H.20X.032	169L.48H.20X.032	0	0	0.06277562	0.03274586	0	0	0	0	18.74647	19.65301	0	0	0.009002823	0.002685588	0	0	4.57E-06	2.39E-06	0	0	0	0	0	0	0	0	0.000154823	6.50E-05	0	0	470.8837	1351.035	0	331	331	non
843	169L	77	336	NA	0	0	NA	Normal.Risk	169L.48H.20X.032	169L.48H.20X.032	169L.48H.20X.032	0.05328451	0.03125048	0.1127337	0.04695201	0	0	0	0	85.1137	85.98945	0.0137026	0.006851301	0.0137026	0.006851301	5.40E-05	3.17E-05	5.65E-06	2.35E-06	0	0	0	0	0	0	0.000713566	0.000393106	0.000208027	9.74E-05	0	0	3818.913	1346.719	0	336	336	non
844	169L	77	337	NA	0	0	NA	Normal.Risk	169L.48H.20X.032	169L.48H.20X.032	169L.48H.20X.032	0	0	0.2018463	0.1531395	0	0	0	0	13.85367	13.82852	0	0	0.02325475	0.02627603	0	0	5.70E-05	4.32E-05	0	0	0	0	0	0	0	0	0.000866792	0.000859475	0	0	2629.336	1379.253	0	337	337	non
845	169L	77	338	NA	0	0	NA	Normal.Risk	169L.48H.20X.032	169L.48H.20X.032	169L.48H.20X.032	0.01922637	0.03561456	0.04962234	0.07685969	0	0	0	0	19.79405	20.18847	0.00328069	0.005508507	0.003692683	0.005508507	4.55E-05	8.42E-05	1.13E-05	1.76E-05	0	0	0	0	0	0	0.000333627	0.000535509	0.000159583	0.000224342	0	0	3456.311	1401.776	0	338	338	non
846	169L	77	340	NA	0	0	NA	Normal.Risk	169L.48H.20X.032	169L.48H.20X.032	169L.48H.20X.032	0.07985046	0.02130159	0.1238117	0.02417029	0	0	0	0	108.0928	108.6627	0.0147097	0.006775006	0.0147097	0.006775006	8.02E-05	2.14E-05	7.12E-06	1.39E-06	0	0	0	0	0	0	0.00092755	0.000298897	0.000257971	7.36E-05	0	0	3112.302	1436.947	0	340	340	non
847	169L	77	341	NA	0	0	NA	Normal.Risk	169L.48H.20X.032	169L.48H.20X.032	169L.48H.20X.032	0.001541161	0.009689479	5.618997	3.34197	0	0	0	0	12.81657	12.41113	0.001541161	0.002136263	0.3536126	0.1377127	4.15E-06	2.61E-05	0.001034616	0.000615351	0	0	0	0	0	0	7.99E-05	0.000150261	0.01266806	0.005673847	0	0	557.5791	1415.773	0	341	341	non
848	169L	77	343	NA	0	0	NA	Normal.Risk	169L.48H.20X.032	169L.48H.20X.032	169L.48H.20X.032	0	0	0.6873884	0.646891	0	0	0	0	44.0305	43.59822	0	0	0.0199588	0.02250706	0	0	6.80E-05	6.40E-05	0	0	0	0	0	0	0	0	0.000846841	0.00085147	0	0	3267.193	1469.215	0	343	343	non
849	169L	77	345	NA	0	0	NA	Normal.Risk	169L.48H.20X.032	169L.48H.20X.032	169L.48H.20X.032	0	0	0.02041657	0.05951019	0	0	0	0	33.5993	32.48607	0	0	0.002349889	0.005371176	0	0	2.04E-06	5.93E-06	0	0	0	0	0	0	0	0	5.53E-05	0.000131866	0	0	3395.815	1439.851	0	345	345	non
850	169L	77	350	NA	0	0	NA	Normal.Risk	169L.48H.20X.032	169L.48H.20X.032	169L.48H.20X.032	0	0	1.382849	0.3507439	0	0	0	0	37.71222	36.13229	0	0	0.04570077	0.01297017	0	0	0.000291371	7.39E-05	0	0	0	0	0	0	0	0	0.002749934	0.000719627	0	0	276.1498	1449.209	0	350	350	non
851	169L	77	351	NA	0	0	NA	Normal.Risk	169L.48H.20X.032	169L.48H.20X.032	169L.48H.20X.032	0.09205768	0.04924086	0.6984817	0.5537041	0	0	0	0	83.53758	79.17341	0.01820401	0.009597925	0.02076753	0.02015717	0.000108303	5.79E-05	6.13E-05	4.86E-05	0	0	0	0	0	0	0.00113723	0.000652303	0.00087818	0.000760227	0	0	3073.409	1503.972	0	351	351	non
852	169L	77	352	NA	0	0	NA	Normal.Risk	169L.48H.20X.032	169L.48H.20X.032	169L.48H.20X.032	0	0	0.1937133	0.1431601	0	0	0	0	51.96491	52.41088	0	0	0.03172351	0.02270543	0	0	2.60E-05	1.92E-05	0	0	0	0	0	0	0	0	0.000739898	0.000541821	0	0	2258.875	1461.364	0	352	352	non
853	169L	77	358	NA	0	0	NA	Normal.Risk	169L.48H.20X.032	169L.48H.20X.032	169L.48H.20X.032	0	0	0.06625467	0.07589838	0	0	0	0	4.139808	3.457222	0	0	0.007049668	0.01297017	0	0	9.96E-06	1.14E-05	0	0	0	0	0	0	0	0	0.000214973	0.00029412	0	0	2787.856	1462.515	0	358	358	non
854	169L	77	381	NA	0	0	NA	Normal.Risk	169L.48H.20X.032	169L.48H.20X.032	169L.48H.20X.032	0.01457237	0.01828031	0.05467308	0.06616312	0	0	0	0	24.32524	24.53826	0.01350423	0.0137789	0.0137026	0.01431296	4.18E-05	5.24E-05	1.74E-05	2.11E-05	0	0	0	0	0	0	0.00072392	0.000774159	0.000438662	0.000480489	0	0	2247.494	1537.211	0	381	381	non
855	169L	77	384	NA	0	0	NA	Normal.Risk	169L.48H.20X.032	169L.48H.20X.032	169L.48H.20X.032	0	0	1.095094	0.6134432	0	0	0	0	22.14327	21.75545	0	0	0.08616769	0.07675288	0	0	0.000262991	0.000147321	0	0	0	0	0	0	0	0	0.003432203	0.00259519	0	0	2413.657	1563.119	0	384	384	non
856	169L	77	387	NA	0	0	NA	Normal.Risk	169L.48H.20X.032	169L.48H.20X.032	169L.48H.20X.032	1.370336	8.633356	4.127749	57.04701	0	0	0	0	48.25638	40.42688	0.07627985	0.3313039	0.07627985	0.3313039	0.003309991	0.02085352	0.000515324	0.007121974	0	0	0	0	0	0	0.01190892	0.05808068	0.003928319	0.02344914	0	0.003830014	600.2693	1591.42	0	387	387	non
857	169L	77	388	NA	0	0	NA	Normal.Risk	169L.48H.20X.032	169L.48H.20X.032	169L.48H.20X.032	0.002075227	0.002273594	0.1241016	0.09155413	0	0	0	0	33.40772	26.51366	0.002075227	0.002273594	0.02452125	0.014374	2.38E-06	2.60E-06	5.09E-06	3.76E-06	0	0	0	0	0	0	7.02E-05	7.69E-05	0.000300667	0.000189451	0	0	2244.421	1662.74	0	388	388	non
858	169L	77	391	NA	0	0	NA	Normal.Risk	169L.48H.20X.032	169L.48H.20X.032	169L.48H.20X.032	0	0	0.7038987	0.40766	0	0	0	0	13.0542	12.57687	0	0	0.0272221	0.02963302	0	0	0.000256616	0.000148618	0	0	0	0	0	0	0	0	0.002060237	0.001489206	0	0	2820.05	1600.474	0	391	391	non
859	169L	77	393	NA	0	0	NA	Normal.Risk	169L.48H.20X.032	169L.48H.20X.032	169L.48H.20X.032	0.05267414	0.01570153	0.5277333	0.08751049	0	0	0	0	32.99653	46.90468	0.02278172	0.00576791	0.02929732	0.006179904	0.000100523	3.00E-05	4.92E-05	8.15E-06	0	0	0	0	0	0	0.001316947	0.000373022	0.000874097	0.000174322	0	0	411.7318	1582.237	0	393	393	non
860	169L	77	403	NA	0	0	NA	Normal.Risk	169L.48H.20X.032	169L.48H.20X.032	169L.48H.20X.032	0.05494774	1.29424	0.5487907	20.51032	0	0	0	0.001007095	50.14213	36.06152	0.01599146	0.0278172	0.01814298	0.03595026	0.000134347	0.0031644	6.00E-05	0.002243527	0	0.001007095	0	0	0	0	0.001078708	0.005209567	0.000752436	0.003409562	0	0.003021286	4031.54	1640.886	0	403	403	non
861	169L	77	405	NA	0	0	NA	Normal.Risk	169L.48H.20X.032	169L.48H.20X.032	169L.48H.20X.032	0	0	0.3083238	0.3905852	0	0	0	0	11.36016	11.28014	0	0	0.01532006	0.01095598	0	0	0.000110037	0.000139395	0	0	0	0	0	0	0	0	0.000922342	0.000880099	0	0	3604.949	1658.052	0	405	405	non
862	169L	77	407	NA	0	0	NA	Normal.Risk	169L.48H.20X.032	169L.48H.20X.032	169L.48H.20X.032	0.03228809	0.01414511	0.04362554	0.01963836	0	0	0	0	40.52181	40.84678	0.01283284	0.005035477	0.01283284	0.005035477	0.000106561	4.67E-05	1.50E-05	6.76E-06	0	0	0	0	0	0	0.001031329	0.000430825	0.000355692	0.000151142	0	0	388.777	1674.566	0	407	407	non
863	169L	77	409	NA	0	0	NA	Normal.Risk	169L.48H.20X.032	169L.48H.20X.032	169L.48H.20X.032	0	0	0.1189593	0.2026246	0	0	0	0	61.41922	61.74451	0	0	0.006775006	0.00859083	0	0	1.04E-05	1.77E-05	0	0	0	0	0	0	0	0	0.000202603	0.000294784	0	0	3269.829	1700.226	0	409	409	non
864	169L	77	413	NA	0	0	NA	Normal.Risk	169L.48H.20X.032	169L.48H.20X.032	169L.48H.20X.032	0	0.004455634	0.0361181	0.1405051	0	0	0	0	26.7372	30.46756	0	0.001800565	0.002609293	0.006515603	0	5.76E-06	3.00E-06	1.17E-05	0	0	0	0	0	0	0	8.85E-05	7.34E-05	0.00021283	0	0	3138.499	1629.481	0	413	413	non
865	169L	77	414	NA	0	0	NA	Normal.Risk	169L.48H.20X.032	169L.48H.20X.032	169L.48H.20X.032	3.504143	1.522606	87.06145	39.38463	0	0	0	0	47.9342	48.05774	0.2359197	0.1176165	0.2359197	0.126833	0.00840322	0.003651334	0.009038772	0.004088936	0	0	0	0	0	0	0.03685423	0.01692484	0.03708078	0.01799568	0	0	2046.986	1665.428	0	414	414	non
866	169L	77	416	NA	0	0	NA	Normal.Risk	169L.48H.20X.032	169L.48H.20X.032	169L.48H.20X.032	0.02011139	0.028748	0.02590982	0.04158083	0	0	0	0	33.04014	33.5901	0.004760815	0.005096513	0.004760815	0.005096513	5.45E-05	7.79E-05	3.89E-06	6.25E-06	0	0	0	0	0	0	0.000424374	0.000535288	0.000107882	0.000139008	0	0	3788.65	1639.858	0	416	416	non
867	169L	77	417	NA	0	0	NA	Normal.Risk	169L.48H.20X.032	169L.48H.20X.032	169L.48H.20X.032	0.158526	0.03025864	1.374182	0.2614176	0	0	0	0	22.34997	23.61457	0.01840238	0.004562448	0.01840238	0.005172809	0.000866262	0.000165348	0.000628341	0.000119532	0	0	0	0	0	0	0.00288315	0.000678411	0.002495197	0.000548051	0	0	189.0398	1679.878	0	417	417	non
868	169L	77	422	NA	0	0	NA	Normal.Risk	169L.48H.20X.032	169L.48H.20X.032	169L.48H.20X.032	0.2531624	0.03074693	7.036103	1.238712	0	0	0	0	35.91048	34.78029	0.02211032	0.006179904	0.02619974	0.007782101	0.000293692	3.57E-05	0.000456149	8.03E-05	0	0	0	0	0	0	0.001903494	0.000381882	0.002409632	0.000558047	0	0	165.9074	1741.626	0	422	422	non
869	169L	77	430	NA	0	0	NA	Normal.Risk	169L.48H.20X.032	169L.48H.20X.032	169L.48H.20X.032	0	0	0.007095445	0.02728313	0	0	0	0	24.77729	18.95838	0	0	0.003555352	0.006652934	0	0	3.18E-07	1.22E-06	0	0	0	0	0	0	0	0	2.91E-05	7.92E-05	0	0	2135.796	1756.017	0	430	430	non
870	169L	77	431	NA	0	0	NA	Normal.Risk	169L.48H.20X.032	169L.48H.20X.032	169L.48H.20X.032	0	0	0.01120012	0.03622492	0	0	0	0	51.54204	52.00899	0	0	0.002410925	0.007919433	0	0	1.40E-06	4.53E-06	0	0	0	0	0	0	0	0	5.42E-05	0.000168625	0	0	2519.261	1731.01	0	431	431	non
871	169L	77	433	NA	0	0	NA	Normal.Risk	169L.48H.20X.032	169L.48H.20X.032	169L.48H.20X.032	0	0	0.2566873	0.08181887	0	0	0	0	27.7854	27.70291	0	0	0.006775006	0.002685588	0	0	2.47E-05	7.87E-06	0	0	0	0	0	0	0	0	0.000280503	0.000110073	0	0	2719.409	1733.631	0	433	433	non
872	169L	77	434	NA	0	0	NA	Normal.Risk	169L.48H.20X.032	169L.48H.20X.032	169L.48H.20X.032	0	0	0.01149004	0.07418936	0	0	0	0	24.13097	23.93843	0	0	0.002014191	0.007385367	0	0	3.15E-06	2.03E-05	0	0	0	0	0	0	0	0	6.48E-05	0.000285423	0	0	3173.991	1794.678	0	434	434	non
873	169L	77	442	NA	0	0	NA	Normal.Risk	169L.48H.20X.032	169L.48H.20X.032	169L.48H.20X.032	0	0	3.350561	1.424506	0	0	0	0	31.86301	31.55786	0	0	0.313695	0.1535821	0	0	0.000375161	0.000159501	0	0	0	0	0	0	0	0	0.008000302	0.003641264	0	0	1791.396	1803.92	0	442	442	non
874	169L	77	444	NA	0	0	NA	Normal.Risk	169L.48H.20X.032	169L.48H.20X.032	169L.48H.20X.032	0	0	0.2880903	0.2192416	0	0	0	0	18.80432	18.89943	0	0	0.03508049	0.03790341	0	0	2.73E-05	2.08E-05	0	0	0	0	0	0	0	0	0.000763935	0.0006965	0	0	2348.54	1823.187	0	444	444	non
875	169L	77	446	NA	0	0	NA	Normal.Risk	169L.48H.20X.032	169L.48H.20X.032	169L.48H.20X.032	38.8768	147.9978	4162.323	11470.87	0	0.01693752	0.005432212	0.09706263	30.49995	36.82055	0.6505837	1	0.6962234	1	0.04877892	0.1856936	0.1624131	0.4475912	0.005432212	0.09933623	0	0	0	0	0.129407	0.3130959	0.2091488	0.4651757	0.3452201	1	4080.863	1830.518	0	446	446	non
876	169L	77	450	NA	0	0	NA	Normal.Risk	169L.48H.20X.032	169L.48H.20X.032	169L.48H.20X.032	0	0	0.03170825	0.000259403	0	0	0	0	3.139936	4.381218	0	0	0.001205463	0.000259403	0	0	9.71E-06	7.94E-08	0	0	0	0	0	0	0	0	8.16E-05	4.54E-06	0	0	3222.621	1832.877	0	450	450	non
877	169L	77	455	NA	0	0	NA	Normal.Risk	169L.48H.20X.032	169L.48H.20X.032	169L.48H.20X.032	0.000259403	0.001602197	6.164599	3.40145	0	0	0	0	13.74184	14.32219	0.000259403	0.001068132	0.03480583	0.02493324	4.92E-07	3.04E-06	0.000941017	0.000519226	0	0	0	0	0	0	1.13E-05	5.19E-05	0.003815383	0.002376344	0	0	2988.608	1852.781	0	455	455	non
878	169L	77	458	NA	0	0	NA	Normal.Risk	169L.48H.20X.032	169L.48H.20X.032	169L.48H.20X.032	0.000396735	0.01019303	0.000656138	0.02258335	0	0	0	0	48.31161	49.13295	0.000396735	0.003830014	0.000396735	0.003830014	7.93E-07	2.04E-05	9.89E-08	3.40E-06	0	0	0	0	0	0	1.77E-05	0.000248365	5.82E-06	0.000100615	0	0	2932.441	1910.501	0	458	458	non
879	169L	77	460	NA	0	0	NA	Normal.Risk	169L.48H.20X.032	169L.48H.20X.032	169L.48H.20X.032	0	0	0.3554589	0.2240024	0	0	0	0	45.6519	45.57749	0	0	0.02439918	0.03010605	0	0	6.80E-05	4.28E-05	0	0	0	0	0	0	0	0	0.0009752	0.00085596	0	0	2590.052	1885.258	0	460	460	non
880	169L	77	464	NA	0	0	NA	Normal.Risk	169L.48H.20X.032	169L.48H.20X.032	169L.48H.20X.032	0.04629588	0.03257801	0.06314183	0.03598077	0	0	0	0	49.32806	49.61306	0.01727321	0.01699855	0.01727321	0.01699855	7.44E-05	5.24E-05	4.83E-06	2.75E-06	0	0	0	0	0	0	0.001079876	0.000825416	0.00025803	0.000181213	0	0	1804.411	1900.621	0	464	464	non
881	169L	77	469	NA	0	0	NA	Normal.Risk	169L.48H.20X.032	169L.48H.20X.032	169L.48H.20X.032	0	0.004013123	0.01029984	0.02305638	0	0	0	0	50.36439	49.64345	0	0.002273594	0.003356985	0.006439307	0	9.44E-06	1.61E-06	3.59E-06	0	0	0	0	0	0	0	0.000133248	6.27E-05	0.000118332	0	0	2171.233	1941.557	0	469	469	non
882	169L	77	476	NA	0	0	NA	Normal.Risk	169L.48H.20X.032	169L.48H.20X.032	169L.48H.20X.032	0.5372854	0.3200732	8.176898	4.242145	0	0	0	0	10.8302	10.65046	0.05134661	0.03682002	0.06048676	0.03682002	0.00161833	0.000964076	0.00179436	0.000930907	0	0	0	0	0	0	0.007622401	0.004688845	0.0076377	0.004263216	0	0	1599.66	1997.153	0	476	476	non
883	169L	77	477	NA	0	0	NA	Normal.Risk	169L.48H.20X.032	169L.48H.20X.032	169L.48H.20X.032	0	0	0.01837186	0.04853895	0	0	0	0	12.50838	12.61655	0	0	0.005508507	0.01129168	0	0	2.43E-06	6.43E-06	0	0	0	0	0	0	0	0	0.000110632	0.000224598	0	0	1713.365	1998.49	0	477	477	non
884	169L	77	478	NA	0	0	NA	Normal.Risk	169L.48H.20X.032	169L.48H.20X.032	169L.48H.20X.032	0.03573663	0.03668269	0.2162356	0.1879912	0	0	0	0	61.04972	56.71846	0.02009613	0.02270543	0.03071641	0.02789349	3.98E-05	4.08E-05	1.09E-05	9.52E-06	0	0	0	0	0	0	0.000731828	0.000825502	0.000456989	0.000420481	0	0	2068.674	1965.642	0	478	478	non
885	169L	77	480	NA	0	0	NA	Normal.Risk	169L.48H.20X.032	169L.48H.20X.032	169L.48H.20X.032	6.10E-05	0	0.003265431	0.02146945	0	0	0	0	18.68377	18.01082	6.10E-05	0	0.001602197	0.005905242	5.45E-08	0	2.00E-07	1.32E-06	0	0	0	0	0	0	1.82E-06	0	1.78E-05	8.31E-05	0	0	2443.201	2063.427	0	480	480	non
886	169L	77	482	NA	0	0	NA	Normal.Risk	169L.48H.20X.032	169L.48H.20X.032	169L.48H.20X.032	0.01448081	0.000534066	31.57848	17.74282	0	0	0	0	71.19035	68.09596	0.007446403	0.000534066	0.1441672	0.08206302	1.75E-05	6.46E-07	0.001673032	0.000940017	0	0	0	0	0	0	0.0002946	1.86E-05	0.009693821	0.005334701	0	0	2625.99	1999.541	0	482	482	non
887	169L	77	489	NA	0	0	NA	Normal.Risk	169L.48H.20X.032	169L.48H.20X.032	169L.48H.20X.032	0	0	0.06701763	0.04228275	0	0	0	0	7.259931	7.40083	0	0	0.01618982	0.009399557	0	0	1.99E-05	1.26E-05	0	0	0	0	0	0	0	0	0.000517298	0.000276577	0	0	1671.496	2047.617	0	489	489	non
888	169L	77	490	NA	0	0	NA	Normal.Risk	169L.48H.20X.032	169L.48H.20X.032	169L.48H.20X.032	0.004821851	0.004272526	1.878431	0.8964828	0	0	0	0	27.73527	28.99823	0.002410925	0.002136263	0.1625238	0.09416342	6.12E-06	5.42E-06	0.000119874	5.72E-05	0	0	0	0	0	0	0.000121306	0.000107487	0.003236013	0.001762799	0	0	1944.152	2071.498	0	490	490	non
889	169L	77	491	NA	0	0	NA	Normal.Risk	169L.48H.20X.032	169L.48H.20X.032	169L.48H.20X.032	0	0	0.739147	0.509163	0	0	0	0	29.68897	29.27594	0	0	0.07829404	0.06364538	0	0	4.84E-05	3.33E-05	0	0	0	0	0	0	0	0	0.001440009	0.001093096	0	0	2148.118	2114.285	0	491	491	non
890	169L	77	493	NA	0	0	NA	Normal.Risk	169L.48H.20X.032	169L.48H.20X.032	169L.48H.20X.032	0.02296483	0.7606928	1.53756	11.29113	0	0	0	0	38.61404	59.08239	0.01275654	0.01618982	0.09832913	0.07501335	3.67E-05	0.001215164	8.35E-05	0.000613015	0	0	0	0	0	0	0.000596406	0.002504632	0.002046557	0.002034002	0	0	1533.158	2014.044	0	493	493	non
891	169L	77	496	NA	0	0	NA	Normal.Risk	169L.48H.20X.032	169L.48H.20X.032	169L.48H.20X.032	0	0	0.1879301	0.1105516	0	0	0	0	20.90992	20.77602	0	0	0.03756771	0.0202945	0	0	3.02E-05	1.78E-05	0	0	0	0	0	0	0	0	0.000861836	0.000508985	0	0	1768.984	2059.079	0	496	496	non
892	169L	77	500	NA	0	0	NA	Normal.Risk	169L.48H.20X.032	169L.48H.20X.032	169L.48H.20X.032	0	0	2.196353	1.352422	0	0	0	0	36.85522	36.73747	0	0	0.1506218	0.1342947	0	0	0.000114614	7.06E-05	0	0	0	0	0	0	0	0	0.002913749	0.002205879	0	0	2292.791	2108.288	0	500	500	non
893	169L	77	501	NA	0	0	NA	Normal.Risk	169L.48H.20X.032	169L.48H.20X.032	169L.48H.20X.032	0.00952163	0.01483177	0.00952163	0.01483177	0	0	0	0	60.67848	60.80176	0.004959182	0.009872587	0.004959182	0.009872587	1.97E-05	3.07E-05	1.13E-06	1.76E-06	0	0	0	0	0	0	0.00026605	0.000486051	6.38E-05	0.000116562	0	0	2543.512	2113.268	0	501	501	non
894	169L	77	509	NA	0	0	NA	Normal.Risk	169L.48H.20X.032	169L.48H.20X.032	169L.48H.20X.032	0.5617609	0.2664836	5.286534	2.861707	0	0	0	0	36.17393	36.78028	0.03636225	0.02250706	0.0543679	0.02761883	0.001964199	0.000931761	0.001360405	0.000736415	0	0	0	0	0	0	0.007203377	0.00371803	0.005929049	0.003433958	0	0	1718.481	2173.317	0	509	509	non
895	169L	77	512	NA	0	0	NA	Normal.Risk	169L.48H.20X.032	169L.48H.20X.032	169L.48H.20X.032	0.01542687	0.02600137	0.03031968	0.05304036	0	0	0	0	50.16244	50.10694	0.007110704	0.0140383	0.007110704	0.0140383	3.90E-05	6.57E-05	6.12E-06	1.07E-05	0	0	0	0	0	0	0.000463646	0.000821353	0.000163132	0.000304895	0	0	2457.285	2184.575	0	512	512	non
896	169L	77	513	NA	0	0	NA	Normal.Risk	169L.48H.20X.032	169L.48H.20X.032	169L.48H.20X.032	0	0.1185473	1.412284	2.336812	0	0	0	0	41.28904	46.60671	0	0.002883955	0.1445792	0.08105592	0	0.000231086	0.000153492	0.000253974	0	0	0	0	0	0	0	0.000584839	0.003452457	0.002014778	0	0	1548.929	2218.117	0	513	513	non
897	169L	77	514	NA	0	0	NA	Normal.Risk	169L.48H.20X.032	169L.48H.20X.032	169L.48H.20X.032	0	0	0.3249714	0.232105	0	0	0	0	21.40037	21.36566	0	0	0.04846266	0.03790341	0	0	4.86E-05	3.47E-05	0	0	0	0	0	0	0	0	0.001251991	0.000965195	0	0	2082.065	2226.512	0	514	514	non
898	169L	77	515	NA	0	0	NA	Normal.Risk	169L.48H.20X.032	169L.48H.20X.032	169L.48H.20X.032	0.02296483	0.01040665	2.12311	1.296132	0	0	0	0	54.91694	54.00322	0.014374	0.007721065	0.1016251	0.09153887	3.14E-05	1.42E-05	0.000130452	7.96E-05	0	0	0	0	0	0	0.000576413	0.000298426	0.002527593	0.001859253	0	0	2570.364	2211.217	0	515	515	non
899	169L	77	523	NA	0	0	NA	Normal.Risk	169L.48H.20X.032	169L.48H.20X.032	169L.48H.20X.032	0	0	0.3258259	0.2378729	0	0	0	0	57.9255	57.64703	0	0	0.02876326	0.03259327	0	0	3.21E-05	2.34E-05	0	0	0	0	0	0	0	0	0.000714206	0.000709357	0	0	2227.814	2325.508	0	523	523	non
900	169L	77	525	NA	0	0	NA	Normal.Risk	169L.48H.20X.032	169L.48H.20X.032	169L.48H.20X.032	0.02127108	0.5485771	0.6416876	8.074907	0	0	0	0.000335698	9.639271	29.11177	0.0133669	0.01524376	0.05914397	0.04925612	4.96E-05	0.001278735	8.41E-05	0.001058449	0	0.000335698	0	0	0	0	0.000730314	0.001940291	0.001795467	0.001874864	0	0.001800565	1450.08	2300.93	0	525	525	non
901	169L	77	526	NA	0	0	NA	Normal.Risk	169L.48H.20X.032	169L.48H.20X.032	169L.48H.20X.032	0.001464866	0.005889982	0.01380942	0.182208	0	0	0	0	60.33756	53.85941	0.001464866	0.003418021	0.003830014	0.02359045	2.30E-06	9.26E-06	1.10E-06	1.45E-05	0	0	0	0	0	0	5.80E-05	0.000167007	5.28E-05	0.000432115	0	0	1621.453	2367.407	0	526	526	non
902	169L	77	530	NA	0	0	NA	Normal.Risk	169L.48H.20X.032	169L.48H.20X.032	169L.48H.20X.032	0	0	0.03596552	0.05294881	0	0	0	0	86.10827	86.26193	0	0	0.009735256	0.0133669	0	0	3.08E-06	4.53E-06	0	0	0	0	0	0	0	0	0.000157743	0.000194708	0	0	2148.95	2331.064	0	530	530	non
903	169L	77	531	NA	0	0	NA	Normal.Risk	169L.48H.20X.032	169L.48H.20X.032	169L.48H.20X.032	0	0.003677424	0.000122072	0.00654612	0	0	0	0	20.94178	20.1003	0	0.00187686	0.000122072	0.00187686	0	1.55E-05	5.21E-08	2.79E-06	0	0	0	0	0	0	0	0.000167881	2.52E-06	6.15E-05	0	0	1664.11	2355.533	0	531	531	non
904	169L	77	534	NA	0	0	NA	Normal.Risk	169L.48H.20X.032	169L.48H.20X.032	169L.48H.20X.032	0	0	0.5554894	0.4009155	0	0	0	0	90.75541	89.28425	0	0	0.0736553	0.0475166	0	0	3.63E-05	2.62E-05	0	0	0	0	0	0	0	0	0.001290623	0.000857136	0	0	1757.474	2377.883	0	534	534	non
905	169L	77	535	NA	0	0	NA	Normal.Risk	169L.48H.20X.032	169L.48H.20X.032	169L.48H.20X.032	0	0	0.3685054	0.3609522	0	0	0	0	25.48901	32.39952	0	0	0.0137789	0.01921111	0	0	2.08E-05	2.04E-05	0	0	0	0	0	0	0	0	0.000400732	0.000464245	0	0	2612.047	2381.081	0	535	535	non
906	169L	77	536	NA	0	0	NA	Normal.Risk	169L.48H.20X.032	169L.48H.20X.032	169L.48H.20X.032	0	0	0.1257496	0.1144884	0	0	0	0	43.67885	38.13054	0	0	0.01149004	0.01551843	0	0	9.31E-06	8.48E-06	0	0	0	0	0	0	0	0	0.000239898	0.000279256	0	0	2424.473	2393.394	0	536	536	non
907	169L	77	537	NA	0	0	NA	Normal.Risk	169L.48H.20X.032	169L.48H.20X.032	169L.48H.20X.032	0.004623484	0.005355917	0.06761273	0.06947433	0	0	0	0	41.62966	41.66019	0.003555352	0.002883955	0.01484703	0.01423667	9.96E-06	1.15E-05	7.14E-06	7.33E-06	0	0	0	0	0	0	0.000172053	0.000175958	0.000286815	0.000285905	0	0	1880.286	2391.773	0	537	537	non
908	169L	77	538	NA	0	0	NA	Normal.Risk	169L.48H.20X.032	169L.48H.20X.032	169L.48H.20X.032	0	0.2838483	0.08590829	3.055924	0	0	0	0	48.47912	50.73985	0	0.005508507	0.01881437	0.008255131	0	0.00063359	9.08E-06	0.000323036	0	0	0	0	0	0	0	0.001304231	0.000370227	0.000890573	0	0	1399.736	2378.043	0	538	538	non
909	169L	77	540	NA	0	0	NA	Normal.Risk	169L.48H.20X.032	169L.48H.20X.032	169L.48H.20X.032	0.03950561	0.04083314	0.09021134	0.09304951	0	0	0	0	23.68914	22.23228	0.0137026	0.01269551	0.0137026	0.01269551	0.000103148	0.000106614	2.32E-05	2.39E-05	0	0	0	0	0	0	0.001073486	0.001010434	0.000442802	0.000464396	0	0	2200.815	2415.872	0	540	540	non
910	169L	77	541	NA	0	0	NA	Normal.Risk	169L.48H.20X.032	169L.48H.20X.032	169L.48H.20X.032	0	0	2.33019	1.399695	0	0	0	0	12.83473	12.8679	0	0	0.1884642	0.1502861	0	0	0.000241821	0.000145257	0	0	0	0	0	0	0	0	0.004890692	0.003506724	0	0	2090.304	2397.409	0	541	541	non
911	169L	77	544	NA	0	0	NA	Normal.Risk	169L.48H.20X.032	169L.48H.20X.032	169L.48H.20X.032	0	0	0.2985733	0.2540627	0	0	0	0	25.77011	23.85375	0	0	0.05207904	0.04112306	0	0	3.31E-05	2.81E-05	0	0	0	0	0	0	0	0	0.001010734	0.000818625	0	0	1722.161	2457.789	0	544	544	non
912	169L	77	545	NA	0	0	NA	Normal.Risk	169L.48H.20X.032	169L.48H.20X.032	169L.48H.20X.032	0.2191958	0.09774929	0.310338	0.1321736	0	0	0	0	77.58491	75.89731	0.06230259	0.03091478	0.06230259	0.03091478	0.000304862	0.000135952	2.41E-05	1.03E-05	0	0	0	0	0	0	0.003348985	0.001803924	0.000867202	0.000442713	0	0	2040.681	2455.667	0	545	545	non
913	169L	77	546	NA	0	0	NA	Normal.Risk	169L.48H.20X.032	169L.48H.20X.032	169L.48H.20X.032	0	0	0.03930724	0.0508278	0	0	0	0	37.62562	37.11126	0	0	0.01026932	0.008392463	0	0	2.07E-06	2.68E-06	0	0	0	0	0	0	0	0	0.000109202	0.000115801	0	0	1569.421	2514.131	0	546	546	non
914	169L	77	547	NA	0	0	NA	Normal.Risk	169L.48H.20X.032	169L.48H.20X.032	169L.48H.20X.032	0	0	0.000991836	0.000335698	0	0	0	0	17.22589	17.7526	0	0	0.000396735	0.000335698	0	0	4.92E-07	1.66E-07	0	0	0	0	0	0	0	0	1.32E-05	7.47E-06	0	0	1912.225	2465.204	0	547	547	non
915	169L	77	549	NA	0	0	NA	Normal.Risk	169L.48H.20X.032	169L.48H.20X.032	169L.48H.20X.032	0	0	0.000259403	0.01487755	0	0	0	0	17.03949	16.95983	0	0	0.000259403	0.004287785	0	0	3.03E-08	1.74E-06	0	0	0	0	0	0	0	0	2.81E-06	8.13E-05	0	0	2246.516	2471.377	0	549	549	non
916	169L	77	552	NA	0	0	NA	Normal.Risk	169L.48H.20X.032	169L.48H.20X.032	169L.48H.20X.032	0.000732433	0.002197299	0.02905318	0.03462272	0	0	0	0	26.58096	26.40295	0.000732433	0.001800565	0.008056764	0.00859083	3.36E-06	1.01E-05	1.94E-05	2.32E-05	0	0	0	0	0	0	4.95E-05	0.000124467	0.000372804	0.000353812	0	0	1946.827	2487.689	0	552	552	non
917	169L	77	553	NA	0	0	NA	Normal.Risk	169L.48H.20X.032	169L.48H.20X.032	169L.48H.20X.032	0.07664607	0.07356374	0.122652	0.1102312	0	0	0	0	73.88514	73.93836	0.02586404	0.02452125	0.02586404	0.02452125	0.00011076	0.000106306	1.10E-05	9.88E-06	0	0	0	0	0	0	0.001528874	0.001479498	0.000465027	0.000437425	0	0	2187.176	2525.587	0	553	553	non
918	169L	77	555	NA	0	0	NA	Normal.Risk	169L.48H.20X.032	169L.48H.20X.032	169L.48H.20X.032	0.4201114	0.2634318	1.354864	0.8528878	0	0	0	0	41.23447	41.44483	0.1139849	0.07876707	0.1426871	0.1026322	0.001060887	0.000665232	0.000288392	0.000181543	0	0	0	0	0	0	0.008932259	0.006140855	0.004776645	0.003332108	0	0	2124.22	2528.61	0	555	555	non
919	169L	77	559	NA	0	0	NA	Normal.Risk	169L.48H.20X.032	169L.48H.20X.032	169L.48H.20X.032	0	0	0.08265812	0.07792783	0	0	0	0	68.91197	66.57157	0	0	0.00967422	0.008468757	0	0	5.29E-06	4.98E-06	0	0	0	0	0	0	0	0	0.00019048	0.000141476	0	0	1657.643	2579.313	0	559	559	non
920	169L	77	562	NA	0	0	NA	Normal.Risk	169L.48H.20X.032	169L.48H.20X.032	169L.48H.20X.032	0	0	0.09761196	0.1208667	0	0	0	0	10.36567	10.46823	0	0	0.01249714	0.02035554	0	0	1.75E-05	2.17E-05	0	0	0	0	0	0	0	0	0.000364278	0.000554219	0	0	2421.245	2557.474	0	562	562	non
921	169L	77	564	NA	0	0	NA	Normal.Risk	169L.48H.20X.032	169L.48H.20X.032	169L.48H.20X.032	0	0	1.280812	0.7776455	0	0	0	0	39.20874	35.06385	0	0	0.1313344	0.06970321	0	0	0.000113106	6.87E-05	0	0	0	0	0	0	0	0	0.002822448	0.001551094	0	0	1185.478	2609.589	0	564	564	non
922	169L	77	566	NA	0	0	NA	Normal.Risk	169L.48H.20X.032	169L.48H.20X.032	169L.48H.20X.032	0	0	0.1874266	0.1676967	0	0	0	0	30.57139	30.86637	0	0	0.01356527	0.02439918	0	0	6.20E-05	5.55E-05	0	0	0	0	0	0	0	0	0.00069332	0.000898424	0	0	2375.086	2624.352	0	566	566	non
923	169L	77	567	NA	0	0	NA	Normal.Risk	169L.48H.20X.032	169L.48H.20X.032	169L.48H.20X.032	0	0	0.1027543	0.1339284	0	0	0	0	39.98481	40.22538	0	0	0.01680018	0.02406348	0	0	6.13E-06	7.99E-06	0	0	0	0	0	0	0	0	0.000275044	0.000366981	0	0	1749.632	2606.004	0	567	567	non
924	169L	77	568	NA	0	0	NA	Normal.Risk	169L.48H.20X.032	169L.48H.20X.032	169L.48H.20X.032	0.04928664	0.05516136	0.3459373	0.4257725	0	0	0	0	47.33237	49.86711	0.01074235	0.009140154	0.01107805	0.01115434	5.68E-05	6.36E-05	2.17E-05	2.67E-05	0	0	0	0	0	0	0.000683382	0.000625052	0.000385309	0.00043189	0	0	1495.958	2621.325	0	568	568	non
925	169L	77	569	NA	0	0	NA	Normal.Risk	169L.48H.20X.032	169L.48H.20X.032	169L.48H.20X.032	0	0	0.04074159	0.02340734	0	0	0	0	17.0917	16.58161	0	0	0.008804455	0.005233845	0	0	6.47E-06	3.72E-06	0	0	0	0	0	0	0	0	0.000201852	0.000126408	0	0	1110.492	2650.184	0	569	569	non
926	169L	77	572	NA	0	0	NA	Normal.Risk	169L.48H.20X.032	169L.48H.20X.032	169L.48H.20X.032	0	0	0.1309224	0.1315328	0	0	0	0	19.64876	28.48163	0	0	0.01733425	0.01322957	0	0	7.82E-06	7.86E-06	0	0	0	0	0	0	0	0	0.000285685	0.000269154	0	0	2176.776	2649.188	0	572	572	non
927	169L	77	574	NA	0	0	NA	Normal.Risk	169L.48H.20X.032	169L.48H.20X.032	169L.48H.20X.032	0	0	3.514458	2.063325	0	0	0	0	60.5875	59.5357	0	0	0.2144808	0.164477	0	0	0.000255448	0.000149973	0	0	0	0	0	0	0	0	0.005276758	0.003568557	0	0	1645.613	2719.503	0	574	574	non
928	169L	77	577	NA	0	0	NA	Normal.Risk	169L.48H.20X.032	169L.48H.20X.032	169L.48H.20X.032	0	0	0.03659113	0.01049821	0	0	0	0	65.3459	66.75845	0	0	0.009933623	0.002273594	0	0	1.55E-06	4.45E-07	0	0	0	0	0	0	0	0	9.04E-05	3.04E-05	0	0	1266.139	2731.434	0	577	577	non
929	169L	77	580	NA	0	0	NA	Normal.Risk	169L.48H.20X.032	169L.48H.20X.032	169L.48H.20X.032	0.05630579	0.06987106	0.2786755	0.2420539	0	0	0	0	62.95361	61.32297	0.03292897	0.03723202	0.03393607	0.04119936	7.01E-05	8.70E-05	2.09E-05	1.82E-05	0	0	0	0	0	0	0.001286029	0.001521271	0.000668339	0.000702119	0	0	2023.485	2799.05	0	580	580	non
930	169L	77	582	NA	0	0	NA	Normal.Risk	169L.48H.20X.032	169L.48H.20X.032	169L.48H.20X.032	0	0	0.3604334	0.172961	0	0	0	0	101.4154	100.7794	0	0	0.05207904	0.01853971	0	0	1.56E-05	7.48E-06	0	0	0	0	0	0	0	0	0.000690946	0.000303914	0	0	1002.33	2754.162	0	582	582	non
931	169L	77	583	NA	0	0	NA	Normal.Risk	169L.48H.20X.032	169L.48H.20X.032	169L.48H.20X.032	0	0	2.49781	1.202899	0	0	0	0	20.10119	19.99178	0	0	0.2454719	0.09025712	0	0	0.000631079	0.000303916	0	0	0	0	0	0	0	0	0.009091041	0.003896422	0	0	1076.237	2755.474	0	583	583	non
932	169L	77	584	NA	0	0	NA	Normal.Risk	169L.48H.20X.032	169L.48H.20X.032	169L.48H.20X.032	0.0483711	0.03770504	0.3826505	0.2932784	0	0	0	0	101.3926	102.5115	0.008865491	0.007385367	0.04435798	0.03810178	5.47E-05	4.27E-05	2.20E-05	1.68E-05	0	0	0	0	0	0	0.000593351	0.000487767	0.000708166	0.000577181	0	0	1538.182	2769.866	0	584	584	non
933	169L	77	586	NA	0	0	NA	Normal.Risk	169L.48H.20X.032	169L.48H.20X.032	169L.48H.20X.032	0	0	0.009109636	0.01937896	0	0	0	0	62.89186	62.6402	0	0	0.002471962	0.006103609	0	0	4.17E-07	8.87E-07	0	0	0	0	0	0	0	0	3.10E-05	5.80E-05	0	0	1300.199	2867.055	0	586	586	non
934	169L	77	588	NA	0	0	NA	Normal.Risk	169L.48H.20X.032	169L.48H.20X.032	169L.48H.20X.032	0.002944991	0.001739528	0.2545968	0.2076753	0	0	0	0	37.38341	30.78476	0.002944991	0.001739528	0.03628596	0.02384985	5.91E-06	3.49E-06	3.39E-05	2.76E-05	0	0	0	0	0	0	0.000131836	7.79E-05	0.000851296	0.000619479	0	0	1752.859	2769.69	0	588	588	non
935	169L	77	589	NA	0	0	NA	Normal.Risk	169L.48H.20X.032	169L.48H.20X.032	169L.48H.20X.032	0	0	2.964065	1.460197	0	0	0	0	17.8828	17.18735	0	0	0.2056764	0.09416342	0	0	0.000367385	0.000180986	0	0	0	0	0	0	0	0	0.006211862	0.002872159	0	0	881.0488	2792.882	0	589	589	non
936	169L	77	595	NA	0	0	NA	Normal.Risk	169L.48H.20X.032	169L.48H.20X.032	169L.48H.20X.032	0.01168841	0.01626612	0.01168841	0.01626612	0	0	0	0	49.28313	49.28313	0.01168841	0.01626612	0.01168841	0.01626612	2.91E-05	4.05E-05	4.44E-06	6.18E-06	0	0	0	0	0	0	0.000582239	0.00081027	0.000227831	0.00031706	0	0	1972.394	2818.372	0	595	595	non
937	169L	77	602	NA	0	0	NA	Normal.Risk	169L.48H.20X.032	169L.48H.20X.032	169L.48H.20X.032	0.000595102	0.0009308	0.4131838	0.205478	0	0	0	0	86.47431	85.42939	0.000595102	0.0009308	0.03978027	0.01915007	7.89E-07	1.23E-06	3.66E-05	1.82E-05	0	0	0	0	0	0	2.17E-05	3.39E-05	0.000939767	0.000447633	0	0	860.7995	2862.573	0	602	602	non
938	169L	77	604	NA	0	0	NA	Normal.Risk	169L.48H.20X.032	169L.48H.20X.032	169L.48H.20X.032	0	0	0.01379416	0.01002518	0	0	0	0	29.59355	34.60468	0	0	0.003616388	0.002548257	0	0	7.80E-07	5.67E-07	0	0	0	0	0	0	0	0	4.66E-05	3.43E-05	0	0	1729.539	2862.237	0	604	604	non
939	169L	77	605	NA	0	0	NA	Normal.Risk	169L.48H.20X.032	169L.48H.20X.032	169L.48H.20X.032	0	0	0.6784009	0.2459144	0	0	0	0	53.45867	52.46306	0	0	0.05403219	0.01618982	0	0	4.33E-05	1.57E-05	0	0	0	0	0	0	0	0	0.001169813	0.000402632	0	0	706.8079	2902.869	0	605	605	non
940	169L	77	611	NA	0	0	NA	Normal.Risk	169L.48H.20X.032	169L.48H.20X.032	169L.48H.20X.032	0.003219654	6.10E-05	0.1730526	0.06338598	0	0	0	0	15.46624	14.75067	0.002548257	6.10E-05	0.02594034	0.009872587	5.08E-06	9.63E-08	1.56E-05	5.71E-06	0	0	0	0	0	0	0.000104535	2.42E-06	0.00047487	0.000176304	0	0	975.2078	2936.601	0	611	611	non
941	169L	77	613	NA	0	0	NA	Normal.Risk	169L.48H.20X.032	169L.48H.20X.032	169L.48H.20X.032	0	0	0.2294804	0.09629969	0	0	0	0	11.16243	14.14151	0	0	0.01954681	0.009262227	0	0	3.25E-05	1.36E-05	0	0	0	0	0	0	0	0	0.000612284	0.000259441	0	0	819.0544	2922.91	0	613	613	non
942	169L	77	616	NA	0	0	NA	Normal.Risk	169L.48H.20X.032	169L.48H.20X.032	169L.48H.20X.032	0.02343786	0.006424048	0.3351797	0.05989166	0	0	0	0	63.16258	65.83138	0.01532006	0.00328069	0.01545739	0.003616388	2.28E-05	6.24E-06	1.30E-05	2.32E-06	0	0	0	0	0	0	0.000518252	0.000124849	0.000337728	7.20E-05	0	0	513.2288	2766.403	0	616	616	non
943	169L	77	617	NA	0	0	NA	Normal.Risk	169L.48H.20X.032	169L.48H.20X.032	169L.48H.20X.032	0	0	0.3817502	0.08387884	0	0	0	0	67.05534	82.97912	0	0	0.02211032	0.00576791	0	0	2.28E-05	5.01E-06	0	0	0	0	0	0	0	0	0.000523865	0.000138704	0	0	464.6402	2846.46	0	617	617	non
944	169L	77	619	NA	0	0	NA	Normal.Risk	169L.48H.20X.032	169L.48H.20X.032	169L.48H.20X.032	0.278996	0.000335698	35.82463	15.57145	0	0	0	0	207.4178	206.7914	0.08226138	0.000335698	0.7606165	0.4834211	0.000191355	2.30E-07	0.001575887	0.000684971	0	0	0	0	0	0	0.003279166	8.79E-06	0.02402552	0.01242787	0	0	401.1297	2901.863	0	619	619	non
945	169L	77	622	NA	0	0	NA	Normal.Risk	169L.48H.20X.032	169L.48H.20X.032	169L.48H.20X.032	0.002944991	6.10E-05	4.303182	2.708309	0	0	0	0	61.71545	61.77314	0.002609293	6.10E-05	0.04980545	0.03636225	5.20E-06	1.08E-07	0.000493258	0.000310443	0	0	0	0	0	0	0.000110458	2.56E-06	0.003768642	0.002608866	0	0	1579.033	2917.174	0	622	622	non
946	169L	77	623	NA	0	0	NA	Normal.Risk	169L.48H.20X.032	169L.48H.20X.032	169L.48H.20X.032	0	0	0.2357519	0.01153582	0	0	0	0	52.31712	52.9856	0	0	0.01786831	0.002273594	0	0	1.13E-05	5.52E-07	0	0	0	0	0	0	0	0	0.000354682	2.81E-05	0	0	347.3084	2875.178	0	623	623	non
947	169L	77	626	NA	0	0	NA	Normal.Risk	169L.48H.20X.032	169L.48H.20X.032	169L.48H.20X.032	0	0	0.08432136	0.01472496	0	0	0	0	52.60704	54.09237	0	0	0.01129168	0.002822919	0	0	8.79E-06	1.53E-06	0	0	0	0	0	0	0	0	0.000264747	5.49E-05	0	0	742.3599	2992.298	0	626	626	non
948	169L	77	630	NA	0	0	NA	Normal.Risk	169L.48H.20X.032	169L.48H.20X.032	169L.48H.20X.032	0	0	0.2363775	0.1683528	0	0	0	0	3.791749	5.619126	0	0	0.0209659	0.01464866	0	0	3.60E-05	2.56E-05	0	0	0	0	0	0	0	0	0.000698177	0.000455721	0	0	1346.166	3001.06	0	630	630	non
949	169L	77	634	NA	0	0	NA	Normal.Risk	169L.48H.20X.032	169L.48H.20X.032	169L.48H.20X.032	0.2797437	0.1304646	0.6007477	0.2734722	0	0	0	0	53.64663	61.87511	0.04167239	0.02270543	0.04167239	0.02270543	0.000330276	0.000154031	4.07E-05	1.85E-05	0	0	0	0	0	0	0.002616706	0.001297335	0.000771561	0.000376009	0	0	478.289	3059.69	0	634	634	non
950	169L	77	635	NA	0	0	NA	Normal.Risk	169L.48H.20X.032	169L.48H.20X.032	169L.48H.20X.032	0	0	0.0564889	0.01495384	0	0	0	0	26.22996	28.27377	0	0	0.009536888	0.003356985	0	0	9.36E-06	2.48E-06	0	0	0	0	0	0	0	0	0.000227611	7.19E-05	0	0	812.0252	3019.64	0	635	635	non
951	169L	77	637	NA	0	0	NA	Normal.Risk	169L.48H.20X.032	169L.48H.20X.032	169L.48H.20X.032	0	0	0.0106508	0.01295491	0	0	0	0	28.23993	27.44519	0	0	0.005844206	0.003356985	0	0	1.09E-06	1.33E-06	0	0	0	0	0	0	0	0	6.44E-05	6.57E-05	0	0	1604.003	3092.18	0	637	637	non
952	169L	77	641	NA	0	0	NA	Normal.Risk	169L.48H.20X.032	169L.48H.20X.032	169L.48H.20X.032	0.01617456	0.000793469	0.9456016	0.6278935	0	0	0	0	40.22053	39.59274	0.009262227	0.000793469	0.1014878	0.07837034	1.68E-05	8.26E-07	4.08E-05	2.71E-05	0	0	0	0	0	0	0.000342148	2.56E-05	0.001521287	0.001061391	0	0	1457.259	2997.84	0	641	641	non
953	169L	77	646	NA	0	0	NA	Normal.Risk	169L.48H.20X.032	169L.48H.20X.032	169L.48H.20X.032	0	0	0.005203326	0.01579309	0	0	0	0	17.68788	8.409559	0	0	0.002075227	0.004287785	0	0	6.29E-07	1.91E-06	0	0	0	0	0	0	0	0	3.36E-05	7.04E-05	0	0	1666.335	3066	0	646	646	non
954	169L	77	660	NA	0	0	NA	Normal.Risk	169L.48H.20X.032	169L.48H.20X.032	169L.48H.20X.032	0	0.002258335	5.051728	2.886213	0	0	0	0	32.17612	34.65225	0	0.001541161	0.2616007	0.1242084	0	4.65E-06	0.000366891	0.000209617	0	0	0	0	0	0	0	7.50E-05	0.005626233	0.002991723	0	0	948.2595	3139.001	0	660	660	non
955	169L	77	665	NA	0	0	NA	Normal.Risk	169L.48H.20X.032	169L.48H.20X.032	169L.48H.20X.032	0	0.002944991	0.5156481	0.4169375	0	0	0	0	21.55258	19.85169	0	0.001937896	0.06956588	0.05780118	0	5.66E-06	6.26E-05	5.06E-05	0	0	0	0	0	0	0	9.56E-05	0.001646501	0.001282046	0	0	1471.417	3160.983	0	665	665	non
956	169L	78	1	NA	0	0	NA	Normal.Risk	169L.48H.20X.033	169L.48H.20X.033	169L.48H.20X.033	51.31159	152.0321	1311.321	3189.449	0.3604715	1	0.05329975	0	1.789588	0.5067463	0.6311589	1	0.6741131	1	0.2866569	0.8493411	0.4019989	0.9777588	0.430045	1	0.03326467	0.2796826	0.03326467	0.2796826	0.1849516	0.2513195	0.1163311	0.1036576	0.4742046	1	2782.295	1185.811	0	1	1	non
957	169L	78	2	NA	0	0	NA	Normal.Risk	169L.48H.20X.033	169L.48H.20X.033	169L.48H.20X.033	33.86836	140.4343	876.1258	3034.665	0.1904784	1	0.06779584	0	3.274724	0.496066	0.5615931	1	0.5781186	1	0.1913467	0.7934141	0.279823	0.9692318	0.2514839	1	0.03004501	0.2493629	0.03004501	0.2493629	0.1413581	0.2676868	0.1225525	0.1080462	0.3397421	1	2858.215	1279.616	0	2	2	non
958	169L	78	3	NA	0	0	NA	Normal.Risk	169L.48H.20X.033	169L.48H.20X.033	169L.48H.20X.033	24.59698	154.9854	574.5856	3114.871	0.1374533	1	0.03462271	0	2.665835	1.029735	0.3222248	1	0.3868925	1	0.1374133	0.8658405	0.1775604	0.9625682	0.1697108	1	0.05067521	0.4094759	0.05067521	0.4094759	0.06967248	0.1891693	0.05801172	0.1076344	0.2082246	1	2977.287	1292.763	0	3	3	non
959	169L	78	4	NA	0	0	NA	Normal.Risk	169L.48H.20X.033	169L.48H.20X.033	169L.48H.20X.033	57.67561	153.1616	1207.836	2830.43	0.3522545	1	0.0587396	0	1.042005	0.2319433	0.6582437	1	0.7988556	1	0.333385	0.885327	0.4218777	0.9886239	0.4044327	1	0.04959182	0.3805753	0.04959182	0.3805753	0.1662821	0.1949411	0.1220176	0.06694142	0.4765087	1	3126.806	1332.381	0	4	4	non
960	169L	78	5	NA	0	0	NA	Normal.Risk	169L.48H.20X.033	169L.48H.20X.033	169L.48H.20X.033	16.57897	121.0404	486.7059	2593.907	0.1322118	1	0.03959715	0	1.105234	0.9090165	0.3368124	1	0.4449683	1	0.09638938	0.7037235	0.1764706	0.940503	0.1865873	1	0.009872587	0.1464561	0.009872587	0.1464561	0.0745907	0.3128776	0.07191125	0.1695382	0.2175402	1	3057.459	1373.222	0	5	5	non
961	169L	78	6	NA	0	0	NA	Normal.Risk	169L.48H.20X.033	169L.48H.20X.033	169L.48H.20X.033	27.40485	107.3215	734.2422	2457.89	0.1859655	1	0.0663386	0	2.893782	2.238624	0.6468147	1	0.6608682	1	0.1631241	0.6388185	0.2651651	0.8876453	0.2371328	1	0.008331426	0.09477378	0.008331426	0.09477378	0.1559435	0.3780054	0.1508588	0.2520706	0.3259289	1	2954.027	1389.235	0	6	6	non
962	169L	78	7	NA	0	0	NA	Normal.Risk	169L.48H.20X.033	169L.48H.20X.033	169L.48H.20X.033	20.38347	79.79126	683.0716	1785.463	0.1299153	0.9627375	0.1655604	0	3.91494	1.119598	0.8420844	1	1	1	0.1396128	0.5465155	0.3274552	0.8559267	0.2681163	1	0.006775006	0.1041123	0.006775006	0.1041123	0.1671656	0.3797763	0.2529167	0.2810915	0.4864424	1	3054.629	1471.822	0	7	7	non
963	169L	78	8	NA	0	0	NA	Normal.Risk	169L.48H.20X.033	169L.48H.20X.033	169L.48H.20X.033	149.132	227	3515.673	5161	0.6148356	1	0.05799955	0	1.366936	0	0.9640192	1	0.9851224	1	0.6569692	1	0.6811999	1	0.6647593	1	0.3850156	1	0.3850156	1	0.145417	0	0.09085254	0	0.7381361	1	2667.299	1810.254	0	8	8	non
964	169L	78	9	NA	0	0	NA	Normal.Risk	169L.48H.20X.033	169L.48H.20X.033	169L.48H.20X.033	50.56556	133.2403	1481.184	3275.787	0.3820554	1	0.07016098	0	2.31923	0.1483364	0.8912184	1	0.9105821	1	0.2579876	0.6797973	0.4280878	0.9467593	0.4510109	1	0.03636225	0.3139544	0.03636225	0.3139544	0.2719901	0.278473	0.1729332	0.1517064	0.5229419	1	1667.061	2575.755	0	9	9	non
965	169L	78	10	NA	0	0	NA	Normal.Risk	169L.48H.20X.033	169L.48H.20X.033	169L.48H.20X.033	87.51215	211.0117	2393.63	4830.545	0.3941177	1	0.09108111	0	1.474482	0.1344061	0.6673228	1	0.7503929	1	0.3924312	0.946241	0.4935319	0.9959888	0.4647288	1	0.1156024	0.5326924	0.1156024	0.5326924	0.1479824	0.1258029	0.1351839	0.03398492	0.6196308	1	4116.664	2900.525	0	10	10	non
966	169L	78	11	NA	0	0	NA	Normal.Risk	169L.48H.20X.033	169L.48H.20X.033	169L.48H.20X.033	83.086	223.8436	2669.997	5302.477	0.456733	1	0.05578697	0	0.7635594	0.01296409	0.6813611	1	0.8285038	1	0.362821	0.9774828	0.5030138	0.9989595	0.5141985	1	0.07876707	0.7412528	0.07876707	0.7412528	0.177553	0.05712665	0.107917	0.01289277	0.5684444	1	404.5034	2996.594	0	11	11	non
967	169L	79	1	NA	0	0	NA	Normal.Risk	169L.48H.20X.034	169L.48H.20X.034	169L.48H.20X.034	45.88803	60.21059	1720.146	2076.888	0.2083848	0.2378882	0.09325552	0.1536507	1.656923	1.837401	1	1	1	1	0.2067028	0.2712189	0.3445116	0.41596	0.3970779	0.4367666	0.01162738	0.01699855	0.01162738	0.01699855	0.2101582	0.291546	0.1664206	0.2226157	0.4661288	0.5643931	2780.602	482.8848	0	1	1	non
968	169L	79	2	NA	0	0	NA	Normal.Risk	169L.48H.20X.034	169L.48H.20X.034	169L.48H.20X.034	26.98051	36.87018	1134.767	1449.862	0.1335317	0.1507248	0.0904097	0.1239109	5.324686	6.303658	0.5791256	0.8373083	0.5791256	0.8373083	0.1226387	0.1675917	0.2358692	0.301364	0.224567	0.256527	0.009063859	0.01101701	0.009063859	0.01101701	0.1405569	0.1946504	0.1388165	0.1997747	0.3138628	0.4113718	2856.539	576.8362	0	2	2	non
969	169L	79	3	NA	0	0	NA	Normal.Risk	169L.48H.20X.034	169L.48H.20X.034	169L.48H.20X.034	18.86223	26.43578	775.0019	1090.723	0.1065537	0.154593	0.04846264	0.06506447	4.9213	4.575648	0.2847944	0.2820325	0.3603418	0.4609598	0.08612889	0.1207113	0.1595639	0.2245673	0.1589532	0.2275273	0.01445029	0.02325475	0.01445029	0.02325475	0.06928507	0.07690017	0.07447603	0.09592422	0.2043603	0.2829442	2976.052	590.1534	0	3	3	non
970	169L	79	4	NA	0	0	NA	Normal.Risk	169L.48H.20X.034	169L.48H.20X.034	169L.48H.20X.034	53.99774	68.73571	1578.881	1578.748	0.344274	0.3007858	0.06237888	0.09443811	1.777756	3.183829	0.6031281	0.8817426	0.8840314	0.8817426	0.2646948	0.3369398	0.3896548	0.3896219	0.4020752	0.3993896	0.03447013	0.04240482	0.03447013	0.04240482	0.1865947	0.2533776	0.1550431	0.1534774	0.4685588	0.4879835	3125.527	629.9551	0	4	4	non
971	169L	79	5	NA	0	0	NA	Normal.Risk	169L.48H.20X.034	169L.48H.20X.034	169L.48H.20X.034	17.19438	27.49659	621.1852	904.5189	0.09134051	0.1674983	0.05645838	0.05612269	3.507682	3.367492	0.3145647	0.4215152	0.4208438	0.5507591	0.08346789	0.1334786	0.150408	0.2190119	0.1631952	0.2378729	0.002548257	0.01000992	0.002548257	0.01000992	0.07272977	0.1043128	0.07880555	0.09724595	0.208896	0.2813916	3056.006	671.0446	0	5	5	non
972	169L	79	6	NA	0	0	NA	Normal.Risk	169L.48H.20X.034	169L.48H.20X.034	169L.48H.20X.034	19.78914	23.81213	955.3706	951.7601	0.1047837	0.1103342	0.09067672	0.08468756	4.149686	4.754064	0.4840162	0.5640039	0.6712902	0.6981003	0.09606376	0.1155929	0.2253764	0.2245247	0.2161669	0.2133364	0.003952087	0.006912337	0.003952087	0.006912337	0.1052386	0.1231364	0.1526522	0.1476351	0.2839856	0.2825055	2952.536	687.6164	0	6	6	non
973	169L	79	7	NA	0	0	NA	Normal.Risk	169L.48H.20X.034	169L.48H.20X.034	169L.48H.20X.034	13.62248	14.89973	810.7264	840.3076	0.04335088	0.05221637	0.1591363	0.1792782	3.488641	3.466585	0.7683528	0.711284	1	1	0.07610322	0.08323873	0.2574552	0.266849	0.2008698	0.2501106	0.004028382	0.007385367	0.004028382	0.007385367	0.1239438	0.1238754	0.2464406	0.2248106	0.3652323	0.3901694	3053.253	770.4713	0	7	7	non
974	169L	79	8	NA	0	0	NA	Normal.Risk	169L.48H.20X.034	169L.48H.20X.034	169L.48H.20X.034	116.1707	156.4352	4472.69	6264.978	0.6263828	1	0.07124442	0	3.516547	1.45007	1	1	1	1	0.4485354	0.603997	0.675837	0.9466573	0.6852674	1	0.0612192	0.1369192	0.0612192	0.1369192	0.3621468	0.357037	0.1849495	0.1689698	0.7790341	1	2666.512	1110.289	0	8	8	non
975	169L	79	9	NA	0	0	NA	Normal.Risk	169L.48H.20X.034	169L.48H.20X.034	169L.48H.20X.034	52.60766	69.50484	2010.756	2614.545	0.1519646	0.2024567	0.1609827	0.2540169	3.833788	3.752062	1	1	1	1	0.2238624	0.2957653	0.3905898	0.5078758	0.4430915	0.5517052	0.01806668	0.02896162	0.01806668	0.02896162	0.2802355	0.3486828	0.2315013	0.3051614	0.5359731	0.7139696	1665.932	1873.315	0	9	9	non
976	169L	79	10	NA	0	0	NA	Normal.Risk	169L.48H.20X.034	169L.48H.20X.034	169L.48H.20X.034	89.86007	131.925	2630.778	3774.668	0.4076982	0.671458	0.0963302	0.08683908	1.538729	1.505865	0.7124285	1	0.8902113	1	0.3924021	0.5760917	0.5120238	0.734657	0.4842908	0.7411917	0.05343709	0.04321355	0.05343709	0.04321355	0.1872618	0.3186484	0.1543189	0.1947083	0.6292821	0.8565652	4109.999	2193.117	0	10	10	non
977	169L	79	11	NA	0	0	NA	Normal.Risk	169L.48H.20X.034	169L.48H.20X.034	169L.48H.20X.034	75.4074	106.0201	3655.314	5050.035	0.4296559	0.5642443	0.08288699	0.1235141	2.709055	3.237306	0.7219043	1	0.8277714	1	0.2762176	0.3883519	0.4950987	0.6840086	0.5399405	0.7522469	0.03387503	0.06115816	0.03387503	0.06115816	0.2083426	0.3063191	0.175426	0.2404895	0.6150301	0.8544633	410.2085	2284.44	0	11	11	non
978	169L	79	12	NA	0	0	NA	Normal.Risk	169L.48H.20X.034	169L.48H.20X.034	169L.48H.20X.034	84.22867	127.5814	2434.763	3191.76	0.5361143	0.6569238	0.08811319	0.1600824	4.276475	5.297653	0.8413367	1	0.87953	1	0.4049455	0.6133719	0.5687369	0.745564	0.5997025	0.7972839	0.04213016	0.05772488	0.04213016	0.05772488	0.2504026	0.3675814	0.1931338	0.257017	0.6990921	0.9833524	1248.805	3096.704	0	12	12	non
979	169L	79	13	NA	0	0	NA	Normal.Risk	169L.48H.20X.034	169L.48H.20X.034	169L.48H.20X.034	57.50658	112.2683	1661.267	3502.089	0.3458915	0.6806287	0.0497444	0.08061343	3.224336	4.897687	0.7442893	1	0.7442893	1	0.2725431	0.5320773	0.371482	0.7831148	0.3997253	0.9193866	0.03326467	0.06417944	0.03326467	0.06417944	0.2113663	0.3873444	0.121117	0.2887265	0.4477302	1	1243.378	3166.311	0	13	13	non
980	169L	80	4	NA	0	0	NA	Normal.Risk	169L.48H.20X.035	169L.48H.20X.035	169L.48H.20X.035	0.01577783	0	0.2187228	0.06095979	0	0	0	0	73.93941	74.06038	0.01054398	0	0.0150454	0.01229877	2.56E-05	0	1.48E-05	4.12E-06	0	0	0	0	0	0	0.000454966	0	0.00035071	0.000173383	0	0	993.8814	73.38445	0	4	4	non
981	169L	80	19	NA	0	0	NA	Normal.Risk	169L.48H.20X.035	169L.48H.20X.035	169L.48H.20X.035	0.004165713	0.007049668	1.014511	0.4043946	0	0	0	0	29.90906	31.59399	0.004165713	0.007049668	0.04866102	0.04287785	1.23E-05	2.09E-05	0.000249695	9.95E-05	0	0	0	0	0	0	0.000226249	0.000382884	0.002533163	0.001541473	0	0	743.9614	171.6773	0	19	19	non
982	169L	80	33	NA	0	0	NA	Normal.Risk	169L.48H.20X.035	169L.48H.20X.035	169L.48H.20X.035	0.8773327	0.5379416	5.718212	2.98793	0	0	0	0	76.41339	77.75864	0.123064	0.1262226	0.123064	0.1262226	0.001134971	0.000695914	0.000358261	0.000187202	0	0	0	0	0	0	0.01013547	0.007550332	0.004938678	0.003483076	0	0	983.3787	244.1076	0	33	33	non
983	169L	80	41	NA	0	0	NA	Normal.Risk	169L.48H.20X.035	169L.48H.20X.035	169L.48H.20X.035	0.002273594	0	0.1728695	0.0330663	0	0	0	0	59.75798	58.37312	0.002273594	0	0.02110323	0.006439307	3.36E-06	0	1.59E-05	3.03E-06	0	0	0	0	0	0	8.73E-05	0	0.000474451	0.000119451	0	0	89.02257	195.3389	0	41	41	non
984	169L	80	45	NA	0	0	NA	Normal.Risk	169L.48H.20X.035	169L.48H.20X.035	169L.48H.20X.035	0.001495384	0	0.1122911	0.00140383	0	0	0	0	42.37323	41.80053	0.000457771	0	0.005035477	0.000732433	2.17E-06	0	9.33E-06	1.17E-07	0	0	0	0	0	0	2.79E-05	0	0.000158194	7.96E-06	0	0	1052.307	311.7701	0	45	45	non
985	169L	80	61	NA	0	0	NA	Normal.Risk	169L.48H.20X.035	169L.48H.20X.035	169L.48H.20X.035	0	0	0.2903944	0.08513008	0	0	0	0	67.49687	82.67859	0	0	0.03675899	0.01283284	0	0	1.99E-05	5.82E-06	0	0	0	0	0	0	0	0	0.000656624	0.000235155	0	0	205.6561	292.9876	0	61	61	non
986	169L	80	62	NA	0	0	NA	Normal.Risk	169L.48H.20X.035	169L.48H.20X.035	169L.48H.20X.035	0.7861296	0.4451667	1.865843	1.021546	0	0	0	0	72.35259	72.32629	0.1365072	0.1136492	0.1365072	0.1136492	0.001624235	0.000919766	0.000200693	0.000109879	0	0	0	0	0	0	0.01236548	0.008273484	0.004099121	0.002709597	0	0	949.4023	391.8572	0	62	62	non
987	169L	80	76	NA	0	0	NA	Normal.Risk	169L.48H.20X.035	169L.48H.20X.035	169L.48H.20X.035	0.03331045	0.01255817	0.7137713	0.2372625	0	0	0	0	43.73425	44.96702	0.0202945	0.008728161	0.05014114	0.02977035	6.20E-05	2.34E-05	6.18E-05	2.05E-05	0	0	0	0	0	0	0.000961328	0.00041065	0.001291826	0.000636968	0	0	457.8637	534.6274	0	76	76	non
988	169L	80	79	NA	0	0	NA	Normal.Risk	169L.48H.20X.035	169L.48H.20X.035	169L.48H.20X.035	0	0	0.118471	0.03401236	0	0	0	0	9.794051	9.979679	0	0	0.01954681	0.00859083	0	0	3.40E-05	9.76E-06	0	0	0	0	0	0	0	0	0.000654018	0.00024737	0	0	44.33199	486.5308	0	79	79	non
989	169L	80	82	NA	0	0	NA	Normal.Risk	169L.48H.20X.035	169L.48H.20X.035	169L.48H.20X.035	0.10869	0.01655604	2.114275	0.1242084	0	0	0	0	64.9172	65.13775	0.02250706	0.004898146	0.02540627	0.008392463	0.00016031	2.44E-05	0.00016824	9.88E-06	0	0	0	0	0	0	0.001671981	0.000304617	0.001233288	0.000204452	0	0	2646.757	543.3114	0	82	82	non
990	169L	80	96	NA	0	0	NA	Normal.Risk	169L.48H.20X.035	169L.48H.20X.035	169L.48H.20X.035	0	0	0.2365454	0.06878767	0	0	0	0	34.57322	35.57265	0	0	0.01222248	0.008392463	0	0	1.73E-05	5.03E-06	0	0	0	0	0	0	0	0	0.000323713	0.000156016	0	0	985.2809	629.1909	0	96	96	non
991	169L	80	99	NA	0	0	NA	Normal.Risk	169L.48H.20X.035	169L.48H.20X.035	169L.48H.20X.035	0.05554284	0.003082322	0.06761273	0.003082322	0	0	0	0	21.76238	22.36009	0.01557946	0.002014191	0.01557946	0.002014191	0.000342857	1.90E-05	6.47E-05	2.95E-06	0	0	0	0	0	0	0.00189124	0.000175968	0.000779421	6.96E-05	0	0	2689.635	617.3378	0	99	99	non
992	169L	80	116	NA	0	0	NA	Normal.Risk	169L.48H.20X.035	169L.48H.20X.035	169L.48H.20X.035	0	0	0.02514687	0.000122072	0	0	0	0	22.76463	24.854	0	0	0.006179904	0.000122072	0	0	1.26E-06	6.14E-09	0	0	0	0	0	0	0	0	7.50E-05	8.66E-07	0	0	161.994	800.8554	0	116	116	non
993	169L	80	137	NA	0	0	NA	Normal.Risk	169L.48H.20X.035	169L.48H.20X.035	169L.48H.20X.035	0	0	0.01077287	0.01832609	0	0	0	0	8.161006	9.678873	0	0	0.002883955	0.005645838	0	0	1.93E-06	3.28E-06	0	0	0	0	0	0	0	0	7.01E-05	0.000120328	0	0	421.1736	886.3589	0	137	137	non
994	169L	80	139	NA	0	0	NA	Normal.Risk	169L.48H.20X.035	169L.48H.20X.035	169L.48H.20X.035	0.02040131	0.02270543	0.02668803	0.02726787	0	0	0	0	65.51984	64.10245	0.01000992	0.01155108	0.01000992	0.01155108	2.41E-05	2.69E-05	2.50E-06	2.55E-06	0	0	0	0	0	0	0.000460857	0.000551745	0.000133346	0.000158531	0	0	368.5176	890.1444	0	139	139	non
995	169L	80	141	NA	0	0	NA	Normal.Risk	169L.48H.20X.035	169L.48H.20X.035	169L.48H.20X.035	0.07034409	0.0205539	0.1143664	0.02642863	0	0	0	0	54.24255	49.33965	0.02244602	0.01115434	0.02244602	0.01115434	8.04E-05	2.35E-05	8.36E-06	1.93E-06	0	0	0	0	0	0	0.001233543	0.000454168	0.000365591	0.000117545	0	0	278.9245	915.708	0	141	141	non
996	169L	80	164	NA	0	0	NA	Normal.Risk	169L.48H.20X.035	169L.48H.20X.035	169L.48H.20X.035	0.03244068	0	25.97154	0.00842298	0	0	0	0	10.92832	13.29717	0.006912337	0	0.06573587	0.000793469	6.79E-05	0	0.00471524	1.53E-06	0	0	0	0	0	0	0.000543617	0	0.01317302	2.67E-05	0	0	2519.257	1068.473	0	164	164	non
997	169L	80	178	NA	0	0	NA	Normal.Risk	169L.48H.20X.035	169L.48H.20X.035	169L.48H.20X.035	3.865705	9.679805	65.24134	176.9355	0	0	0	0	25.50233	24.53121	0.1276417	0.3162432	0.1276417	0.3162432	0.01098212	0.02749945	0.01016062	0.02755575	0	0	0	0	0	0	0.02982809	0.07381866	0.02229222	0.05660479	0.006851301	0.02497902	2306.468	1154.044	0	178	178	non
998	169L	80	183	NA	0	0	NA	Normal.Risk	169L.48H.20X.035	169L.48H.20X.035	169L.48H.20X.035	0.3017166	0.1437705	0.40766	0.200412	0	0	0	0	76.83435	78.51987	0.04159609	0.03736934	0.04159609	0.03736934	0.000414446	0.000197487	3.88E-05	1.91E-05	0	0	0	0	0	0	0.003254321	0.002180819	0.000939724	0.000645394	0	0	133.2137	1210.095	0	183	183	non
999	169L	80	194	NA	0	0	NA	Normal.Risk	169L.48H.20X.035	169L.48H.20X.035	169L.48H.20X.035	0.5979248	0.2693523	5.293309	2.343496	0	0	0	0	29.79195	30.34814	0.07722591	0.0458381	0.1706569	0.1623865	0.000799365	0.000360097	0.00052513	0.00023249	0	0	0	0	0	0	0.006438456	0.003289163	0.007103248	0.004307971	0	0	136.3023	1302.775	0	194	194	non
1000	169L	80	198	NA	0	0	NA	Normal.Risk	169L.48H.20X.035	169L.48H.20X.035	169L.48H.20X.035	53.09946	53.05301	4040.152	4130.995	0.004699779	0.004089418	0.2213321	0.1728084	4.822339	3.806785	0.6536049	0.7743343	0.7709621	0.8695049	0.1179988	0.1178956	0.2804103	0.2867153	0.2213321	0.1728084	0	0	0	0	0.2004566	0.2166	0.2697748	0.2966819	0.5560693	0.5859159	1913.075	1342.826	0	198	198	non
1001	169L	80	199	NA	0	0	NA	Normal.Risk	169L.48H.20X.035	169L.48H.20X.035	169L.48H.20X.035	0.08247501	0.01194781	0.523476	0.06260777	0	0	0	0	71.06415	58.98089	0.008133058	0.003219654	0.009933623	0.003952087	0.000118499	1.72E-05	2.45E-05	2.93E-06	0	0	0	0	0	0	0.000743161	0.000183348	0.000354805	8.38E-05	0	0	2082.005	1331.337	0	199	199	non
1002	169L	80	202	NA	0	0	NA	Normal.Risk	169L.48H.20X.035	169L.48H.20X.035	169L.48H.20X.035	0	0	0.08511482	0.03874266	0	0	0	0	18.17859	18.34902	0	0	0.01599146	0.01115434	0	0	2.47E-05	1.12E-05	0	0	0	0	0	0	0	0	0.000529428	0.000273246	0	0	201.9359	1372.844	0	202	202	non
1003	169L	80	205	NA	0	0	NA	Normal.Risk	169L.48H.20X.035	169L.48H.20X.035	169L.48H.20X.035	47.26787	48.59483	1397.533	1344.976	0.000869764	0.001083391	0.1333562	0.09711605	8.787233	9.247084	0.6488289	0.77084	0.6488289	0.77084	0.1234148	0.1268794	0.1881185	0.1810441	0.1333562	0.09711605	0	0	0	0	0.1905218	0.2103671	0.1890448	0.194714	0.3613794	0.3558213	1998.736	1401.36	0	205	205	non
1004	169L	80	207	NA	0	0	NA	Normal.Risk	169L.48H.20X.035	169L.48H.20X.035	169L.48H.20X.035	0	0	2.186008	0.428809	0	0	0	0	20.6832	21.60921	0	0	0.02191196	0.01316854	0	0	0.000392039	7.69E-05	0	0	0	0	0	0	0	0	0.001879495	0.000653447	0	0	2154.191	1444.01	0	207	207	non
1005	169L	80	209	NA	0	0	NA	Normal.Risk	169L.48H.20X.035	169L.48H.20X.035	169L.48H.20X.035	0	0	0.03044175	0.02247654	0	0	0	0	113.1313	114.1212	0	0	0.00671397	0.007248036	0	0	1.52E-06	1.12E-06	0	0	0	0	0	0	0	0	8.85E-05	7.69E-05	0	0	207.3006	1434.848	0	209	209	non
1006	169L	80	210	NA	0	0	NA	Normal.Risk	169L.48H.20X.035	169L.48H.20X.035	169L.48H.20X.035	10.31336	35.21886	2695.14	7343.738	0	0	0.01020828	0.03379873	20.69463	24.04088	0.2091707	0.7075761	0.3900511	1	0.01644874	0.05617043	0.09828745	0.2678144	0.01020828	0.03379873	0	0	0	0	0.04832245	0.1651054	0.1295347	0.3527029	0.1971923	0.552224	2843.506	1480.49	0	210	210	non
1007	169L	80	212	NA	0	0	NA	Normal.Risk	169L.48H.20X.035	169L.48H.20X.035	169L.48H.20X.035	0.06573587	0.02627604	0.2541085	0.03476005	0	0	0	0	95.4642	107.6626	0.009063859	0.005172809	0.00920119	0.005172809	7.77E-05	3.11E-05	1.18E-05	1.61E-06	0	0	0	0	0	0	0.000728789	0.000342071	0.000238395	7.18E-05	0	0	2148.614	1571.895	0	212	212	non
1008	169L	80	215	NA	0	0	NA	Normal.Risk	169L.48H.20X.035	169L.48H.20X.035	169L.48H.20X.035	0	0	0.01010147	0.002822919	0	0	0	0	30.57769	30.77301	0	0	0.003418021	0.002822919	0	0	2.17E-06	6.06E-07	0	0	0	0	0	0	0	0	8.19E-05	4.13E-05	0	0	265.7237	1513.633	0	215	215	non
1009	169L	80	222	NA	0	0	NA	Normal.Risk	169L.48H.20X.035	169L.48H.20X.035	169L.48H.20X.035	111.352	123.1009	6912.849	7340.241	0.6577096	0.8012818	0.06454569	0	4.475969	3.780897	1	1	1	1	0.3724148	0.4117087	0.796962	0.8462349	0.9354543	1	0.03703365	0.04086366	0.03703365	0.04086366	0.2985243	0.333516	0.2729694	0.2764237	1	1	1236.106	1589.534	0	222	222	non
1010	169L	80	224	NA	0	0	NA	Normal.Risk	169L.48H.20X.035	169L.48H.20X.035	169L.48H.20X.035	0.04663157	0.006363012	0.2976577	0.02188144	0	0	0	0	57.65671	56.92649	0.00920119	0.003616388	0.01107805	0.003753719	0.000129532	1.77E-05	5.14E-05	3.78E-06	0	0	0	0	0	0	0.000953498	0.000220852	0.000558617	9.28E-05	0	0	2512.352	1602.22	0	224	224	non
1011	169L	80	231	NA	0	0	NA	Normal.Risk	169L.48H.20X.035	169L.48H.20X.035	169L.48H.20X.035	0	0	0.579202	0.1574884	0	0	0	0	40.53208	40.26127	0	0	0.01672389	0.008926528	0	0	5.56E-05	1.51E-05	0	0	0	0	0	0	0	0	0.000589797	0.000247979	0	0	1952.635	1859.801	0	231	231	non
1012	169L	80	287	NA	0	0	NA	Normal.Risk	169L.48H.20X.035	169L.48H.20X.035	169L.48H.20X.035	0	0	0.06758221	0.06074617	0	0	0	0	103.5389	103.5382	0	0	0.004699779	0.008926528	0	0	3.27E-06	2.94E-06	0	0	0	0	0	0	0	0	9.92E-05	0.000127245	0	0	628.3803	2831.136	0	287	287	non
1013	169L	80	298	NA	0	0	NA	Normal.Risk	169L.48H.20X.035	169L.48H.20X.035	169L.48H.20X.035	0.1450523	0.07515068	1.179034	0.5966735	0	0	0	0	31.57233	32.83484	0.01881437	0.02143893	0.02996872	0.02526894	0.000333453	0.00017276	0.000189008	9.57E-05	0	0	0	0	0	0	0.002005479	0.001603755	0.001856072	0.001243293	0	0	597.4633	2982.776	0	298	298	non
1014	169L	80	301	NA	0	0	NA	Normal.Risk	169L.48H.20X.035	169L.48H.20X.035	169L.48H.20X.035	0.1257038	0.06567483	0.4816968	0.2681621	0	0	0	0	39.13686	40.20212	0.01773098	0.02009613	0.01773098	0.02009613	0.000295774	0.000154529	9.08E-05	5.05E-05	0	0	0	0	0	0	0.001765072	0.001408557	0.000847838	0.000621791	0	0	631.6852	3024.124	0	301	301	non
1015	169L	80	309	NA	0	0	NA	Normal.Risk	169L.48H.20X.035	169L.48H.20X.035	169L.48H.20X.035	0	0	0.007553216	0.01367208	0	0	0	0	23.7379	23.01139	0	0	0.002075227	0.004028382	0	0	8.93E-07	1.62E-06	0	0	0	0	0	0	0	0	3.89E-05	7.71E-05	0	0	348.0453	3115.337	0	309	309	non
1016	169L	81	1	NA	0	0	NA	Normal.Risk	169L.48H.20X.036	169L.48H.20X.036	169L.48H.20X.036	46.02719	84.11547	1469.696	2602.527	0.3182422	0.5695544	0.06506449	0.1066148	1.235988	1.339727	0.4917525	0.9674373	0.6003052	1	0.2223536	0.4063549	0.3582003	0.6342987	0.3577935	0.6433967	0.02136263	0.0399176	0.02136263	0.0399176	0.1466776	0.3042016	0.1191677	0.225316	0.4379225	0.7802587	2897.413	1307.177	0	1	1	non
1017	169L	81	2	NA	0	0	NA	Normal.Risk	169L.48H.20X.036	169L.48H.20X.036	169L.48H.20X.036	70.72744	56.44431	2430.94	2117.728	0.5769856	0.4539063	0.06288242	0.06469822	0.1224275	1.010854	0.7718471	0.8031586	0.8392615	0.8039063	0.3484111	0.2780508	0.5965496	0.5196877	0.6412756	0.585214	0.06929122	0.05140765	0.06929122	0.05140765	0.2319979	0.2358438	0.1637525	0.1747165	0.7037995	0.6361334	1904.484	1341.349	0	2	2	non
1018	169L	81	3	NA	0	0	NA	Normal.Risk	169L.48H.20X.036	169L.48H.20X.036	169L.48H.20X.036	52.82815	96.4045	2752.52	5032.721	0.3038834	0.6489052	0.1447929	0.08001828	6.232429	3.017202	0.7117571	1	0.7647212	1	0.1986021	0.3624229	0.4300813	0.7863626	0.4346227	0.9199817	0.01599146	0.0399939	0.01599146	0.0399939	0.2000751	0.3326889	0.1809179	0.277059	0.5913023	1	2334.168	1349.103	0	3	3	non
1019	169L	81	4	NA	0	0	NA	Normal.Risk	169L.48H.20X.036	169L.48H.20X.036	169L.48H.20X.036	53.49921	126.6352	1289.329	2656.956	0.3169718	0.6006409	0.02204928	0.08805984	1.767875	3.612081	0.4083314	1	0.4083314	1	0.2688403	0.636358	0.3269918	0.6738413	0.3410544	0.6797589	0.04086366	0.07507439	0.04086366	0.07507439	0.1134907	0.317509	0.06157464	0.1743	0.3612116	0.7793241	2845.13	1477.189	0	4	4	non
1020	169L	81	5	NA	0	0	NA	Normal.Risk	169L.48H.20X.036	169L.48H.20X.036	169L.48H.20X.036	172.7136	171.7169	3332.727	3457.916	0.8773404	0.976585	0.02294958	0	0.684243	0.6202263	1	1	1	1	0.9042599	0.8990411	0.9304097	0.9653591	0.9770504	1	0.4541695	0.4269474	0.4541695	0.4269474	0.1731798	0.1867202	0.0925391	0.08667358	1	1	1229.694	1593.631	0	5	5	non
1021	169L	82	1	NA	0	0	NA	Normal.Risk	169L.48H.20X.037	169L.48H.20X.037	169L.48H.20X.037	45.37595	70.46403	949.4904	1396.615	0.2916609	0.4150034	0.038941	0.0608606	2.546437	2.300751	0.4890669	0.7108721	0.4890669	0.7864347	0.2400844	0.3728255	0.3176615	0.4672516	0.3270313	0.4706111	0.01921111	0.03978027	0.01921111	0.03978027	0.158866	0.2206808	0.09482455	0.1410957	0.3710079	0.5410697	3025.634	1010.89	0	1	1	non
1022	169L	82	2	NA	0	0	NA	Normal.Risk	169L.48H.20X.037	169L.48H.20X.037	169L.48H.20X.037	106.0289	149.644	1105.213	1596.294	0.546315	0.7798085	0.0284276	0.06066227	1.000928	0.8173346	0.8176852	1	0.8176852	1	0.6236996	0.8802586	0.5844594	0.8441535	0.5689784	0.8410391	0.5006943	0.6513161	0.4888533	0.6513161	0.08067766	0.1030187	0.05564901	0.0798264	0.6134928	0.9012474	2418.202	1087.067	0	2	2	non
1023	169L	82	3	NA	0	0	NA	Normal.Risk	169L.48H.20X.037	169L.48H.20X.037	169L.48H.20X.037	136.5006	191.0428	1847.848	2615.755	0.5586137	0.8036889	0.03824675	0.0563516	0.6963324	0.1681103	0.8160067	1	0.8360265	1	0.6121103	0.856694	0.611263	0.8652845	0.5882735	0.8547494	0.4544442	0.6523232	0.4544442	0.6523232	0.07802029	0.09046953	0.07300826	0.08050422	0.6516594	0.9194972	2437.884	1118.469	0	3	3	non
1024	169L	82	4	NA	0	0	NA	Normal.Risk	169L.48H.20X.037	169L.48H.20X.037	169L.48H.20X.037	38.22564	81.06719	583.4132	1214.682	0.1433585	0.3193561	0.04247349	0.08111697	3.635416	2.79826	0.3411917	0.7409171	0.3914549	0.7688869	0.2171911	0.460609	0.2011076	0.4187115	0.1820783	0.384802	0.09080644	0.2486915	0.09080644	0.2338445	0.07482212	0.1147684	0.07077	0.1299624	0.2429465	0.5106089	3068.346	1115.424	0	4	4	non
1025	169L	82	5	NA	0	0	NA	Normal.Risk	169L.48H.20X.037	169L.48H.20X.037	169L.48H.20X.037	31.98244	70.99919	549.6918	1183.522	0.1432517	0.3295491	0.04077211	0.05568782	2.120037	1.995928	0.3046921	0.676936	0.3046921	0.676936	0.1786728	0.3966435	0.183414	0.3949023	0.1835966	0.3728771	0.1101549	0.201648	0.08845655	0.1761044	0.05090192	0.1325246	0.0491576	0.09915703	0.2247654	0.463386	3150.43	1197.114	0	5	5	non
1026	169L	82	6	NA	0	0	NA	Normal.Risk	169L.48H.20X.037	169L.48H.20X.037	169L.48H.20X.037	36.5164	64.08783	827.9465	1316.179	0.1706569	0.2524758	0.01626611	0.04255742	1.856064	0.3053807	0.3210803	0.5041886	0.3210803	0.5041886	0.1747196	0.3066403	0.1869376	0.297173	0.1857176	0.2921187	0.0526894	0.0982681	0.0526894	0.0982681	0.05627908	0.08159754	0.02916284	0.06002018	0.2036622	0.3381552	3064.546	1206.318	0	6	6	non
1027	169L	82	7	NA	0	0	NA	Normal.Risk	169L.48H.20X.037	169L.48H.20X.037	169L.48H.20X.037	29.40119	62.87344	355.3935	742.6446	0.1727054	0.3337034	0.01744869	0.06425574	1.135234	0.7449344	0.273228	0.5925689	0.2740368	0.6023957	0.1947099	0.4163804	0.1897456	0.3965001	0.188838	0.3948882	0.1255512	0.2340429	0.1255512	0.224567	0.02761247	0.07924012	0.02519296	0.08518345	0.2070802	0.4605898	3156.302	1261.706	0	7	7	non
1028	169L	82	8	NA	0	0	NA	Normal.Risk	169L.48H.20X.037	169L.48H.20X.037	169L.48H.20X.037	40.55787	63.53149	1097.28	1331.199	0.2323949	0.300412	0.05201799	0.03959715	1.772022	0.8699805	0.4220493	0.545861	0.5483482	0.5740291	0.1978433	0.3099097	0.2797755	0.3394184	0.2746471	0.3345998	0.02526894	0.05006485	0.02526894	0.05006485	0.09933918	0.1437542	0.08131231	0.07784594	0.3360037	0.3855115	3094.911	1274.844	0	8	8	non
1029	169L	82	9	NA	0	0	NA	Normal.Risk	169L.48H.20X.037	169L.48H.20X.037	169L.48H.20X.037	31.1117	70.11427	355.5102	805.6764	0.1681697	0.3362325	0.03022049	0.09184405	1.121613	1.487516	0.3157702	0.6964217	0.3157702	0.7586633	0.2206503	0.4972644	0.1993888	0.4518656	0.2012741	0.4699321	0.1227283	0.2196536	0.1209125	0.2033265	0.04098898	0.1159701	0.04106763	0.1254077	0.2266499	0.5481651	3186.679	1283.581	0	9	9	non
1030	169L	82	10	NA	0	0	NA	Normal.Risk	169L.48H.20X.037	169L.48H.20X.037	169L.48H.20X.037	45.78274	104.1053	711.2841	1450.614	0.2078126	0.3896353	0.02957962	0.0733425	1.88372	0.9205804	0.3544976	0.9933928	0.3557641	0.9933928	0.2572064	0.584861	0.2378081	0.4849931	0.2377432	0.4487297	0.1535821	0.3149767	0.1498131	0.2993057	0.04611604	0.1381657	0.04102942	0.1244758	0.2671092	0.5657511	3259.26	1311.11	0	10	10	non
1031	169L	82	11	NA	0	0	NA	Normal.Risk	169L.48H.20X.037	169L.48H.20X.037	169L.48H.20X.037	46.11266	95.00177	1004.473	1857.005	0.2983177	0.4661479	0.0238651	0.1175326	0.7757137	4.164114	0.4090028	0.9599756	0.4535744	1	0.2465917	0.5080309	0.3157727	0.5837803	0.3186694	0.580644	0.01484703	0.03071641	0.01484703	0.03071641	0.110883	0.247862	0.06947872	0.1825545	0.3478256	0.7041008	3261.572	1367.213	0	11	11	non
1032	169L	83	1	NA	0	0	NA	Normal.Risk	169L.48H.20X.038	169L.48H.20X.038	169L.48H.20X.038	26.14607	67.0896	692.2252	1863.081	0.159472	0.4306401	0.0231632	0.07367057	0.8558514	2.38493	0.5900206	0.8243534	0.6131991	0.8243534	0.1327212	0.3405564	0.178731	0.4810435	0.1827268	0.4966201	0.0040589	0.02162203	0.0040589	0.02162203	0.0990978	0.2039022	0.05806746	0.151477	0.2056993	0.5786679	3314.887	210.8469	0	1	1	non
1033	169L	83	2	NA	0	0	NA	Normal.Risk	169L.48H.20X.038	169L.48H.20X.038	169L.48H.20X.038	23.21021	53.15212	598.2283	1402.267	0.148333	0.3313497	0.02587931	0.08471808	4.467002	4.710265	0.278584	0.6768292	0.2821088	0.6772717	0.1241188	0.2842359	0.1699512	0.3983714	0.1854429	0.4159762	0.01574731	0.0517586	0.01574731	0.0517586	0.08505292	0.1865118	0.0584081	0.138999	0.2073548	0.5007858	3373.451	268.194	0	2	2	non
1034	169L	83	3	NA	0	0	NA	Normal.Risk	169L.48H.20X.038	169L.48H.20X.038	169L.48H.20X.038	15.0296	44.85029	501.9175	1588.415	0.107332	0.3879149	0.0281529	0.07656977	3.634006	1.679921	0.2251774	0.6365454	0.2500649	0.755291	0.07868902	0.2348183	0.1363906	0.4316346	0.1540398	0.4715495	0.01393149	0.02912947	0.01393149	0.02912947	0.06484986	0.1820061	0.05500756	0.1687404	0.175494	0.5416953	3453.699	309.5408	0	3	3	non
1035	169L	83	4	NA	0	0	NA	Normal.Risk	169L.48H.20X.038	169L.48H.20X.038	169L.48H.20X.038	26.06519	63.77755	541.4821	1500.12	0.1209125	0.3322042	0.01693752	0.04852369	1.978345	1.150986	0.2097047	0.5035935	0.2097047	0.5725643	0.1323106	0.3237439	0.1379221	0.3820989	0.1349355	0.3770504	0.04325933	0.1108721	0.04325933	0.1108721	0.02875635	0.06836952	0.02386043	0.07228617	0.1553063	0.4315862	3325.101	316.6752	0	4	4	non
1036	169L	83	5	NA	0	0	NA	Normal.Risk	169L.48H.20X.038	169L.48H.20X.038	169L.48H.20X.038	33.8058	83.85441	726.9909	1924.778	0.172137	0.4099184	0.02507056	0.09688716	2.554438	3.520544	0.3510796	1	0.4110933	1	0.1733631	0.4300226	0.1969631	0.5214787	0.1916075	0.4892424	0.01139849	0.02732891	0.01139849	0.02732891	0.1004254	0.2677325	0.06780156	0.2124822	0.2253834	0.6283284	3154.709	338.9309	0	5	5	non
1037	169L	83	6	NA	0	0	NA	Normal.Risk	169L.48H.20X.038	169L.48H.20X.038	169L.48H.20X.038	247.7506	29.68421	5242.625	608.3463	0.8803845	0.09765774	0.02819866	0.01068132	1.115135	1.997901	1	0.1396506	1	0.1405509	0.9492359	0.1137326	0.9361831	0.1086333	0.9718013	0.108156	0.7870603	0.08343633	0.7156481	0.07855345	0.06530202	0.01612884	0.07473791	0.01403057	1	0.1191882	3327.326	477.5163	0	6	6	non
1038	169L	83	7	NA	0	0	NA	Normal.Risk	169L.48H.20X.038	169L.48H.20X.038	169L.48H.20X.038	170.0814	20.29581	2043.86	240.4222	0.9180285	0.1000076	0	0.01240559	0.4181918	1.142265	1	0.1429923	1	0.1481498	0.9501756	0.1133844	0.9622693	0.1131931	1	0.1122301	0.7921416	0.08506904	0.7921416	0.08506904	0.0642384	0.01637003	0.05404018	0.01452308	1	0.1248035	3277.579	484.6949	0	7	7	non
1039	169L	83	8	NA	0	0	NA	Normal.Risk	169L.48H.20X.038	169L.48H.20X.038	169L.48H.20X.038	20.05023	50.48272	538.4876	1594.111	0.1277943	0.3738002	0.01257344	0.04841688	0.100214	2.25923	0.1722286	0.6126497	0.2000153	0.7397268	0.1012638	0.2549632	0.1374394	0.4068685	0.1419089	0.4239414	0.01818875	0.03810178	0.01818875	0.03810178	0.04813635	0.1702394	0.02719828	0.1127922	0.1532311	0.4708705	3302.188	583.1325	0	8	8	non
1040	169L	83	9	NA	0	0	NA	Normal.Risk	169L.48H.20X.038	169L.48H.20X.038	169L.48H.20X.038	26.3644	70.35299	676.098	1820.105	0.1454032	0.3609522	0.02117953	0.08570993	3.145058	3.703859	0.2509804	0.6990921	0.2509804	0.7103075	0.131822	0.3517649	0.1645007	0.4428479	0.1698787	0.446479	0.02134737	0.0657969	0.02134737	0.0657969	0.05959497	0.1788914	0.03568949	0.1196405	0.1886168	0.532372	3183.374	650.1453	0	9	9	non
1041	169L	83	10	NA	0	0	NA	Normal.Risk	169L.48H.20X.038	169L.48H.20X.038	169L.48H.20X.038	33.57722	72.88809	741.9624	1483.254	0.1549401	0.2818341	0.01095599	0.03628597	0.2939174	3.64627	0.2398413	0.6851606	0.2420996	0.6931105	0.1576395	0.3421976	0.1656166	0.3310835	0.1647211	0.3163195	0.1088731	0.2097047	0.108156	0.2097047	0.02715701	0.122526	0.01689472	0.07556251	0.1767605	0.3624018	874.3062	742.2598	0	10	10	non
1042	169L	83	11	NA	0	0	NA	Normal.Risk	169L.48H.20X.038	169L.48H.20X.038	169L.48H.20X.038	34.36287	66.10626	695.7174	1214.459	0.1396506	0.2348669	0.01068132	0.02349888	1.787804	2.083234	0.2239109	0.5177081	0.2991226	0.5177081	0.1613281	0.310358	0.1529385	0.2669728	0.1537652	0.2565499	0.104799	0.170779	0.1018235	0.1706111	0.03024247	0.08602185	0.01950763	0.05112718	0.1622797	0.2850767	1009.022	822.9987	0	11	11	non
1043	169L	83	12	NA	0	0	NA	Normal.Risk	169L.48H.20X.038	169L.48H.20X.038	169L.48H.20X.038	60.55657	247.8363	1620.956	6414.176	0.2170291	1	0.02424659	0	3.02775	0.1224683	0.3745174	1	0.3751583	1	0.2365491	0.9681106	0.2473986	0.9789646	0.2382086	1	0.1820096	0.7541161	0.1820096	0.7541161	0.04697839	0.06251289	0.03944781	0.04860928	0.2673533	1	116.1186	842.14	0	12	12	non
1044	169L	83	13	NA	0	0	NA	Normal.Risk	169L.48H.20X.038	169L.48H.20X.038	169L.48H.20X.038	41.15715	92.17627	822.3413	1921.689	0.1457084	0.2703899	0.05638207	0.1821164	5.214704	5.862239	0.4259251	1	0.4259251	1	0.2068199	0.4631973	0.2056882	0.4806625	0.2097047	0.4232242	0.04008545	0.1018235	0.04008545	0.1018235	0.09286442	0.2621498	0.07519032	0.2451563	0.260441	0.7009079	873.0578	892.1893	0	13	13	non
1045	169L	83	14	NA	0	0	NA	Normal.Risk	169L.48H.20X.038	169L.48H.20X.038	169L.48H.20X.038	26.20778	57.53932	556.3814	1281.907	0.1178073	0.24654	0.008499265	0.04055846	1.541003	3.455365	0.2169375	0.4783398	0.2169375	0.4931869	0.1253961	0.2753077	0.1259066	0.2900899	0.1266194	0.2845503	0.06895552	0.1300526	0.06895552	0.1300526	0.03880653	0.1075453	0.01813768	0.06780858	0.1347677	0.328542	799.0401	1087.601	0	14	14	non
1046	169L	83	15	NA	0	0	NA	Normal.Risk	169L.48H.20X.038	169L.48H.20X.038	169L.48H.20X.038	28.87405	64.4622	659.4885	1432.54	0.1341955	0.2801022	0.03927673	0.09114215	4.901422	4.884941	0.373434	0.7771115	0.3750668	0.7828183	0.1473166	0.3288888	0.1694907	0.3681676	0.1675288	0.3575952	0	0.0141146	0	0.0141146	0.1125501	0.2362692	0.0695634	0.1495625	0.2133211	0.4729992	2079.694	1096.875	0	15	15	non
1047	169L	83	16	NA	0	0	NA	Normal.Risk	169L.48H.20X.038	169L.48H.20X.038	169L.48H.20X.038	49.18166	113.0978	1153.435	2531.605	0.1667964	0.338323	0.01937896	0.06507972	0.7391379	1.806819	0.3446555	0.9309834	0.3917144	0.9309834	0.2015642	0.4635157	0.1955638	0.4292311	0.1821927	0.3966125	0.05285725	0.1302357	0.05285725	0.1302357	0.07766492	0.1936924	0.04605565	0.1288593	0.2109712	0.4856184	973.0648	1139.182	0	16	16	non
1048	169L	83	17	NA	0	0	NA	Normal.Risk	169L.48H.20X.038	169L.48H.20X.038	169L.48H.20X.038	49.12981	55.84652	838.39	881.8655	0.299443	0.2700694	0.04371712	0.08218509	3.338598	4.794137	0.5299306	0.6055085	0.5299306	0.6080415	0.2889989	0.328509	0.3394292	0.3570306	0.3355154	0.3431144	0.05502403	0.07013047	0.05502403	0.07013047	0.1241311	0.1472138	0.09196327	0.1164055	0.3963378	0.4482872	668.036	1167.679	0	17	17	non
1049	169L	83	18	NA	0	0	NA	Normal.Risk	169L.48H.20X.038	169L.48H.20X.038	169L.48H.20X.038	24.7675	63.03519	815.3455	1744.386	0.1019913	0.2218357	0.01600672	0.03973451	2.465635	0.5122255	0.210071	0.4322728	0.2185702	0.4322728	0.094173	0.2396775	0.1214396	0.2598133	0.1151141	0.2562295	0.01040665	0.03591974	0.01040665	0.03591974	0.04592297	0.1070025	0.03487254	0.06572908	0.1368429	0.3031968	461.6315	1187.715	0	18	18	non
1050	169L	83	19	NA	0	0	NA	Normal.Risk	169L.48H.20X.038	169L.48H.20X.038	169L.48H.20X.038	53.47141	47.16996	778.2519	688.9682	0.2697871	0.2214694	0.0162814	0.02548256	1.290019	2.472246	0.4173343	0.4505531	0.4173343	0.4514534	0.307307	0.2710917	0.2905009	0.2571737	0.2895399	0.254551	0.2469062	0.1955901	0.2356756	0.1955901	0.03839121	0.06352077	0.03085273	0.04512353	0.3026627	0.2745327	640.1474	1199.84	0	19	19	non
1051	169L	83	20	NA	0	0	NA	Normal.Risk	169L.48H.20X.038	169L.48H.20X.038	169L.48H.20X.038	22.88176	65.35622	591.9641	1617.006	0.103624	0.2811627	0.01583887	0.04986647	2.161826	2.621916	0.1768521	0.4996109	0.1970398	0.5254902	0.1035374	0.2957295	0.1221552	0.3336785	0.1181048	0.3275502	0.03955139	0.1077897	0.03955139	0.1077897	0.03426572	0.0935532	0.02585338	0.07080404	0.1362173	0.3812161	480.7759	1282.379	0	20	20	non
1052	169L	83	21	NA	0	0	NA	Normal.Risk	169L.48H.20X.038	169L.48H.20X.038	169L.48H.20X.038	43.0293	114.7115	1676.666	4465.509	0.3091783	0.9087549	0.03881896	0	3.440712	3.008899	0.5275807	1	0.5275807	1	0.1838859	0.4902201	0.3215083	0.8562817	0.3421225	1	0.009399557	0.04887465	0.009399557	0.04887465	0.1765891	0.4398794	0.1112715	0.2821178	0.3872206	1	1760.021	1772.333	0	21	21	non
1053	169L	83	22	NA	0	0	NA	Normal.Risk	169L.48H.20X.038	169L.48H.20X.038	169L.48H.20X.038	66.14865	183.4225	1078.641	3616.889	0.2599603	1	0.02850386	0	1.203752	0.1557356	0.5467613	1	0.5467613	1	0.3481508	0.9653816	0.296901	0.9955653	0.2853742	1	0.1455253	0.4694743	0.1455253	0.4694743	0.08079057	0.1104579	0.05604436	0.03591872	0.320943	1	1805.058	1820.651	0	22	22	non
1054	169L	83	23	NA	0	0	NA	Normal.Risk	169L.48H.20X.038	169L.48H.20X.038	169L.48H.20X.038	204	42.7312	4207.34	645.201	0.9942932	0.118471	0	0.02281223	0.1994602	2.48805	1	0.3084459	1	0.3084459	1	0.2094667	0.9807318	0.1503965	1	0.1360342	1	0.1402762	0.7934081	0.08969253	0	0.04264345	0.04112313	0.04176193	1	0.1770352	3193.576	2151.366	0	23	23	non
1055	169L	83	24	NA	0	0	NA	Normal.Risk	169L.48H.20X.038	169L.48H.20X.038	169L.48H.20X.038	25.13529	95.32906	309.4144	1108.681	0.1101396	0.3778744	0.01303121	0.05340657	1.914819	2.523182	0.2241856	0.9683528	0.2241856	0.9683528	0.1302346	0.493933	0.1268092	0.4543776	0.1238117	0.4284733	0.04950027	0.2671855	0.04950027	0.2455482	0.04193791	0.1751606	0.02677969	0.1254886	0.1363851	0.486305	3019.772	2517.991	0	24	24	non
1056	169L	83	25	NA	0	0	NA	Normal.Risk	169L.48H.20X.038	169L.48H.20X.038	169L.48H.20X.038	20.37574	92.30196	270.9262	1097.092	0.1059319	0.3631876	0.01802091	0.1288014	0.8971115	2.15286	0.2185702	1	0.2185702	1	0.1205665	0.5461654	0.1285839	0.5206891	0.1212787	0.4770733	0.03582818	0.2533303	0.03582818	0.2533303	0.04249704	0.2267113	0.03161961	0.1837638	0.1468833	0.6467575	2983.075	2513.032	0	25	25	non
1057	169L	83	26	NA	0	0	NA	Normal.Risk	169L.48H.20X.038	169L.48H.20X.038	169L.48H.20X.038	200.5698	31.76814	4268.69	681.9597	1	0.13196	0	0.02516213	0.4821562	3.484297	1	0.2306096	1	0.2403906	0.9550942	0.1512769	0.9819852	0.1568805	1	0.1525902	0.7266957	0.07774472	0.710399	0.07774472	0.08087513	0.04476604	0.04975796	0.03609796	1	0.1834592	4627.438	2538.21	0	26	26	non
1058	169L	83	27	NA	0	0	NA	Normal.Risk	169L.48H.20X.038	169L.48H.20X.038	169L.48H.20X.038	186.1772	45.45306	3611.735	733.24	1	0.1306935	0	0.05955596	0.3993446	1.491684	1	0.4306401	1	0.4309148	0.9747498	0.2379741	0.9675154	0.1964211	1	0.1791104	0.7197223	0.08361944	0.6115664	0.07275502	0.06345425	0.09926831	0.07511693	0.08061333	1	0.2585565	2082.21	2574.408	0	27	27	non
1059	169L	83	28	NA	0	0	NA	Normal.Risk	169L.48H.20X.038	169L.48H.20X.038	169L.48H.20X.038	160.1818	22.95857	3401.501	452.6391	0.7465171	0.09285115	0.08929581	0.01466392	3.169105	4.305601	1	0.2176699	1	0.2176699	0.7929794	0.1136563	0.8353392	0.1111589	0.9107042	0.1136797	0.1582971	0.0155642	0.1582971	0.0155642	0.2810251	0.05416543	0.1838717	0.03383103	0.9855497	0.1223621	4628.42	2607.91	0	28	28	non
1060	169L	83	29	NA	0	0	NA	Normal.Risk	169L.48H.20X.038	169L.48H.20X.038	169L.48H.20X.038	32.77084	104.2284	798.5074	2718.544	0.1296864	0.4238499	0.02516213	0.1101549	2.516148	3.465129	0.3388571	0.9779507	0.3388571	0.9779507	0.1431041	0.4551457	0.1572484	0.5353571	0.1533227	0.537438	0.03067063	0.1515068	0.03067063	0.1515068	0.06314056	0.2009672	0.04439399	0.1489208	0.1804685	0.6424811	429.8927	2891.337	0	29	29	non
1061	169L	84	1	NA	0	0	NA	Normal.Risk	169L.48H.20X.039	169L.48H.20X.039	169L.48H.20X.039	17.19355	68.78808	234.0884	1947.6	0.02473487	0.4096132	0.005249104	0.0526665	12.87272	2.02334	0.2538033	0.6591135	0.2556802	0.6591135	0.09713867	0.3886332	0.05375163	0.4472102	0.02862593	0.4580377	0.02035554	0.1256886	0.01733425	0.1256886	0.08961848	0.1554383	0.05910523	0.09469101	0.04078736	0.5140002	2011.702	34.85212	0	1	1	non
1062	169L	84	2	NA	0	0	NA	Normal.Risk	169L.48H.20X.039	169L.48H.20X.039	169L.48H.20X.039	0.9584497	14.83177	40.70605	459.2612	0.004028382	0.06398108	0.006179904	0.06109712	2.548311	1.398313	0.02755779	0.3519341	0.1051804	0.3830625	0.004698283	0.07270475	0.01181255	0.1332737	0.01222248	0.123476	0	0.01162738	0	0.01162738	0.006671751	0.06972491	0.008759839	0.08045617	0.01739529	0.1849699	3098.024	44.42455	0	2	2	non
1063	169L	84	3	NA	0	0	NA	Normal.Risk	169L.48H.20X.039	169L.48H.20X.039	169L.48H.20X.039	14.5534	69.26543	183.0638	1480.423	0.03225757	0.3054246	0.008392461	0.05941865	2.235493	1.306621	0.1921721	0.6952163	0.1921721	0.6952163	0.07099219	0.3378801	0.04504522	0.3642773	0.03910887	0.3665217	0.0189517	0.1011521	0.01834134	0.09933623	0.04028018	0.1392624	0.02052016	0.09752305	0.05174334	0.4235294	2541.151	50.87402	0	3	3	non
1064	169L	84	4	NA	0	0	NA	Normal.Risk	169L.48H.20X.039	169L.48H.20X.039	169L.48H.20X.039	14.69937	58.51423	300.3316	1090.026	0.05154497	0.1811398	0.008545049	0.03736934	1.575401	0.9204267	0.09221027	0.3506676	0.1133135	0.3979858	0.06504145	0.2589125	0.06072212	0.2203853	0.0595407	0.2089723	0.04495308	0.1779202	0.03387503	0.1245441	0.009414075	0.04114381	0.01219912	0.05215852	0.06909285	0.259884	2755.685	61.32268	0	4	4	non
1065	169L	84	5	NA	0	0	NA	Normal.Risk	169L.48H.20X.039	169L.48H.20X.039	169L.48H.20X.039	38.54614	51.30399	735.4803	898.9886	0.1778439	0.2083619	0.02540627	0.03891814	2.780734	2.32471	0.2743725	0.336141	0.3001145	0.3500572	0.1976725	0.2630974	0.2030031	0.2481338	0.1969329	0.2421073	0.1227283	0.1664912	0.1227283	0.1664912	0.03656017	0.03638585	0.03530808	0.04464859	0.2290684	0.2877546	98.9172	62.38808	0	5	5	non
1066	169L	84	6	NA	0	0	NA	Normal.Risk	169L.48H.20X.039	169L.48H.20X.039	169L.48H.20X.039	47.92519	50.29068	1146.27	1029.693	0.1540551	0.1556725	0.06446937	0.03608759	10.40946	3.318528	0.4198215	0.3511254	0.4548409	0.3694209	0.203937	0.2140029	0.2149794	0.1931158	0.2255741	0.1830167	0.01861601	0.1223316	0.01705959	0.09765774	0.1237127	0.05907523	0.09935919	0.05110118	0.2864729	0.2315557	1939.824	75.05983	0	6	6	non
1067	169L	84	7	NA	0	0	NA	Normal.Risk	169L.48H.20X.039	169L.48H.20X.039	169L.48H.20X.039	6.301442	33.15129	325.653	1495.018	0.03195621	0.1765888	0.02497139	0.102327	2.227358	2.05369	0.1557946	0.7420615	0.1697871	0.8127108	0.03215021	0.1691393	0.08870962	0.4072508	0.1087129	0.491249	0	0.02540627	0	0.02540627	0.04534247	0.2034812	0.05070621	0.2164764	0.1277829	0.5642023	1207.994	96.15772	0	7	7	non
1068	169L	84	8	NA	0	0	NA	Normal.Risk	169L.48H.20X.039	169L.48H.20X.039	169L.48H.20X.039	89.54679	103.6212	1882.063	2192.51	0.3954223	0.4437629	0.02090487	0.03736931	0.05578061	1.810506	0.5441062	0.7826657	0.5441062	0.7929503	0.418443	0.484211	0.4186084	0.4876579	0.4132448	0.4801251	0.3088579	0.2788129	0.2849165	0.2700084	0.05286142	0.1239686	0.03598497	0.07777346	0.4389105	0.5189746	2319.451	84.09141	0	8	8	non
1069	169L	84	9	NA	0	0	NA	Normal.Risk	169L.48H.20X.039	169L.48H.20X.039	169L.48H.20X.039	23.28185	57.73494	341.3438	1121.397	0.02191196	0.1772488	0.003967347	0.02514687	20.60378	1.086536	0.4122988	0.3887083	0.4122988	0.3887083	0.0986519	0.2446396	0.0631183	0.2073589	0.02499428	0.1951934	0.01672389	0.1400778	0.01524376	0.1190356	0.1187513	0.0589311	0.08078422	0.04709028	0.04415961	0.2339666	1600.835	89.57193	0	9	9	non
1070	169L	84	10	NA	0	0	NA	Normal.Risk	169L.48H.20X.039	169L.48H.20X.039	169L.48H.20X.039	20.35552	95.48417	394.5391	1769.18	0.07937743	0.333238	0.006851301	0.0434882	1.782983	1.81472	0.1545891	0.680293	0.1545891	0.7280842	0.09693105	0.4546865	0.08912109	0.3996342	0.0850843	0.369543	0.06532387	0.3156481	0.06445411	0.2785992	0.02076513	0.08481872	0.01467575	0.08585832	0.09443808	0.4408827	2168.765	97.73616	0	10	10	non
1071	169L	84	11	NA	0	0	NA	Normal.Risk	169L.48H.20X.039	169L.48H.20X.039	169L.48H.20X.039	37.26418	80.38779	907.8127	1665.319	0.1464561	0.2981003	0.03144884	0.03495839	4.475714	2.233287	0.3672694	0.6132753	0.3672694	0.6132753	0.1678567	0.3621072	0.1864858	0.3420952	0.1757687	0.3270008	0.03796445	0.2423133	0.03796445	0.2423133	0.08898789	0.08602532	0.0564563	0.06086788	0.2134127	0.373724	1723.503	129.3036	0	11	11	non
1072	169L	84	12	NA	0	0	NA	Normal.Risk	169L.48H.20X.039	169L.48H.20X.039	169L.48H.20X.039	5.122408	42.851	91.96556	660.4482	0.02359045	0.1577211	0.00390631	0.03008316	2.430935	2.13945	0.0399176	0.3815824	0.04039063	0.3815824	0.0283006	0.2367458	0.02733003	0.1962699	0.02761883	0.1870222	0.01464866	0.1490044	0.01464866	0.1283741	0.006582303	0.06663946	0.005222801	0.04916897	0.03150988	0.2180781	4832.332	127.5878	0	12	12	non
1073	169L	84	13	NA	0	0	NA	Normal.Risk	169L.48H.20X.039	169L.48H.20X.039	169L.48H.20X.039	7.112093	44.58007	106.7484	645.2797	0.03796445	0.2313382	0.004089419	0.02076751	0.5876233	1.447723	0.05450522	0.3312429	0.05484093	0.3312429	0.0388639	0.2436069	0.04191142	0.2533489	0.04200809	0.253193	0.03038071	0.2023194	0.03004501	0.2018463	0.005387629	0.0348791	0.005148677	0.02787574	0.04609751	0.2727093	66.01099	135.863	0	13	13	non
1074	169L	84	14	NA	0	0	NA	Normal.Risk	169L.48H.20X.039	169L.48H.20X.039	169L.48H.20X.039	11.82751	143.5953	116.2522	1840.073	0.03575189	0.5899214	0.002822921	0.07783627	2.740815	1.341635	0.2491646	1	0.2491646	1	0.05450466	0.6617296	0.04283426	0.6779931	0.03843747	0.6597849	0.02835126	0.4861677	0.02775616	0.482414	0.04417277	0.1381736	0.02140163	0.1112914	0.04149691	0.7559167	3165.007	156.3209	0	14	14	non
1075	169L	84	15	NA	0	0	NA	Normal.Risk	169L.48H.20X.039	169L.48H.20X.039	169L.48H.20X.039	55.25785	119.6089	887.5957	2732.782	0.0502327	0.3244526	0.03051804	0.03683528	12.90451	1.449589	0.5361105	0.6887007	0.5361105	0.6914473	0.2031538	0.4397384	0.1216885	0.3746617	0.07487602	0.3569085	0.03555352	0.2844587	0.03494316	0.2612039	0.1425984	0.07701539	0.09698016	0.07204864	0.1648737	0.4006104	2350.869	160.4018	0	15	15	non
1076	169L	84	16	NA	0	0	NA	Normal.Risk	169L.48H.20X.039	169L.48H.20X.039	169L.48H.20X.039	7.230823	60.81672	196.5429	1399.095	0.0343328	0.2491646	0.00933852	0.0647898	3.924685	0.3690806	0.07896544	0.4572671	0.08824293	0.5130541	0.03332177	0.2802614	0.04432633	0.3155379	0.04321355	0.3161822	0	0.05114824	0	0.05114824	0.02053066	0.1281085	0.0151173	0.08368868	0.05329976	0.3779812	4778.86	165.0983	0	16	16	non
1077	169L	84	17	NA	0	0	NA	Normal.Risk	169L.48H.20X.039	169L.48H.20X.039	169L.48H.20X.039	3.956924	37.44044	54.18326	833.8521	0.01196307	0.1929046	0.002014191	0.03730831	2.565196	1.404534	0.09874113	0.3633021	0.09874113	0.4141146	0.02071688	0.1960232	0.01505927	0.2317543	0.01390097	0.2367895	0.000198367	0.04771496	0.000198367	0.04771496	0.02127487	0.08115185	0.00774624	0.05549519	0.01612879	0.2682231	2958.782	186.3566	0	17	17	non
1078	169L	84	18	NA	0	0	NA	Normal.Risk	169L.48H.20X.039	169L.48H.20X.039	169L.48H.20X.039	72.01076	68.71258	1888.526	1311.671	0.3091936	0.2002289	0.04792857	0.04757765	1.699365	1.70921	0.5357748	0.385687	0.632639	0.3973144	0.3117349	0.2974571	0.3638778	0.2527305	0.3522087	0.2504463	0.06236362	0.22121	0.06236362	0.1551995	0.1325535	0.03817342	0.08848872	0.05686803	0.4134737	0.2949722	2123.623	186.226	0	18	18	non
1079	169L	84	19	NA	0	0	NA	Normal.Risk	169L.48H.20X.039	169L.48H.20X.039	169L.48H.20X.039	53.17876	182.5173	1249.104	3607.582	0.250782	0.7247959	0.03498894	0.1090181	0.1779587	0.453045	0.3864958	1	0.4310521	1	0.2439393	0.8372354	0.2876131	0.830666	0.2813916	0.8318685	0.09066911	0.478233	0.09066911	0.478233	0.05450909	0.1457003	0.04899267	0.1223586	0.321828	0.9447738	3210.697	202.3719	0	19	19	non
1080	169L	84	20	NA	0	0	NA	Normal.Risk	169L.48H.20X.039	169L.48H.20X.039	169L.48H.20X.039	23.78964	67.71191	228.4331	793.5581	0.09947357	0.3714961	0.01445029	0.06735334	0.6332913	2.06604	0.3826505	0.8965286	0.3979095	0.8965286	0.1585976	0.4514127	0.1255127	0.4360209	0.1104906	0.433341	0.07775997	0.1209125	0.07353323	0.1140612	0.06973674	0.1707804	0.0468761	0.1191011	0.1351644	0.5080796	2611.948	188.3681	0	20	20	non
1081	169L	84	21	NA	0	0	NA	Normal.Risk	169L.48H.20X.039	169L.48H.20X.039	169L.48H.20X.039	17.07137	124.8962	174.4173	1313.99	0.04609751	0.552987	0.03434806	0.1141985	6.563903	2.060774	0.3120775	1	0.3120775	1	0.09983255	0.730387	0.09189533	0.6923027	0.07426566	0.692195	0.02983139	0.4706493	0.02983139	0.4335393	0.08163441	0.192605	0.05577357	0.1492305	0.1266651	0.7855192	3161.262	193.2392	0	21	21	non
1082	169L	84	22	NA	0	0	NA	Normal.Risk	169L.48H.20X.039	169L.48H.20X.039	169L.48H.20X.039	111.8127	14.68463	2214.832	289.5674	0.5643396	0.07354849	0.03212023	0.004638739	0.8806062	1.030602	0.6987717	0.09254597	0.6987717	0.0933547	0.5763541	0.07569395	0.5933115	0.07756963	0.5980163	0.07817197	0.4229801	0.05101091	0.4229801	0.05101091	0.06739617	0.009747444	0.04818333	0.006970489	0.628336	0.08279164	3566.297	201.0651	0	22	22	non
1083	169L	84	23	NA	0	0	NA	Normal.Risk	169L.48H.20X.039	169L.48H.20X.039	169L.48H.20X.039	44.3326	126.8556	657.9397	2209.517	0.1642023	0.6416724	0.04032959	0.07736325	4.550781	1.068284	0.6210117	0.972488	0.6210117	1	0.2152068	0.615804	0.2145922	0.7206514	0.1985504	0.7079118	0.07769894	0.2439918	0.07594415	0.2439918	0.1053677	0.1481646	0.07289446	0.1274598	0.2512169	0.8028229	2647.559	198.0339	0	23	23	non
1084	169L	84	24	NA	0	0	NA	Normal.Risk	169L.48H.20X.039	169L.48H.20X.039	169L.48H.20X.039	109.7392	88.96603	2504.244	1752.422	0.5461357	0.3636988	0.08220035	0.06016633	1.781298	2.920195	0.7953613	0.7995422	0.9369955	0.7995422	0.5432633	0.4404259	0.6317466	0.4420844	0.6109865	0.4137789	0.1156786	0.1504845	0.1156786	0.1504845	0.1567183	0.1828962	0.1192371	0.1130368	0.7238422	0.4955215	1585.612	197.4939	0	24	24	non
1085	169L	84	25	NA	0	0	NA	Normal.Risk	169L.48H.20X.039	169L.48H.20X.039	169L.48H.20X.039	95.77438	79.16043	1782.646	1427.22	0.3002518	0.2316167	0.03015184	0.02359043	0.607519	2.164484	0.5094224	0.5308003	0.5171587	0.5671626	0.3770645	0.3116552	0.3375584	0.2702555	0.3252918	0.2527962	0.3072404	0.216968	0.2473487	0.1892729	0.03778927	0.08480039	0.05118723	0.06517555	0.3650263	0.2810712	1871.87	222.5774	0	25	25	non
1086	169L	84	26	NA	0	0	NA	Normal.Risk	169L.48H.20X.039	169L.48H.20X.039	169L.48H.20X.039	8.023728	48.91385	184.2163	1031.259	0.04919509	0.2747082	0.004852369	0.02456704	0.576971	0.1872209	0.07460136	0.4186923	0.08233768	0.4364233	0.0426794	0.26018	0.05347352	0.2993494	0.05410849	0.2979935	0.02351415	0.1595026	0.02351415	0.1595026	0.01098906	0.05554305	0.008207158	0.04113845	0.0589456	0.3237049	1236.635	217.1643	0	26	26	non
1087	169L	84	27	NA	0	0	NA	Normal.Risk	169L.48H.20X.039	169L.48H.20X.039	169L.48H.20X.039	4.140581	42.43381	54.70579	526.8415	0.02325475	0.1957122	0.002288854	0.04668497	0.6197955	2.667639	0.03675899	0.391928	0.04039063	0.4277562	0.02637313	0.2702791	0.02596383	0.2500434	0.02540627	0.2430838	0.01881437	0.149218	0.01828031	0.149218	0.004740342	0.07727159	0.004030126	0.0623163	0.0278172	0.287747	1657.036	218.9127	0	27	27	non
1088	169L	84	28	NA	0	0	NA	Normal.Risk	169L.48H.20X.039	169L.48H.20X.039	169L.48H.20X.039	11.20905	178.6448	234.0424	3923.501	0.0268101	0.5027352	0.008033875	0.1074388	6.511021	4.63344	0.1166857	0.9894255	0.1166857	0.9894255	0.03892031	0.6202944	0.03561747	0.5970935	0.03316549	0.5939574	0.008331426	0.2260471	0.007995727	0.2260471	0.02380035	0.1955025	0.01452846	0.1521239	0.04376669	0.7176623	3116.987	229.2301	0	28	28	non
1089	169L	84	29	NA	0	0	NA	Normal.Risk	169L.48H.20X.039	169L.48H.20X.039	169L.48H.20X.039	3.800656	36.64414	53.39361	473.801	0.01760891	0.1481193	0.001739528	0.02372777	0.9142744	2.466493	0.02566567	0.2821698	0.03547723	0.2821698	0.01949054	0.1879187	0.01960838	0.1739996	0.0192874	0.1714656	0.01275654	0.1283741	0.01275654	0.1164721	0.002574093	0.03860403	0.002895607	0.03070767	0.02110323	0.1953918	1694.263	228.7426	0	29	29	non
1090	169L	84	30	NA	0	0	NA	Normal.Risk	169L.48H.20X.039	169L.48H.20X.039	169L.48H.20X.039	41.07434	111.4774	782.1087	2387.796	0.1341573	0.4198901	0.01875333	0.07495233	3.975695	1.85146	0.5356374	0.724651	0.5356374	0.8424811	0.1850196	0.5021505	0.1659119	0.5065328	0.1504234	0.4892653	0.05383383	0.1844358	0.05383383	0.1844358	0.1089549	0.1153813	0.0621549	0.1038562	0.1736172	0.5779965	2890.082	212.1616	0	30	30	non
1091	169L	84	31	NA	0	0	NA	Normal.Risk	169L.48H.20X.039	169L.48H.20X.039	169L.48H.20X.039	15.8284	56.35708	144.4632	921.0611	0.01498436	0.11635	0.002151523	0.02984665	11.77869	0.5649688	0.406714	0.3986572	0.406714	0.433402	0.0662276	0.2358037	0.02496339	0.1591604	0.01672389	0.1428244	0.005233845	0.1376516	0.005233845	0.08468757	0.1086602	0.0674623	0.03875263	0.05895113	0.02001984	0.1812314	2053.864	229.9359	0	31	31	non
1092	169L	84	32	NA	0	0	NA	Normal.Risk	169L.48H.20X.039	169L.48H.20X.039	169L.48H.20X.039	108.7634	84.63734	3092.116	2472.737	0.2523842	0.2034066	0.04625008	0.04016176	5.595832	4.671487	0.534905	0.4057832	0.7228351	0.5088273	0.329586	0.2564768	0.3078264	0.2461659	0.2924544	0.2465095	0.05014114	0.1022965	0.05014114	0.09140154	0.09140695	0.05992485	0.08886736	0.06365467	0.3477684	0.2839856	2553.031	240.7175	0	32	32	non
1093	169L	84	33	NA	0	0	NA	Normal.Risk	169L.48H.20X.039	169L.48H.20X.039	169L.48H.20X.039	56.2255	93.08449	638.658	1246.122	0.02317845	0.1655299	0.02050812	0.06822307	17.57754	10.91926	0.7232471	0.9222095	0.7232471	0.972015	0.2898222	0.479817	0.1899072	0.3705387	0.03804074	0.2123903	0.01229877	0.1153429	0.009811551	0.09564355	0.2983732	0.3293709	0.2445012	0.2847281	0.4144999	0.6897879	1602.744	298.1888	0	33	33	non
1094	169L	84	34	NA	0	0	NA	Normal.Risk	169L.48H.20X.039	169L.48H.20X.039	169L.48H.20X.039	146.3242	53.54226	4294.463	1187.164	0.5034409	0.07467765	0.09625393	0.05969329	4.400581	19.24836	1	0.5970855	1	0.5970855	0.5320881	0.1946991	0.6182642	0.1709133	0.5718013	0.1248798	0.3130236	0.04293889	0.3130236	0.04293889	0.1689388	0.1483668	0.1618621	0.1175589	0.7182727	0.2589151	3482.25	322.0966	0	34	34	non
1095	169L	84	35	NA	0	0	NA	Normal.Risk	169L.48H.20X.039	169L.48H.20X.039	169L.48H.20X.039	16.00569	69.0714	152.3926	1261.647	0.01982147	0.2790112	0.002899213	0.03817806	12.44127	1.932536	0.3036087	0.5814145	0.3075151	0.5964752	0.08293104	0.3578829	0.03989335	0.3302742	0.02217136	0.3132219	0.01626612	0.2109865	0.01532006	0.2109865	0.1021718	0.092652	0.05730957	0.07399568	0.02653544	0.359472	2213.612	314.1785	0	35	35	non
1096	169L	84	36	NA	0	0	NA	Normal.Risk	169L.48H.20X.039	169L.48H.20X.039	169L.48H.20X.039	10.71106	70.27065	275.0792	1809.177	0.04885939	0.3231556	0.00343328	0.02398717	2.205634	2.204049	0.1020981	0.3980469	0.1020981	0.4424201	0.04407842	0.2891796	0.05167747	0.3398792	0.05229267	0.3502556	0.02136263	0.1098192	0.02136263	0.1098192	0.01462746	0.08608969	0.008207811	0.05196202	0.05571069	0.3719081	61.18279	300.3445	0	36	36	non
1097	169L	84	37	NA	0	0	NA	Normal.Risk	169L.48H.20X.039	169L.48H.20X.039	169L.48H.20X.039	93.88379	116.9185	929.0729	1210.598	0.5422294	0.7450218	0.04533452	0.05458152	1.283051	0.717545	0.8526436	0.9817654	0.8878614	1	0.65653	0.8176118	0.6189693	0.8065274	0.5772183	0.7955749	0.5023728	0.6700695	0.5000229	0.6700695	0.09199462	0.08520024	0.09562461	0.07337037	0.6763104	0.8610017	1559.991	305.9734	0	37	37	non
1098	169L	84	38	NA	0	0	NA	Normal.Risk	169L.48H.20X.039	169L.48H.20X.039	169L.48H.20X.039	6.214969	70.36814	98.59564	1104.355	0.02384985	0.2623331	0.002624553	0.03723201	1.367608	1.099468	0.06607156	0.7297017	0.06607156	0.7297017	0.03305835	0.3742986	0.02745632	0.3075342	0.02607767	0.2954757	0.02015717	0.2330358	0.01760891	0.2146181	0.01183859	0.1341805	0.006184543	0.06935513	0.02949569	0.3386282	3153.307	317.1955	0	38	38	non
1099	169L	84	39	NA	0	0	NA	Normal.Risk	169L.48H.20X.039	169L.48H.20X.039	169L.48H.20X.039	9.942687	106.821	158.5245	1872.085	0.02890059	0.3474327	0.006317236	0.07547113	3.332906	4.123451	0.1172808	0.9158922	0.1172808	0.9428397	0.04712174	0.5062606	0.03717742	0.4390444	0.03508049	0.4183566	0.01652552	0.2046693	0.01652552	0.1982757	0.02328024	0.1862527	0.01223076	0.1225771	0.04159609	0.4999466	3215.907	305.5776	0	39	39	non
1100	169L	84	40	NA	0	0	NA	Normal.Risk	169L.48H.20X.039	169L.48H.20X.039	169L.48H.20X.039	28.53336	61.50048	173.6543	904.839	0.01672389	0.2264439	0.007835508	0.05134661	11.57582	2.067037	0.5580224	0.699443	0.5580224	0.699443	0.1639848	0.353451	0.056217	0.292923	0.0232166	0.2711376	0.00436408	0.1348898	0.00436408	0.130251	0.1709875	0.1311526	0.08537879	0.09704643	0.05128557	0.3344472	2960.871	336.3202	0	40	40	non
1101	169L	84	41	NA	0	0	NA	Normal.Risk	169L.48H.20X.039	169L.48H.20X.039	169L.48H.20X.039	111.3861	142.5145	1691.733	2051.04	0.5499466	0.6919051	0.07634854	0.07255662	0.7559132	0.4761027	0.8478675	0.9896238	0.8545815	1	0.5893442	0.7540452	0.6314794	0.7655991	0.6288777	0.7478141	0.3808499	0.5817502	0.3808499	0.5817502	0.09100655	0.1040975	0.09102122	0.09082255	0.7020409	0.8429275	1557.703	345.6764	0	41	41	non
1102	169L	84	42	NA	0	0	NA	Normal.Risk	169L.48H.20X.039	169L.48H.20X.039	169L.48H.20X.039	31.13143	126.3733	746.3301	2486.275	0.04724193	0.4942397	0.01841764	0.1066148	8.462186	4.010525	0.8373846	1	0.8373846	1	0.1482449	0.6017774	0.1848267	0.6157195	0.05847257	0.5872587	0.02439918	0.2597848	0.02439918	0.2565652	0.2318248	0.216703	0.2169467	0.1824223	0.2969177	0.728687	3078.292	358.5089	0	42	42	non
1103	169L	84	43	NA	0	0	NA	Normal.Risk	169L.48H.20X.039	169L.48H.20X.039	169L.48H.20X.039	9.444038	61.15901	108.5932	603.0754	0.04798963	0.2718547	0.008911271	0.04533456	3.470966	3.975974	0.175494	1	0.2003662	1	0.06513129	0.4217863	0.06537821	0.3630797	0.05534447	0.3095598	0.03547723	0.2070192	0.0336614	0.1949188	0.02757908	0.2085776	0.03082815	0.1503457	0.06739528	0.3882315	3251.419	372.6291	0	43	43	non
1104	169L	84	44	NA	0	0	NA	Normal.Risk	169L.48H.20X.039	169L.48H.20X.039	169L.48H.20X.039	13.27585	67.91023	337.0377	1513.953	0.05363546	0.2366674	0.005981538	0.02829021	0.1323292	0.9222544	0.08798352	0.4330053	0.138323	0.4342107	0.05531605	0.2829593	0.06028218	0.270784	0.05941863	0.2630808	0.03292897	0.1842374	0.03292897	0.1842374	0.01192062	0.05259098	0.009542476	0.04536004	0.06573587	0.2949569	1756.654	374.1467	0	44	44	non
1105	169L	84	45	NA	0	0	NA	Normal.Risk	169L.48H.20X.039	169L.48H.20X.039	169L.48H.20X.039	32.48753	77.50248	558.8532	1340.252	0.08226902	0.2659037	0.05606164	0.07408255	6.48475	2.480058	0.3112688	0.7281452	0.3112688	0.7281452	0.1657527	0.3954208	0.1445559	0.3466767	0.1463188	0.3292897	0.04939345	0.157351	0.03602655	0.157351	0.07314974	0.1531293	0.06782865	0.1010155	0.1988251	0.4149538	2531.454	379.6185	0	45	45	non
1106	169L	84	46	NA	0	0	NA	Normal.Risk	169L.48H.20X.039	169L.48H.20X.039	169L.48H.20X.039	24.56022	71.41775	307.8554	1691.278	0.0475166	0.3679408	0.01808194	0.05619896	8.166261	1.529299	0.4036927	0.7395743	0.4036927	0.890074	0.1253072	0.3643763	0.07650482	0.4202978	0.06009003	0.4287633	0.005432212	0.04483101	0.005432212	0.04483101	0.1157237	0.177681	0.05201633	0.1135946	0.09503319	0.4809949	2739.336	392.4965	0	46	46	non
1107	169L	84	47	NA	0	0	NA	Normal.Risk	169L.48H.20X.039	169L.48H.20X.039	169L.48H.20X.039	13.97241	147.7845	248.7656	2651.501	0.04992752	0.5391508	0.006454568	0.06899369	1.867432	0.8558003	0.1086748	1	0.1086748	1	0.06685365	0.7071028	0.05762464	0.6141999	0.05598535	0.596437	0.03964294	0.4703136	0.03575189	0.421912	0.01520197	0.117671	0.01115111	0.1010813	0.06303502	0.6816968	3178.145	379.4165	0	47	47	non
1108	169L	84	48	NA	0	0	NA	Normal.Risk	169L.48H.20X.039	169L.48H.20X.039	169L.48H.20X.039	71.80619	50.80391	1585.518	1153.139	0.1882048	0.1435721	0.033814	0.02217136	2.513931	0.8967139	0.3387655	0.2862745	0.4146487	0.2862745	0.2730274	0.1931707	0.2312599	0.1681942	0.2187839	0.1634699	0.2226139	0.1406729	0.1490806	0.1153429	0.03115777	0.02112368	0.05409641	0.03059328	0.2588388	0.1891356	2350.219	381.6673	0	48	48	non
1109	169L	84	49	NA	0	0	NA	Normal.Risk	169L.48H.20X.039	169L.48H.20X.039	169L.48H.20X.039	80.30289	195.5398	2325.343	4360.876	0.09982452	0.52673	0.201381	0.08317691	9.984864	1.592806	0.8432288	1	0.9312733	1	0.2920105	0.7110539	0.3311983	0.6211189	0.3297551	0.6129091	0.03938353	0.4032959	0.03938353	0.3862211	0.2397757	0.1703213	0.2114382	0.1252353	0.4998665	0.6935188	3573.804	414.3176	0	49	49	non
1110	169L	84	50	NA	0	0	NA	Normal.Risk	169L.48H.20X.039	169L.48H.20X.039	169L.48H.20X.039	41.84889	122.4969	997.995	2698.429	0.2015106	0.5755855	0.03360036	0.06826121	0.9672277	2.049347	0.384268	0.8849012	0.3960327	0.9551385	0.2011966	0.5889272	0.2339965	0.6326913	0.2322271	0.634554	0.09805448	0.1598993	0.09805448	0.1598993	0.06183645	0.1922941	0.05025164	0.1210887	0.2695811	0.7148966	2906.105	393.0075	0	50	50	non
1111	169L	84	51	NA	0	0	NA	Normal.Risk	169L.48H.20X.039	169L.48H.20X.039	169L.48H.20X.039	8.960067	71.89506	98.98456	698.2908	0.04293889	0.2219425	0.007660028	0.08133057	2.858085	5.817613	0.09382772	1	0.0991989	1	0.05973378	0.4793004	0.05276362	0.3722233	0.04866102	0.2922561	0.03474479	0.1965362	0.03105211	0.16878	0.01706304	0.2467022	0.01355419	0.1927454	0.06163119	0.4903334	3229.534	397.8326	0	51	51	non
1112	169L	84	52	NA	0	0	NA	Normal.Risk	169L.48H.20X.039	169L.48H.20X.039	169L.48H.20X.039	4.289265	33.46238	135.4789	945.3253	0.04327458	0.2932555	0.007858396	0.05403221	0.2747194	1.285939	0.06794842	0.4473182	0.1244831	0.6474251	0.02631451	0.2052907	0.04948096	0.3452612	0.05207904	0.3463645	0.002944991	0.06230259	0.002944991	0.06230259	0.01679111	0.1017732	0.01578226	0.1060392	0.05914397	0.4005035	1382.594	397.2078	0	52	52	non
1113	169L	84	53	NA	0	0	NA	Normal.Risk	169L.48H.20X.039	169L.48H.20X.039	169L.48H.20X.039	2.826093	40.08289	55.54763	679.5033	0.01074235	0.1356374	0.001617457	0.0165713	0.74846	1.684667	0.02069123	0.2808881	0.02580301	0.2808881	0.01326804	0.1881826	0.01271986	0.1555996	0.01222248	0.1522087	0.007583734	0.1351644	0.006515603	0.1075456	0.002605483	0.0329669	0.003001702	0.02763512	0.01417563	0.16878	2172.809	412.4719	0	53	53	non
1114	169L	84	54	NA	0	0	NA	Normal.Risk	169L.48H.20X.039	169L.48H.20X.039	169L.48H.20X.039	28.50495	82.55607	250.9489	1538.102	0.04866102	0.4320592	0.006790262	0.08401614	10.68377	3.180169	0.702739	0.983444	0.702739	1	0.1647685	0.4772027	0.08524079	0.5224532	0.05503929	0.5217975	0.009262227	0.1063249	0.009262227	0.1063249	0.2224137	0.2142803	0.1161344	0.1487255	0.06236362	0.6002442	3486.452	403.5007	0	54	54	non
1115	169L	84	55	NA	0	0	NA	Normal.Risk	169L.48H.20X.039	169L.48H.20X.039	169L.48H.20X.039	49.86175	66.04364	959.8208	1329.499	0.1417563	0.2686504	0.06680401	0.0495308	5.030613	2.240463	0.4594797	0.4402685	0.5449149	0.501564	0.2444204	0.3237433	0.2338745	0.3239519	0.1919585	0.3081102	0.05511559	0.1592889	0.05511559	0.1592889	0.1185248	0.08108514	0.1115282	0.0692926	0.3266041	0.3785611	2641.568	411.0704	0	55	55	non
1116	169L	84	56	NA	0	0	NA	Normal.Risk	169L.48H.20X.039	169L.48H.20X.039	169L.48H.20X.039	63.00632	103.7084	1475.866	2183.017	0.1801938	0.3114862	0.05519188	0.05457389	4.332908	2.998863	0.6099794	0.9491569	0.758938	0.9878691	0.2368659	0.3898811	0.2487554	0.3679449	0.2402228	0.3542916	0.07541008	0.09530785	0.07527275	0.09530785	0.1342083	0.1762176	0.09545766	0.1016917	0.2884871	0.4299954	2821.693	413.9644	0	56	56	non
1117	169L	84	57	NA	0	0	NA	Normal.Risk	169L.48H.20X.039	169L.48H.20X.039	169L.48H.20X.039	79.89007	123.2117	1728.407	2494.411	0.2482185	0.3536889	0.04321355	0.06573585	3.627995	2.983528	0.6679179	0.885771	0.7029374	0.9351797	0.3328753	0.513382	0.3113124	0.4492815	0.2852674	0.4124361	0.1381857	0.2360571	0.1381857	0.2360571	0.1294973	0.1436889	0.09166349	0.1284336	0.3458152	0.5025712	1568.566	441.5688	0	57	57	non
1118	169L	84	58	NA	0	0	NA	Normal.Risk	169L.48H.20X.039	169L.48H.20X.039	169L.48H.20X.039	13.73724	71.15547	170.2197	1446.529	0.01518273	0.2380713	0.006103609	0.09164569	12.8252	4.128944	0.1992218	0.8056458	0.1992218	0.8056458	0.06449408	0.3340633	0.04104647	0.3488132	0.01942473	0.3047227	0	0.02270543	0	0.02270543	0.07432289	0.247023	0.04942415	0.1738398	0.03152895	0.4640879	2956.736	421.2045	0	58	58	non
1119	169L	84	59	NA	0	0	NA	Normal.Risk	169L.48H.20X.039	169L.48H.20X.039	169L.48H.20X.039	4.427909	29.84387	114.0218	687.0023	0.03269246	0.2226444	0.01304647	0.07124439	4.018469	4.162127	0.07850767	0.5615168	0.08770886	0.5615168	0.02913098	0.1963412	0.04762814	0.2869684	0.05470359	0.2957503	0.000534066	0.03837644	0.000534066	0.03837644	0.026093	0.1398297	0.02156245	0.1123533	0.06498817	0.3654841	1298.715	436.3663	0	59	59	non
1120	169L	84	60	NA	0	0	NA	Normal.Risk	169L.48H.20X.039	169L.48H.20X.039	169L.48H.20X.039	28.49445	121.8623	290.157	1955.759	0.03695735	0.4387694	0.006790265	0.1058671	16.26503	2.41206	0.6661784	1	0.6661784	1	0.1417635	0.6062799	0.08311571	0.5602288	0.04226749	0.5352407	0.01074235	0.137789	0.01074235	0.137789	0.1850922	0.258286	0.1295661	0.1609554	0.05230793	0.6595865	3633.363	435.8485	0	60	60	non
1121	169L	84	61	NA	0	0	NA	Normal.Risk	169L.48H.20X.039	169L.48H.20X.039	169L.48H.20X.039	11.45344	64.73434	267.6691	1330.607	0.0461738	0.2162966	0.006530862	0.03837642	2.511093	3.094361	0.1109026	0.5261006	0.1137255	0.5261006	0.0513607	0.2902885	0.05346966	0.2658024	0.05229267	0.2496376	0.02963302	0.1534447	0.02963302	0.1534447	0.01754206	0.09435653	0.01080618	0.06712382	0.05941863	0.2989395	2029.417	491.9025	0	61	61	non
1122	169L	84	62	NA	0	0	NA	Normal.Risk	169L.48H.20X.039	169L.48H.20X.039	169L.48H.20X.039	31.1249	159.4221	615.6261	3155.189	0.09240864	0.4420996	0.01303121	0.0992752	4.023552	3.245213	0.2808881	1	0.2808881	1	0.127561	0.6533693	0.1115871	0.571903	0.1043107	0.5279774	0.05867094	0.2982376	0.05867094	0.2982376	0.05093459	0.2329933	0.03186048	0.1720556	0.1190967	0.6524262	3710.572	479.1296	0	62	62	non
1123	169L	84	63	NA	0	0	NA	Normal.Risk	169L.48H.20X.039	169L.48H.20X.039	169L.48H.20X.039	18.86136	46.67491	359.3209	897.3132	0.05484093	0.1396658	0.01409171	0.03462273	1.51997	0.9921461	0.1244831	0.2563516	0.1244831	0.2663767	0.08308968	0.2056163	0.070998	0.1772996	0.06717785	0.1702449	0.05531396	0.1490044	0.04455635	0.111574	0.01496252	0.02875038	0.01792116	0.04040118	0.08547723	0.2150721	2539.117	494.706	0	63	63	non
1124	169L	84	64	NA	0	0	NA	Normal.Risk	169L.48H.20X.039	169L.48H.20X.039	169L.48H.20X.039	13.1267	120.2607	236.4213	2747.022	0.05296406	0.7949951	0.00933852	0.09465176	6.887033	2.508024	0.1972076	1	0.1972076	1	0.07173058	0.6571625	0.07082722	0.8229544	0.06157015	0.8815442	0.001068132	0.03332571	0.001068132	0.03332571	0.06172828	0.3548285	0.03830045	0.2275682	0.07219043	0.9846799	3494.738	482.334	0	64	64	non
1125	169L	84	65	NA	0	0	NA	Normal.Risk	169L.48H.20X.039	169L.48H.20X.039	169L.48H.20X.039	38.24891	157.2422	1010.276	3510.109	0.02163729	0.4235637	0.1117876	0.1035782	12.87934	3.296301	0.3581292	0.9862669	0.3983825	1	0.1454331	0.5978791	0.1554988	0.5402662	0.1713893	0.5146716	0.01174945	0.1858396	0.01174945	0.1858396	0.1126795	0.2005863	0.1127846	0.1705213	0.2485618	0.6374418	2696.506	489.6361	0	65	65	non
1126	169L	84	66	NA	0	0	NA	Normal.Risk	169L.48H.20X.039	169L.48H.20X.039	169L.48H.20X.039	16.13671	126.4966	366.1107	2739.364	0.06607156	0.4885176	0.007400632	0.04899672	1.442798	0.1482721	0.1117723	0.8899367	0.1123827	0.9069505	0.07015959	0.5499852	0.07363449	0.5509582	0.07292286	0.5283131	0.04167239	0.3608148	0.04167239	0.3608148	0.01782331	0.1133041	0.01158045	0.08927595	0.08099489	0.5961395	1468.631	500.2934	0	66	66	non
1127	169L	84	67	NA	0	0	NA	Normal.Risk	169L.48H.20X.039	169L.48H.20X.039	169L.48H.20X.039	117.7546	123.8172	2499.441	1937.514	0.4061799	0.3397726	0.1080033	0.03979555	1.147148	3.608659	0.9584344	1	1	1	0.454651	0.4780585	0.5505377	0.4267652	0.4948348	0.3701534	0.05590906	0.2497749	0.05590906	0.2497749	0.2352838	0.2203049	0.2069514	0.1531105	0.6838483	0.4356909	2793.452	567.476	0	67	67	non
1128	169L	84	68	NA	0	0	NA	Normal.Risk	169L.48H.20X.039	169L.48H.20X.039	169L.48H.20X.039	2.921477	42.3713	61.16797	875.3025	0.01322957	0.1887007	0.001815824	0.02412452	1.286692	0.4925939	0.02580301	0.3723659	0.02949569	0.4463722	0.01460739	0.2118565	0.0149995	0.2146401	0.01478599	0.2100404	0	0.03413443	0	0.03413443	0.007053911	0.08407612	0.004135443	0.05246239	0.01699855	0.238941	2232.927	543.5441	0	68	68	non
1129	169L	84	69	NA	0	0	NA	Normal.Risk	169L.48H.20X.039	169L.48H.20X.039	169L.48H.20X.039	103.4374	91.69624	2044.306	1758.45	0.3754025	0.3051499	0.05465782	0.06144807	0.9037528	0.6531223	0.5463951	0.4995499	0.6034027	0.5701228	0.4766702	0.4225633	0.4322	0.3717653	0.426154	0.3748531	0.3883726	0.3357443	0.3216297	0.2571603	0.04099814	0.03353535	0.06297739	0.0696739	0.485359	0.4296407	2330.289	567.0503	0	69	69	non
[truncated: 169,003 more rows]
